# Supplementary material for: lncRNA CYTOR promotes aberrant glycolysis and mitochondrial respiration via HNRNPC-mediated ZEB1 stabilization in oral squamous cell carcinoma
Source: Cell Death Dis. 2022 Aug 13;13(8):703. doi: 10.1038/s41419-022-05157-1 (PMC9376070; doi:10.1038/s41419-022-05157-1)
Supplement: Supplementary file 15 — Supplementary Table 1 [file 41419_2022_5157_MOESM15_ESM.xlsx]

## Sheet: Sheet1
Table S1. Differentially expressed genes of CYTOR-KD and NC cells identified in the RNA-seq analysis.
ID	logFC	Pvalue	regulation	pos_info	ref_pos_info	ensembl	entrez	uniprot	symbol	description	CYTOR-KD-1	CYTOR-KD-2	CYTOR-KD-3	CYTOR-NC-1	CYTOR-NC-2	CYTOR-NC-3
ENSG00000100644	6.02409	2.93411e-05	up	14:+:61695513-61748259	14:+:61695513-61748259	ENSG00000100644	3091	D0VY79	HIF1A	hypoxia inducible factor 1 alpha subunit [Source:HGNC Symbol;Acc:HGNC:4910]	25.3204	32.2728	68.8762	0.87723	0.38273	0.49975
ENSG00000241258	3.80416	3.24961e-05	up	7:+:66114604-66154568	7:+:66114604-66154568	ENSG00000241258	27297	O75575	CRCP	CGRP receptor component [Source:HGNC Symbol;Acc:HGNC:17888]	9.69537	9.69071	13.7368	0.65571	0.68265	0.62273
ENSG00000163527	3.49895	4.72614e-05	up	3:+:31532638-31637622	3:+:31532638-31637622	ENSG00000163527	201595	Q8TCJ2	STT3B	STT3B, catalytic subunit of the oligosaccharyltransferase complex [Source:HGNC Symbol;Acc:HGNC:30611]	8.25258	10.3334	17.6769	0.98492	0.72959	1.0102
ENSG00000130513	2.59048	6.87842e-05	up	19:+:18374731-18389176	19:+:18374731-18389176	ENSG00000130513	9518	Q99988	GDF15	growth differentiation factor 15 [Source:HGNC Symbol;Acc:HGNC:30142]	232.485	256.938	301.574	51.6218	34.8216	47.7165
ENSG00000064300	2.94115	6.27433e-05	up	17:+:49495293-49515017	17:+:49495293-49515017	ENSG00000064300	4804	P08138	NGFR	nerve growth factor receptor [Source:HGNC Symbol;Acc:HGNC:7809]	15.437	16.7736	21.2989	2.34544	1.69713	2.22758
ENSG00000138131	4.29787	5.97422e-05	up	10:-:98247690-98268250	10:-:98247690-98268250	ENSG00000138131	84171	Q96JB6	LOXL4	lysyl oxidase like 4 [Source:HGNC Symbol;Acc:HGNC:17171]	14.5259	13.149	11.4492	0.4575	0.94008	0.32704
ENSG00000174564	2.87653	8.1209e-05	up	3:+:136946230-137011085	3:+:136946230-137011085	ENSG00000174564	53833	Q6UXL0	IL20RB	interleukin 20 receptor subunit beta [Source:HGNC Symbol;Acc:HGNC:6004]	36.2516	38.4233	34.422	4.62426	3.94734	4.94587
ENSG00000185414	2.62549	9.42821e-05	up	2:+:99181079-99197626	2:+:99181079-99197626	ENSG00000185414	51263	Q8TCC3	MRPL30	mitochondrial ribosomal protein L30 [Source:HGNC Symbol;Acc:HGNC:14036]	20.0086	23.7012	31.0637	3.39076	3.52755	4.00952
ENSG00000130707	1.88672	0.00011346	up	9:+:130444929-130501274	9:+:130444929-130501274	ENSG00000130707	445	P00966	ASS1	argininosuccinate synthase 1 [Source:HGNC Symbol;Acc:HGNC:758]	300.411	308.225	298.238	87.607	79.6809	93.2561
ENSG00000234745	1.67826	0.000117884	up	6:-:31269491-31357188	6:-:31269491-31357188	ENSG00000234745	3106	E5FQ95	HLA-B	major histocompatibility complex, class I, B [Source:HGNC Symbol;Acc:HGNC:4932]	808.203	776.847	522.395	209.469	229.189	231.905
ENSG00000057149	3.63635	8.29235e-05	up	18:-:63655197-63661963	18:-:63655197-63661963	ENSG00000057149	6317	P29508	SERPINB3	serpin family B member 3 [Source:HGNC Symbol;Acc:HGNC:10569]	8.96934	10.6331	22.898	0.96662	0.76943	0.9044
ENSG00000272636	2.93476	0.00011533	up	17:-:142789-181636	17:-:142789-181636	ENSG00000272636	8447	Q14184	DOC2B	double C2 domain beta [Source:HGNC Symbol;Acc:HGNC:2986]	3.74064	4.62469	5.70019	0.53518	0.45862	0.49628
ENSG00000175197	2.71523	0.000157702	up	12:-:57516588-57521737	12:-:57516588-57521737	ENSG00000175197	1649	P35638	DDIT3	DNA damage inducible transcript 3 [Source:HGNC Symbol;Acc:HGNC:2726]	104.441	186.467	115.602	21.8327	16.8961	19.1299
ENSG00000134717	2.47467	0.000166581	up	1:+:52056125-52090716	1:+:52056125-52090716	ENSG00000134717	91408	Q96K17	BTF3L4	basic transcription factor 3 like 4 [Source:HGNC Symbol;Acc:HGNC:30547]	9.59908	10.5126	12.0785	1.83733	1.39133	2.00037
ENSG00000142619	2.32203	0.000180169	up	1:+:17249098-17284233	1:+:17249098-17284233	ENSG00000142619	51702	Q9ULW8	PADI3	peptidyl arginine deiminase 3 [Source:HGNC Symbol;Acc:HGNC:18337]	22.9917	26.5702	36.1715	5.24557	5.11509	5.36958
ENSG00000106541	3.44871	0.000164765	up	7:-:16791811-16833433	7:-:16791811-16833433	ENSG00000106541	10551	Q4JM46	AGR2	anterior gradient 2, protein disulphide isomerase family member [Source:HGNC Symbol;Acc:HGNC:328]	9.12521	9.77319	9.69989	0.71254	0.55324	0.84984
ENSG00000130066	1.77331	0.000206813	up	X:+:23783173-23786226	X:+:23783173-23786226	ENSG00000130066	6303	P21673	SAT1	spermidine/spermine N1-acetyltransferase 1 [Source:HGNC Symbol;Acc:HGNC:10540]	248.338	266.817	285.167	81.908	70.7102	88.9546
ENSG00000189060	2.61566	0.000218037	up	22:+:37805093-37807436	22:+:37805093-37807436	ENSG00000189060	3005	P07305	H1F0	H1 histone family member 0 [Source:HGNC Symbol;Acc:HGNC:4714]	75.5268	78.0635	149.231	16.4583	14.8677	16.4066
ENSG00000238227	2.64686	0.000246962	up	9:-:136114581-136118863	9:-:136114581-136118863	ENSG00000238227	90120	H0YL14	TMEM250	transmembrane protein 250 [Source:HGNC Symbol;Acc:HGNC:31009]	15.822	12.4352	22.3139	3.22617	2.12544	1.86782
ENSG00000072518	2.7638	0.000282869	up	11:+:63838928-63911019	11:+:63838928-63911019	ENSG00000072518	2011	Q7KZI7	MARK2	microtubule affinity regulating kinase 2 [Source:HGNC Symbol;Acc:HGNC:3332]	17.6927	6.36481	16.2869	1.91107	1.41057	1.71943
ENSG00000143556	2.39587	0.000325262	up	1:-:153457744-153460701	1:-:153457744-153460701	ENSG00000143556	6278	P31151	S100A7	S100 calcium binding protein A7 [Source:HGNC Symbol;Acc:HGNC:10497]	1503.28	1272.44	629.911	183.762	224.895	220.525
ENSG00000165949	3.37279	0.000339169	up	14:+:94104836-94116698	14:+:94104836-94116698	ENSG00000165949	3429	P40305	IFI27	interferon alpha inducible protein 27 [Source:HGNC Symbol;Acc:HGNC:5397]	51.8071	58.9838	27.2188	4.56367	2.52262	5.03112
ENSG00000148346	1.96578	0.000326093	up	9:+:128149071-128153455	9:+:128149071-128153455	ENSG00000148346	3934	P80188	LCN2	lipocalin 2 [Source:HGNC Symbol;Acc:HGNC:6526]	1047.41	1046.45	554.927	219.773	209.647	250.465
ENSG00000126709	2.10516	0.00035826	up	1:-:27666061-27672218	1:-:27666061-27672218	ENSG00000126709	2537	P09912	IFI6	interferon alpha inducible protein 6 [Source:HGNC Symbol;Acc:HGNC:4054]	434.896	264.16	273.521	73.2587	85.8895	62.3477
ENSG00000163218	3.02951	0.000300625	up	1:-:153330120-153348840	1:-:153330120-153348840	ENSG00000163218	57115	Q96LB8	PGLYRP4	peptidoglycan recognition protein 4 [Source:HGNC Symbol;Acc:HGNC:30015]	4.00253	4.35499	5.92941	0.43591	0.46184	0.44445
ENSG00000257365	3.35892	0.000277288	up	14:+:64986720-65062652	14:+:64986720-65062652	ENSG00000257365	2342	P49356	FNTB	farnesyltransferase, CAAX box, beta [Source:HGNC Symbol;Acc:HGNC:3785]	1.94838	2.39491	3.6647	0.24694	0.2094	0.14049
ENSG00000160200	2.04675	0.000388991	up	21:-:43053191-43076943	21:-:43053191-43076943	ENSG00000160200	875	Q9NTF0	CBS	cystathionine-beta-synthase [Source:HGNC Symbol;Acc:HGNC:1550]	11.2441	11.3342	10.906	2.32827	2.56075	2.53385
ENSG00000206073	3.11627	0.000344447	up	18:-:63637259-63644298	18:-:63637259-63644298	ENSG00000206073	6318	P48594	SERPINB4	serpin family B member 4 [Source:HGNC Symbol;Acc:HGNC:10570]	5.17328	6.85736	13.2907	0.38437	1.00304	0.85489
ENSG00000164400	-2.12519704826037	0.000389481	down	5:+:132073790-132076170	5:+:132073790-132076170	ENSG00000164400	1437	P04141	CSF2	colony stimulating factor 2 [Source:HGNC Symbol;Acc:HGNC:2434]	16.939	19.7347	26.2442	90.3312	68.5844	87.466
ENSG00000138835	2.13282	0.000406928	up	9:+:113444731-113597743	9:+:113444731-113597743	ENSG00000138835	5998	P49796	RGS3	regulator of G protein signaling 3 [Source:HGNC Symbol;Acc:HGNC:9999]	4.57258	4.28438	5.03922	0.8392	1.0593	0.97132
ENSG00000160179	2.21003	0.000406523	up	21:+:42199689-42297244	21:+:42199689-42297244	ENSG00000160179	9619	P45844	ABCG1	ATP binding cassette subfamily G member 1 [Source:HGNC Symbol;Acc:HGNC:73]	3.36804	3.73303	6.16472	0.79636	0.68052	0.84111
ENSG00000214357	2.26948	0.000404697	up	5:+:172641266-172691540	5:+:172641266-172691540	ENSG00000214357	54492	A8MQ27	NEURL1B	neuralized E3 ubiquitin protein ligase 1B [Source:HGNC Symbol;Acc:HGNC:35422]	3.15591	3.11823	4.45361	0.66244	0.56922	0.55127
ENSG00000163468	-1.44645269828999	0.000397839	down	1:-:156308968-156367873	1:-:156308968-156367873	ENSG00000163468	7203	P49368	CCT3	chaperonin containing TCP1 subunit 3 [Source:HGNC Symbol;Acc:HGNC:1616]	76.6018	78.9375	81.8105	227.241	229.933	231.333
ENSG00000176046	2.80564	0.000450999	up	16:-:28532708-28539174	16:-:28532708-28539174	ENSG00000176046	26471	O60356	NUPR1	nuclear protein 1, transcriptional regulator [Source:HGNC Symbol;Acc:HGNC:29990]	19.4163	18.5867	8.63702	1.87638	1.98663	1.69444
ENSG00000152620	4.46634	0.000316264	up	5:-:36192592-36242279	5:-:36192592-36242279	ENSG00000152620	133686	Q4G0N4	NADK2	NAD kinase 2, mitochondrial [Source:HGNC Symbol;Acc:HGNC:26404]	4.18352	0.66069	5.13209	0.10137	0.06835	0.14266
ENSG00000121774	-3.4423697962062	0.000463965	down	1:+:32013829-32060850	1:+:32013829-32060850	ENSG00000121774	10657	Q07666	KHDRBS1	KH RNA binding domain containing, signal transduction associated 1 [Source:HGNC Symbol;Acc:HGNC:18116]	1.89406	1.98907	11.738	33.5889	42.3565	42.3061
ENSG00000115590	-2.63231053455846	0.00042194	down	2:+:101991844-102028544	2:+:101991844-102028544	ENSG00000115590	7850	P27930	IL1R2	interleukin 1 receptor type 2 [Source:HGNC Symbol;Acc:HGNC:5994]	0.61518	0.49308	0.77724	3.66095	2.57648	2.97126
ENSG00000121858	1.95433	0.000486288	up	3:-:172505508-172523507	3:-:172505508-172523507	ENSG00000121858	8743	P50591	TNFSF10	TNF superfamily member 10 [Source:HGNC Symbol;Acc:HGNC:11925]	21.6465	21.6706	29.9036	5.73895	6.25784	5.53657
ENSG00000197641	3.82335	0.000321413	up	18:+:63586989-63604639	18:+:63586989-63604639	ENSG00000197641	5275	Q9UIV8	SERPINB13	serpin family B member 13 [Source:HGNC Symbol;Acc:HGNC:8944]	0.67919	1.30642	2.93649	0.0546	0.07713	0.10036
ENSG00000206503	1.57784	0.000507801	up	6:+:29941260-29945884	6:+:29941260-29945884	ENSG00000206503	3105	P30443	HLA-A	major histocompatibility complex, class I, A [Source:HGNC Symbol;Acc:HGNC:4931]	570.884	518.549	306.672	144.754	164.777	160.675
ENSG00000205352	2.07196	0.000575166	up	12:+:53441605-53446645	12:+:53441605-53446645	ENSG00000205352	54458	Q9NZ81	PRR13	proline rich 13 [Source:HGNC Symbol;Acc:HGNC:24528]	53.8022	32.8573	37.6761	8.74423	8.79722	9.8137
ENSG00000211455	2.67872	0.000533449	up	12:+:27243968-27325959	12:+:27243968-27325959	ENSG00000211455	23012	Q9Y2H1	STK38L	serine/threonine kinase 38 like [Source:HGNC Symbol;Acc:HGNC:17848]	1.11379	1.10781	2.68138	0.21688	0.1608	0.17467
ENSG00000166033	3.3902	0.000529456	up	10:+:122461525-122514908	10:+:122461525-122514908	ENSG00000166033	5654	Q92743	HTRA1	HtrA serine peptidase 1 [Source:HGNC Symbol;Acc:HGNC:9476]	6.96469	6.17533	7.78107	0.48906	0.34497	0.79162
ENSG00000258232	-8.49283301882374	6.43968e-05	down	12:-:49265156-49273306	12:-:49265156-49273306	ENSG00000258232	-	-	AC125611.3	-	0	0	0	7.87388	4.48903	1.35948
ENSG00000002079	-5.27612329852696	0.000183246	down	7:+:99238829-99311130	7:+:99238829-99311130	ENSG00000002079	84176	Q9H6N6	MYH16	myosin heavy chain 16 pseudogene [Source:HGNC Symbol;Acc:HGNC:31038]	0.02584	0.02883	0.04632	1.29549	0.97303	0.86141
ENSG00000162496	1.81484	0.000627738	up	1:-:12567910-12617731	1:-:12567910-12617731	ENSG00000162496	9249	O75911	DHRS3	dehydrogenase/reductase 3 [Source:HGNC Symbol;Acc:HGNC:17693]	55.0697	54.1066	40.462	12.9414	13.7045	14.1239
ENSG00000279296	2.58038	0.000656932	up	17:-:6772831-6776116	17:-:6772831-6776116	ENSG00000279296	109245082	-	PRAL	p53 regulation associated lncRNA [Source:HGNC Symbol;Acc:HGNC:52646]	11.9773	10.8179	7.34704	1.26679	1.60632	1.1686
ENSG00000125968	1.46934	0.000665106	up	20:+:31605283-31606515	20:+:31605283-31606515	ENSG00000125968	3397	P41134	ID1	inhibitor of DNA binding 1, HLH protein [Source:HGNC Symbol;Acc:HGNC:5360]	218.219	231.428	225.096	79.8333	82.4848	85.968
ENSG00000143761	3.3526	0.000688727	up	1:+:228082660-228099212	1:+:228082660-228099212	ENSG00000143761	375	P84077	ARF1	ADP ribosylation factor 1 [Source:HGNC Symbol;Acc:HGNC:652]	83.8943	93.4777	25.0913	8.24907	3.43558	5.20168
ENSG00000135363	3.34213	0.00049819	up	11:-:33858576-33892289	11:-:33858576-33892289	ENSG00000135363	4005	P25791	LMO2	LIM domain only 2 [Source:HGNC Symbol;Acc:HGNC:6642]	1.67217	1.50598	2.53133	0.17919	0.12273	0.11894
ENSG00000176170	-2.01296912046673	0.000694413	down	17:+:76376584-76387860	17:+:76376584-76387860	ENSG00000176170	8877	Q9NYA1	SPHK1	sphingosine kinase 1 [Source:HGNC Symbol;Acc:HGNC:11240]	16.1384	13.6736	10.2531	51.6523	52.9091	50.9373
ENSG00000109321	2.35327	0.000734201	up	4:+:74445134-74455009	4:+:74445134-74455009	ENSG00000109321	374	P15514	AREG	amphiregulin [Source:HGNC Symbol;Acc:HGNC:651]	25.474	29.8268	61.726	8.50732	5.17092	6.3258
ENSG00000168209	2.12551	0.000682642	up	10:+:72273920-72276036	10:+:72273920-72276036	ENSG00000168209	54541	Q9NX09	DDIT4	DNA damage inducible transcript 4 [Source:HGNC Symbol;Acc:HGNC:24944]	278.729	306.355	538.281	100.991	75.4066	91.4565
ENSG00000196611	1.94775	0.000749857	up	11:-:102789920-102798160	11:-:102789920-102798160	ENSG00000196611	4312	Q53G95	MMP1	matrix metallopeptidase 1 [Source:HGNC Symbol;Acc:HGNC:7155]	17.8027	17.8906	31.9764	6.35483	3.51062	5.71778
ENSG00000171346	1.60514	0.00072328	up	17:-:41513743-41522529	17:-:41513743-41522529	ENSG00000171346	3866	B3KVF5	KRT15	keratin 15 [Source:HGNC Symbol;Acc:HGNC:6421]	46.5857	25.5077	30.815	12.3377	9.94313	10.9106
ENSG00000140465	3.07533	0.000707698	up	15:-:74719542-74725610	15:-:74719542-74725610	ENSG00000140465	1543	P04798	CYP1A1	cytochrome P450 family 1 subfamily A member 1 [Source:HGNC Symbol;Acc:HGNC:2595]	2.12075	3.01725	4.69224	0.16218	0.24531	0.49685
ENSG00000163220	1.08706	0.000641334	up	1:+:153357854-153361027	1:+:153357854-153361027	ENSG00000163220	6280	P06702	S100A9	S100 calcium binding protein A9 [Source:HGNC Symbol;Acc:HGNC:10499]	7167.6	7247.09	4724.96	3296.35	2877.93	3466.68
ENSG00000128165	2.41305	0.000795635	up	22:+:50481556-50486440	22:+:50481556-50486440	ENSG00000128165	79924	Q7Z4H4	ADM2	adrenomedullin 2 [Source:HGNC Symbol;Acc:HGNC:28898]	14.1551	13.3027	9.7208	1.947	1.74008	2.1819
ENSG00000131759	-1.89978591991124	0.000799614	down	17:+:40309192-40357643	17:+:40309192-40357643	ENSG00000131759	5914	Q6I9R7	RARA	retinoic acid receptor alpha [Source:HGNC Symbol;Acc:HGNC:9864]	1.00586	1.64944	3.67199	3.65361	5.91117	8.8472
ENSG00000196136	1.96151	0.000798661	up	14:+:94612377-94624055	14:+:94612377-94624055	ENSG00000196136	12	A0A024R6P0	SERPINA3	serpin family A member 3 [Source:HGNC Symbol;Acc:HGNC:16]	8.97689	8.90625	8.2364	2.14488	1.73371	1.87755
ENSG00000256453	3.55607	0.00057317	up	5:-:140670794-140673586	5:-:140670794-140673586	ENSG00000256453	373863	Q8IYX4	DND1	DND microRNA-mediated repression inhibitor 1 [Source:HGNC Symbol;Acc:HGNC:23799]	4.92466	4.47492	1.16696	0.48208	0.22783	0.08861
ENSG00000112294	2.77139	0.00083634	up	6:+:24494852-24537207	6:+:24494852-24537207	ENSG00000112294	7915	X5DQN2	ALDH5A1	aldehyde dehydrogenase 5 family member A1 [Source:HGNC Symbol;Acc:HGNC:408]	1.60758	0.55673	2.88926	0.20166	0.11223	0.19821
ENSG00000106299	1.86044	0.000934943	up	7:-:123681935-123749067	7:-:123681935-123749067	ENSG00000106299	8976	O00401	WASL	Wiskott-Aldrich syndrome like [Source:HGNC Symbol;Acc:HGNC:12735]	11.046	13.451	24.5214	4.13123	3.66727	4.35166
ENSG00000078081	2.0545	0.000956434	up	3:-:183122213-183163839	3:-:183122213-183163839	ENSG00000078081	27074	Q9UQV4	LAMP3	lysosomal associated membrane protein 3 [Source:HGNC Symbol;Acc:HGNC:14582]	6.0815	8.55302	18.1378	2.09654	2.00816	2.35174
ENSG00000175106	2.03876	0.000971421	up	17:-:15502264-15563595	17:-:15502264-15563595	ENSG00000175106	201158	Q96ET8	TVP23C	trans-golgi network vesicle protein 23 homolog C [Source:HGNC Symbol;Acc:HGNC:30453]	5.63425	4.91234	5.03324	1.05632	1.09696	0.92373
ENSG00000188878	3.11501	0.00102901	up	17:-:75909574-75941140	17:-:75909574-75941140	ENSG00000188878	85302	Q8TES7	FBF1	Fas binding factor 1 [Source:HGNC Symbol;Acc:HGNC:24674]	6.30088	4.84067	2.4128	0.53345	0.28821	0.41209
ENSG00000135821	1.81511	0.000945051	up	1:-:182381704-182392206	1:-:182381704-182392206	ENSG00000135821	2752	A8YXX4	GLUL	glutamate-ammonia ligase [Source:HGNC Symbol;Acc:HGNC:4341]	37.1826	39.0688	64.378	15.4267	11.7462	13.383
ENSG00000125740	-2.28063423293849	0.0010457	down	19:+:45467995-45475179	19:+:45467995-45475179	ENSG00000125740	2354	P53539	FOSB	FosB proto-oncogene, AP-1 transcription factor subunit [Source:HGNC Symbol;Acc:HGNC:3797]	2.1659	1.94283	0.9964	8.04248	8.94425	5.03017
ENSG00000100014	4.57422	0.00105756	up	22:+:24270817-24417740	22:+:24270817-24417740	ENSG00000100014	23384	B2RMV2	SPECC1L	sperm antigen with calponin homology and coiled-coil domains 1 like [Source:HGNC Symbol;Acc:HGNC:29022]	5.52062	5.97905	0.68038	0.20072	0.08466	0.11069
ENSG00000115009	2.10337	0.00112887	up	2:+:227805739-227817564	2:+:227805739-227817564	ENSG00000115009	6364	P78556	CCL20	C-C motif chemokine ligand 20 [Source:HGNC Symbol;Acc:HGNC:10619]	4.25318	5.38035	13.1084	1.17468	0.91761	1.70417
ENSG00000100425	3.58324	0.00109608	up	22:-:49773283-49827512	22:-:49773283-49827512	ENSG00000100425	23774	Q59G93	BRD1	bromodomain containing 1 [Source:HGNC Symbol;Acc:HGNC:1102]	1.45698	1.896	5.21664	0.31478	0.11958	0.1094
ENSG00000124882	2.67704	0.00115774	up	4:+:74365143-74388751	4:+:74365143-74388751	ENSG00000124882	2069	O14944	EREG	epiregulin [Source:HGNC Symbol;Acc:HGNC:3443]	2.18073	4.94038	11.3162	0.69294	0.76476	0.68163
ENSG00000260916	1.92664	0.00117176	up	15:-:55340032-55408510	15:-:55340032-55408510	ENSG00000260916	9236	Q9ULG6	CCPG1	cell cycle progression 1 [Source:HGNC Symbol;Acc:HGNC:24227]	1.97827	1.27218	3.73378	0.58624	0.34004	0.49349
ENSG00000157601	1.43062	0.00110607	up	21:+:41420304-41459214	21:+:41420304-41459214	ENSG00000157601	4599	P20591	MX1	MX dynamin like GTPase 1 [Source:HGNC Symbol;Acc:HGNC:7532]	17.8367	17.7148	18.8963	6.74054	6.88093	6.61758
ENSG00000166750	1.85135	0.00118345	up	17:+:35243036-35273655	17:+:35243036-35273655	ENSG00000166750	162394	Q08AF3	SLFN5	schlafen family member 5 [Source:HGNC Symbol;Acc:HGNC:28286]	2.28119	2.60063	5.03831	0.79765	0.71855	0.75434
ENSG00000101040	1.66557	0.00115358	up	20:-:47209214-47356889	20:-:47209214-47356889	ENSG00000101040	23613	Q9ULU4	ZMYND8	zinc finger MYND-type containing 8 [Source:HGNC Symbol;Acc:HGNC:9397]	18.2613	15.4903	13.2868	4.59268	4.62885	4.90551
ENSG00000128510	-1.96107797239408	0.00121481	down	7:+:130293134-130324180	7:+:130293134-130324180	ENSG00000128510	51200	Q9UI42	CPA4	carboxypeptidase A4 [Source:HGNC Symbol;Acc:HGNC:15740]	0.7288	0.96473	1.47173	3.60867	2.81179	3.08664
ENSG00000124391	3.91429	0.000704933	up	16:+:88638591-88640473	16:+:88638591-88640473	ENSG00000124391	27189	Q9P0M4	IL17C	interleukin 17C [Source:HGNC Symbol;Acc:HGNC:5983]	2.45815	2.95577	2.15569	0.13466	0.18447	0.08251
ENSG00000147883	3.4511	0.000938331	up	9:-:22002903-22009363	9:-:22002903-22009363	ENSG00000147883	1030	P42772	CDKN2B	cyclin dependent kinase inhibitor 2B [Source:HGNC Symbol;Acc:HGNC:1788]	1.24497	0.6049	1.90971	0.16779	0.03134	0.07009
ENSG00000138623	-1.80814851655195	0.00124625	down	15:-:74409289-74433958	15:-:74409289-74433958	ENSG00000138623	8482	O75326	SEMA7A	semaphorin 7A (John Milton Hagen blood group) [Source:HGNC Symbol;Acc:HGNC:10741]	1.66402	1.65082	2.45087	5.80708	5.10431	5.63651
ENSG00000250509	3.45799	0.00100723	up	5:+:180441559-180443238	5:+:180441559-180443238	ENSG00000250509	-	-	AC034213.1	-	6.32876	8.2906	4.34909	0.32639	0.67066	0.3882
ENSG00000113161	-2.43831100397975	0.00122176	down	5:+:75336329-75362104	5:+:75336329-75362104	ENSG00000113161	3156	P04035	HMGCR	3-hydroxy-3-methylglutaryl-CoA reductase [Source:HGNC Symbol;Acc:HGNC:5006]	0.04982	0.07558	1.39069	0.30626	0.28907	4.16256
ENSG00000242247	1.75199	0.00128346	up	22:-:42796502-42858106	22:-:42796502-42858106	ENSG00000242247	26286	Q9NP61	ARFGAP3	ADP ribosylation factor GTPase activating protein 3 [Source:HGNC Symbol;Acc:HGNC:661]	5.57696	6.82554	12.5075	1.84909	1.97969	2.14112
ENSG00000139269	2.50589	0.00123291	up	12:+:57452323-57459280	12:+:57452323-57459280	ENSG00000139269	83729	P58166	INHBE	inhibin beta E subunit [Source:HGNC Symbol;Acc:HGNC:24029]	1.95132	1.76904	2.74133	0.45167	0.25311	0.18869
ENSG00000188229	-1.21784745614329	0.00105354	down	9:+:137241213-137243707	9:+:137241213-137243707	ENSG00000188229	10383	P68371	TUBB4B	tubulin beta 4B class IVb [Source:HGNC Symbol;Acc:HGNC:20771]	349.595	384.015	374.677	1000.46	834.924	948.303
ENSG00000276168	-1.72676911277123	0.00124925	down	14:+:49586580-49586878	14:+:49586580-49586878	ENSG00000276168	6029	-	RN7SL1	RNA, 7SL, cytoplasmic 1	98.5454	132.064	220.336	512.993	472.281	449.88
ENSG00000171798	3.29171	0.00112865	up	10:+:133160447-133226412	10:+:133160447-133226412	ENSG00000171798	85442	Q5U5J6	KNDC1	kinase non-catalytic C-lobe domain containing 1 [Source:HGNC Symbol;Acc:HGNC:29374]	0.74087	0.66606	0.56165	0.05039	0.04978	0.05878
ENSG00000041988	-1.76617461155682	0.00132241	down	1:+:6624866-6635586	1:+:6624866-6635586	ENSG00000041988	90326	Q8WTV1	THAP3	THAP domain containing 3 [Source:HGNC Symbol;Acc:HGNC:20855]	1.48883	2.87271	4.38441	6.04242	7.27387	10.9775
ENSG00000204899	1.92503	0.00140975	up	13:-:72708357-72727687	13:-:72708357-72727687	ENSG00000204899	440145	Q08AG7	MZT1	mitotic spindle organizing protein 1 [Source:HGNC Symbol;Acc:HGNC:33830]	15.014	15.6138	35.1586	5.43869	4.53655	4.91809
ENSG00000159167	2.71258	0.00137845	up	8:-:23841915-23854807	8:-:23841915-23854807	ENSG00000159167	6781	P52823	STC1	stanniocalcin 1 [Source:HGNC Symbol;Acc:HGNC:11373]	1.62617	1.08101	2.19501	0.36178	0.13795	0.10284
ENSG00000231389	1.94395	0.00146876	up	6:-:33064569-33080775	6:-:33064569-33080775	ENSG00000231389	3113	P20036	HLA-DPA1	major histocompatibility complex, class II, DP alpha 1 [Source:HGNC Symbol;Acc:HGNC:4938]	1.4233	1.84265	2.52008	0.43344	0.3817	0.3365
ENSG00000167157	2.30533	0.00142434	up	9:+:129665641-129722674	9:+:129665641-129722674	ENSG00000167157	51450	A0A140VJS2	PRRX2	paired related homeobox 2 [Source:HGNC Symbol;Acc:HGNC:21338]	4.40058	4.58849	3.94519	0.89708	0.81252	0.42309
ENSG00000132746	2.56164	0.0014914	up	11:-:67662162-67681200	11:-:67662162-67681200	ENSG00000132746	222	P48448	ALDH3B2	aldehyde dehydrogenase 3 family member B2 [Source:HGNC Symbol;Acc:HGNC:411]	2.98737	2.66046	3.07545	0.36833	0.30962	0.49239
ENSG00000163875	2.02935	0.00150565	up	1:-:37492575-37514774	1:-:37492575-37514774	ENSG00000163875	64769	Q9HAF1	MEAF6	MYST/Esa1 associated factor 6 [Source:HGNC Symbol;Acc:HGNC:25674]	6.57117	6.77449	10.3878	1.79732	0.91188	2.28404
ENSG00000108179	-1.72018650653982	0.00132541	down	10:+:79347469-79355337	10:+:79347469-79355337	ENSG00000108179	10105	P30405	PPIF	peptidylprolyl isomerase F [Source:HGNC Symbol;Acc:HGNC:9259]	43.7717	58.5698	82.7479	231.449	186.979	202.43
ENSG00000263033	2.39073	0.00145782	up	16:+:11196177-11224969	16:+:11196177-11224969	ENSG00000263033	-	-	AC007220.1	-	6.0245	4.79707	3.29005	1.17344	0.78363	0.3505
ENSG00000132274	2.38974	0.00153607	up	11:+:5689689-5737089	11:+:5689689-5737089	ENSG00000132274	10346	B4DQS5	TRIM22	tripartite motif containing 22 [Source:HGNC Symbol;Acc:HGNC:16379]	1.06391	1.25096	2.54893	0.16194	0.15054	0.40635
ENSG00000126500	2.61698	0.00142193	up	11:+:64103188-64119173	11:+:64103188-64119173	ENSG00000126500	23769	Q9NZU1	FLRT1	fibronectin leucine rich transmembrane protein 1 [Source:HGNC Symbol;Acc:HGNC:3760]	1.10188	1.02449	1.37065	0.19201	0.15701	0.09364
ENSG00000153246	2.13547	0.00155775	up	2:-:159932006-160062610	2:-:159932006-160062610	ENSG00000153246	22925	Q13018	PLA2R1	phospholipase A2 receptor 1 [Source:HGNC Symbol;Acc:HGNC:9042]	0.34277	0.39369	0.82464	0.07759	0.06522	0.11391
ENSG00000123374	3.24193	0.00155679	up	12:+:55966769-55972784	12:+:55966769-55972784	ENSG00000123374	1017	P24941	CDK2	cyclin dependent kinase 2 [Source:HGNC Symbol;Acc:HGNC:1771]	1.25555	2.12461	6.52202	0.34574	0.16331	0.19357
ENSG00000121742	2.79146	0.00152179	up	13:-:20221962-20232395	13:-:20221962-20232395	ENSG00000121742	10804	O95452	GJB6	gap junction protein beta 6 [Source:HGNC Symbol;Acc:HGNC:4288]	1.58032	1.33617	3.31167	0.12192	0.23125	0.29306
ENSG00000189159	-1.16849459508488	0.00135055	down	17:-:75135248-75168281	17:-:75135248-75168281	ENSG00000189159	51155	Q9UK76	JPT1	Jupiter microtubule associated homolog 1 [Source:HGNC Symbol;Acc:HGNC:14569]	104.007	98.189	64.3086	229.822	210.324	166.443
ENSG00000100302	2.81941	0.00157903	up	22:+:35540868-35554001	22:+:35540868-35554001	ENSG00000100302	23551	Q96D21	RASD2	RASD family member 2 [Source:HGNC Symbol;Acc:HGNC:18229]	2.67478	2.56685	1.53098	0.39911	0.16775	0.23343
ENSG00000188042	-1.26845971900377	0.0014402	down	2:-:234493041-234497053	2:-:234493041-234497053	ENSG00000188042	10123	P56559	ARL4C	ADP ribosylation factor like GTPase 4C [Source:HGNC Symbol;Acc:HGNC:698]	27.0426	26.9972	31.8443	74.3193	68.5112	71.0581
ENSG00000173391	1.948	0.00160298	up	12:-:10158301-10172138	12:-:10158301-10172138	ENSG00000173391	4973	P78380	OLR1	oxidized low density lipoprotein receptor 1 [Source:HGNC Symbol;Acc:HGNC:8133]	5.72023	7.01364	15.4632	2.28805	1.69024	1.84699
ENSG00000144224	1.88158	0.00159752	up	2:+:135741619-135785055	2:+:135741619-135785055	ENSG00000144224	23190	Q92575	UBXN4	UBX domain protein 4 [Source:HGNC Symbol;Acc:HGNC:14860]	3.32508	5.35611	17.1697	0.92327	0.85216	5.45854
ENSG00000118523	-1.85943593853773	0.00165701	down	6:-:131948176-131951373	6:-:131948176-131951373	ENSG00000118523	1490	P29279	CTGF	connective tissue growth factor [Source:HGNC Symbol;Acc:HGNC:2500]	2.25051	2.9087	3.79808	8.61395	7.12347	10.7199
ENSG00000110619	1.29056	0.00153255	up	11:-:3000922-3057613	11:-:3000922-3057613	ENSG00000110619	833	A0A024RCG3	CARS	cysteinyl-tRNA synthetase [Source:HGNC Symbol;Acc:HGNC:1493]	16.2808	20.785	23.0912	7.365	8.05308	9.64965
ENSG00000215717	2.1992	0.00168257	up	1:+:109089803-109096934	1:+:109089803-109096934	ENSG00000215717	56900	Q9NRX6	TMEM167B	transmembrane protein 167B [Source:HGNC Symbol;Acc:HGNC:30187]	5.11644	5.3865	10.5376	1.29914	1.61976	0.87373
ENSG00000153132	2.49516	0.00162773	up	4:-:140388455-140427968	4:-:140388455-140427968	ENSG00000153132	1047	O14967	CLGN	calmegin [Source:HGNC Symbol;Acc:HGNC:2060]	1.04756	1.01275	3.09924	0.19795	0.17287	0.23651
ENSG00000139946	2.30472	0.00171404	up	14:+:56117814-56301526	14:+:56117814-56301526	ENSG00000139946	57161	Q9HAT8	PELI2	pellino E3 ubiquitin protein ligase family member 2 [Source:HGNC Symbol;Acc:HGNC:8828]	0.83588	1.06197	1.85846	0.22677	0.11902	0.21748
ENSG00000198380	2.79165	0.00171211	up	2:-:69319769-69387254	2:-:69319769-69387254	ENSG00000198380	2673	Q06210	GFPT1	glutamine--fructose-6-phosphate transaminase 1 [Source:HGNC Symbol;Acc:HGNC:4241]	2.71495	6.49439	15.0377	0.33686	1.99764	0.92398
ENSG00000105726	-1.367329025524	0.00162958	down	19:-:19645198-19663693	19:-:19645198-19663693	ENSG00000105726	57130	A0A024R7N2	ATP13A1	ATPase 13A1 [Source:HGNC Symbol;Acc:HGNC:24215]	6.38379	7.00275	10.2369	18.5489	22.0277	20.3859
ENSG00000186106	-2.1609532377846	0.00178456	down	8:-:100509752-100559784	8:-:100509752-100559784	ENSG00000186106	157567	Q86W74	ANKRD46	ankyrin repeat domain 46 [Source:HGNC Symbol;Acc:HGNC:27229]	0.19041	0.24733	0.2982	0.88807	0.78674	0.84552
ENSG00000160072	-1.39218265480608	0.00165041	down	1:+:1471769-1497848	1:+:1471769-1497848	ENSG00000160072	83858	Q5T9A4	ATAD3B	ATPase family, AAA domain containing 3B [Source:HGNC Symbol;Acc:HGNC:24007]	10.0451	9.91555	8.62738	24.4428	25.4747	24.6807
ENSG00000106460	2.26048	0.00181965	up	7:+:12211241-12243367	7:+:12211241-12243367	ENSG00000106460	54664	Q9NUM4	TMEM106B	transmembrane protein 106B [Source:HGNC Symbol;Acc:HGNC:22407]	0.8732	1.15389	3.89462	0.30019	0.27172	0.31692
ENSG00000166592	-2.7161026567807	0.00186827	down	16:-:66921679-66925644	16:-:66921679-66925644	ENSG00000166592	6236	A0A024R6X0	RRAD	RRAD, Ras related glycolysis inhibitor and calcium channel regulator [Source:HGNC Symbol;Acc:HGNC:10446]	2.1456	1.73779	1.09594	7.82336	9.3122	10.6937
ENSG00000101849	1.96758	0.00188392	up	X:+:9463295-9741037	X:+:9463295-9741037	ENSG00000101849	6907	O60907	TBL1X	transducin beta like 1 X-linked [Source:HGNC Symbol;Acc:HGNC:11585]	0.75283	0.81162	1.25302	0.18892	0.15388	0.1971
ENSG00000154342	2.49488	0.00188794	up	1:+:228007051-228061260	1:+:228007051-228061260	ENSG00000154342	89780	P56704	WNT3A	Wnt family member 3A [Source:HGNC Symbol;Acc:HGNC:15983]	3.63516	4.38242	3.15885	0.41167	0.59647	0.57238
ENSG00000059145	-1.92044986187017	0.0019089	down	16:-:1363205-1414751	16:-:1363205-1414751	ENSG00000059145	64718	A0A0A0MRZ1	UNKL	unkempt family like zinc finger [Source:HGNC Symbol;Acc:HGNC:14184]	0.43059	0.51762	0.99284	2.0794	1.10743	2.56395
ENSG00000134107	2.02293	0.00190597	up	3:+:4979116-4985323	3:+:4979116-4985323	ENSG00000134107	8553	Q6IB83	BHLHE40	basic helix-loop-helix family member e40 [Source:HGNC Symbol;Acc:HGNC:1046]	3.27895	3.51859	10.4075	1.17764	0.4475	1.87554
ENSG00000184897	1.35928	0.00163576	up	3:-:129314771-129316277	3:-:129314771-129316277	ENSG00000184897	8971	Q92522	H1FX	H1 histone family member X [Source:HGNC Symbol;Acc:HGNC:4722]	375.47	344.062	225.263	107.604	141.927	125.896
ENSG00000173227	1.56777	0.001894	up	11:+:67006778-67050863	11:+:67006778-67050863	ENSG00000173227	91683	Q8NDM9	SYT12	synaptotagmin 12 [Source:HGNC Symbol;Acc:HGNC:18381]	5.95452	5.15295	2.21017	1.85039	1.94659	0.37821
ENSG00000165272	1.90922	0.00192249	up	9:-:33441154-33447633	9:-:33441154-33447633	ENSG00000165272	360	Q92482	AQP3	aquaporin 3 (Gill blood group) [Source:HGNC Symbol;Acc:HGNC:636]	8.93852	10.4732	20.1538	3.77162	2.71086	2.5118
ENSG00000172985	3.36541	0.00176099	up	2:+:109129348-109504632	2:+:109129348-109504632	ENSG00000172985	344558	Q8TEJ3	SH3RF3	SH3 domain containing ring finger 3 [Source:HGNC Symbol;Acc:HGNC:24699]	0.97732	0.88779	0.533	0.04533	0.08219	0.05882
ENSG00000172878	-1.88756710317277	0.00202754	down	2:+:171999583-172082430	2:+:171999583-172082430	ENSG00000172878	254042	Q6UB28	METAP1D	methionyl aminopeptidase type 1D, mitochondrial [Source:HGNC Symbol;Acc:HGNC:32583]	0.49059	0.54674	1.05579	1.90482	2.07502	1.74772
ENSG00000129255	-2.08204301820598	0.00186489	down	17:+:7583529-7592789	17:+:7583529-7592789	ENSG00000129255	9526	O75352	MPDU1	mannose-P-dolichol utilization defect 1 [Source:HGNC Symbol;Acc:HGNC:7207]	4.98879	15.6992	12.5485	42.7376	37.4664	46.1158
ENSG00000206337	1.70964	0.00193806	up	6:+:31400702-31477506	6:+:31400702-31477506	ENSG00000206337	10866	A0A024RCS8,Q6MZN7	HCP5	HLA complex P5 (non-protein coding)	11.7164	12.7284	23.4092	4.05853	4.7625	4.09264
ENSG00000151012	1.78264	0.00199255	up	4:-:138164097-138242349	4:-:138164097-138242349	ENSG00000151012	23657	Q9UPY5	SLC7A11	solute carrier family 7 member 11 [Source:HGNC Symbol;Acc:HGNC:11059]	2.52271	2.4225	5.87204	1.15198	0.59177	0.91129
ENSG00000166479	1.68088	0.0020575	up	18:-:68673688-68715298	18:-:68673688-68715298	ENSG00000166479	54495	Q96JJ7	TMX3	thioredoxin related transmembrane protein 3 [Source:HGNC Symbol;Acc:HGNC:24718]	2.23639	2.5674	4.85098	0.98072	0.61205	0.85479
ENSG00000072163	2.96213	0.0021101	up	2:-:127638381-127681786	2:-:127638381-127681786	ENSG00000072163	55679	Q7Z4I7	LIMS2	LIM zinc finger domain containing 2 [Source:HGNC Symbol;Acc:HGNC:16084]	1.20207	1.25511	0.55678	0.11305	0.08992	0.1106
ENSG00000278771	-2.67459856649448	0.00214037	down	14:-:49853616-49853914	14:-:49853616-49853914	ENSG00000278771	378707	-	RN7SL3	RNA, 7SL, cytoplasmic 3 [Source:HGNC Symbol;Acc:HGNC:23135]	1.96219	6.8414	9.19502	28.3099	22.9175	28.0164
ENSG00000119950	1.52351	0.00206272	up	10:+:110207605-110287365	10:+:110207605-110287365	ENSG00000119950	4601	P50539	MXI1	MAX interactor 1, dimerization protein [Source:HGNC Symbol;Acc:HGNC:7534]	5.46891	6.77863	10.5814	2.35126	2.10165	2.28445
ENSG00000140450	1.48506	0.00203943	up	15:+:97960698-97973838	15:+:97960698-97973838	ENSG00000140450	91947	A8K2F6	ARRDC4	arrestin domain containing 4 [Source:HGNC Symbol;Acc:HGNC:28087]	8.87693	10.5234	14.8665	3.96368	3.2953	3.6359
ENSG00000134755	2.52427	0.00215147	up	18:-:31058840-31102415	18:-:31058840-31102415	ENSG00000134755	1824	Q02487	DSC2	desmocollin 2 [Source:HGNC Symbol;Acc:HGNC:3036]	0.49796	0.44462	1.04035	0.11758	0.09253	0.04829
ENSG00000031698	1.20254	0.00181975	up	1:+:109213918-109238169	1:+:109213918-109238169	ENSG00000031698	6301	Q0VGA5	SARS	seryl-tRNA synthetase [Source:HGNC Symbol;Acc:HGNC:10537]	121.603	124.016	100.573	49.9377	48.1229	56.522
ENSG00000139990	2.30746	0.00222185	up	14:-:69050881-69153150	14:-:69050881-69153150	ENSG00000139990	8816	Q96JK2	DCAF5	DDB1 and CUL4 associated factor 5 [Source:HGNC Symbol;Acc:HGNC:20224]	0.83696	0.86768	2.55832	0.30035	0.14183	0.17488
ENSG00000174744	-1.59298933211309	0.00184151	down	11:-:66337333-66345125	11:-:66337333-66345125	ENSG00000174744	25855	Q9HCU9	BRMS1	breast cancer metastasis suppressor 1 [Source:HGNC Symbol;Acc:HGNC:17262]	134.661	118.899	64.9257	254.409	376.686	315.039
ENSG00000262001	1.6786	0.0021837	up	18:+:3603000-3608336	18:+:3603000-3608336	ENSG00000262001	84777	-	DLGAP1-AS2	DLGAP1 antisense RNA 2 [Source:HGNC Symbol;Acc:HGNC:28146]	10.9778	12.1229	12.886	3.18668	2.70743	3.87064
ENSG00000160183	1.85408	0.00229121	up	21:-:42371837-42396846	21:-:42371837-42396846	ENSG00000160183	64699	P57727	TMPRSS3	transmembrane serine protease 3 [Source:HGNC Symbol;Acc:HGNC:11877]	1.10682	1.60728	2.60169	0.37921	0.39239	0.31118
ENSG00000118971	1.47142	0.00218985	up	12:+:4273772-4305350	12:+:4273772-4305350	ENSG00000118971	894	P30279	CCND2	cyclin D2 [Source:HGNC Symbol;Acc:HGNC:1583]	4.22626	4.29781	6.76331	1.74704	1.39505	1.60763
ENSG00000117115	1.78062	0.00218237	up	1:-:17066761-17119435	1:-:17066761-17119435	ENSG00000117115	11240	A0A024RA98	PADI2	peptidyl arginine deiminase 2 [Source:HGNC Symbol;Acc:HGNC:18341]	8.21389	7.76866	7.02374	1.64987	2.13346	2.01308
ENSG00000137648	1.69641	0.00224927	up	11:+:118077012-118121890	11:+:118077012-118121890	ENSG00000137648	56649	Q9NRS4	TMPRSS4	transmembrane serine protease 4 [Source:HGNC Symbol;Acc:HGNC:11878]	2.57037	1.52773	3.6256	0.63933	0.53699	0.71769
ENSG00000223829	2.24107	0.0023561	up	7:+:46969702-47027481	7:+:46969702-47027481	ENSG00000223829	-	-	AC004870.2	-	3.22336	4.35743	3.67812	0.49334	0.76545	0.59221
ENSG00000144452	1.83764	0.00238308	up	2:-:214931542-215138428	2:-:214931542-215138428	ENSG00000144452	26154	B3KVV3	ABCA12	ATP binding cassette subfamily A member 12 [Source:HGNC Symbol;Acc:HGNC:14637]	0.99866	1.19726	1.96541	0.39607	0.21781	0.29605
ENSG00000157514	1.61543	0.00232755	up	X:-:107713221-107777342	X:-:107713221-107777342	ENSG00000157514	1831	Q99576	TSC22D3	TSC22 domain family member 3 [Source:HGNC Symbol;Acc:HGNC:3051]	6.66449	6.8418	6.29858	1.94164	1.80803	1.64126
ENSG00000080603	-1.5083593759694	0.00233817	down	16:+:30698209-30741409	16:+:30698209-30741409	ENSG00000080603	10847	Q6ZRS2	SRCAP	Snf2 related CREBBP activator protein [Source:HGNC Symbol;Acc:HGNC:16974]	1.20971	1.56799	1.21139	3.49804	3.99617	2.73545
ENSG00000104327	1.62522	0.00244012	up	8:-:90058608-90095475	8:-:90058608-90095475	ENSG00000104327	793	P05937	CALB1	calbindin 1 [Source:HGNC Symbol;Acc:HGNC:1434]	1.42696	2.63013	4.18145	0.60485	0.65706	0.75116
ENSG00000147853	4.93244	0.00243364	up	9:-:4709559-4742043	9:-:4709559-4742043	ENSG00000147853	50808	Q9UIJ7	AK3	adenylate kinase 3 [Source:HGNC Symbol;Acc:HGNC:17376]	0.09088	4.45481	8.99214	0.08284	0.08511	0.09517
ENSG00000184012	2.338	0.00243211	up	21:-:41464551-41531116	21:-:41464551-41531116	ENSG00000184012	7113	O15393	TMPRSS2	transmembrane serine protease 2 [Source:HGNC Symbol;Acc:HGNC:11876]	0.42361	0.56726	0.99723	0.07842	0.10136	0.09533
ENSG00000033100	-1.87091050238009	0.00237038	down	7:+:151232489-151238827	7:+:151232489-151238827	ENSG00000033100	54480	Q9P2E5	CHPF2	chondroitin polymerizing factor 2 [Source:HGNC Symbol;Acc:HGNC:29270]	2.10835	2.99806	9.74191	12.5932	14.2464	15.5075
ENSG00000255737	-1.58000324148126	0.0024677	down	12:+:57726271-57728356	12:+:57726271-57728356	ENSG00000255737	100130776	-	AGAP2-AS1	AGAP2 antisense RNA 1	5.53014	5.97006	7.27422	16.8468	14.4572	15.8057
ENSG00000163597	-1.48086532152134	0.00219649	down	17:+:76557766-76565348	17:+:76557766-76565348	ENSG00000163597	100507246	-	SNHG16	small nucleolar RNA host gene 16	21.6524	19.0748	13.6228	48.8483	50.8093	50.1492
ENSG00000127588	-5.27565368506989	0.0010285	down	16:-:798041-800733	16:-:798041-800733	ENSG00000127588	51764	Q9P2W3	GNG13	G protein subunit gamma 13 [Source:HGNC Symbol;Acc:HGNC:14131]	0	0	0.10478	0.51897	0.32314	1.14183
ENSG00000173786	-2.05773813273979	0.00238237	down	17:+:41966741-41977731	17:+:41966741-41977731	ENSG00000173786	1267	P09543	CNP	2',3'-cyclic nucleotide 3' phosphodiesterase [Source:HGNC Symbol;Acc:HGNC:2158]	2.41405	1.92007	5.0698	6.10152	14.9117	15.6548
ENSG00000198868	-5.24348010664538	0.000933666	down	5:-:134928030-134928326	5:-:134928030-134928326	ENSG00000198868	107075244	-	MTND4LP30	mitochondrially encoded NADH:ubiquinone oxidoreductase core subunit 4L pseudogene 30 [Source:HGNC Symbol;Acc:HGNC:42264]	0	0	0.05786	0.78155	0.48178	1.7718
ENSG00000111674	1.73009	0.00246135	up	12:+:6913745-6923698	12:+:6913745-6923698	ENSG00000111674	2026	Q6FHV6	ENO2	enolase 2 [Source:HGNC Symbol;Acc:HGNC:3353]	13.6285	14.0517	10.3958	3.80632	5.95689	1.42189
ENSG00000123384	1.36209	0.00244514	up	12:+:57128493-57213351	12:+:57128493-57213351	ENSG00000123384	4035	Q07954	LRP1	LDL receptor related protein 1 [Source:HGNC Symbol;Acc:HGNC:6692]	2.544	2.33769	3.02287	1.03145	0.88423	0.87563
ENSG00000105447	-1.29065734078749	0.00230488	down	19:+:48445773-48457022	19:+:48445773-48457022	ENSG00000105447	83743	A0MNN5	GRWD1	glutamate rich WD repeat containing 1 [Source:HGNC Symbol;Acc:HGNC:21270]	16.3904	14.4951	12.7584	34.9905	36.9589	34.6684
ENSG00000100234	1.46971	0.00255996	up	22:+:32801701-32863043	22:+:32801701-32863043	ENSG00000100234	7078	P35625	TIMP3	TIMP metallopeptidase inhibitor 3 [Source:HGNC Symbol;Acc:HGNC:11822]	5.72504	6.23478	9.10489	2.52812	2.03094	1.91566
ENSG00000196189	3.87503	0.00273027	up	1:+:156147366-156177752	1:+:156147366-156177752	ENSG00000196189	64218	Q9H3S1	SEMA4A	semaphorin 4A [Source:HGNC Symbol;Acc:HGNC:10729]	5.9818	0.08884	4.67991	0.17013	0.06525	0.2189
ENSG00000185561	1.82614	0.0026727	up	17:-:1702790-1710438	17:-:1702790-1710438	ENSG00000185561	727910	A6NGC4	TLCD2	TLC domain containing 2 [Source:HGNC Symbol;Acc:HGNC:33522]	3.20428	3.34465	3.08785	0.78008	0.66034	0.75506
ENSG00000242125	-1.20386906501166	0.00238912	down	1:+:28505980-28510892	1:+:28505980-28510892	ENSG00000242125	8420	-	SNHG3	small nucleolar RNA host gene 3	16.0459	15.3081	19.0663	38.5012	39.6728	38.3389
ENSG00000091622	1.68055	0.00279579	up	17:-:6451264-6556494	17:-:6451264-6556494	ENSG00000091622	83394	Q9BZ71	PITPNM3	PITPNM family member 3 [Source:HGNC Symbol;Acc:HGNC:21043]	0.80494	0.93694	1.38483	0.30194	0.22179	0.23058
ENSG00000113739	1.6423	0.00241012	up	5:-:173314713-173329503	5:-:173314713-173329503	ENSG00000113739	8614	O76061	STC2	stanniocalcin 2 [Source:HGNC Symbol;Acc:HGNC:11374]	29.4666	32.0159	58.5877	15.6136	9.38924	13.6258
ENSG00000006042	2.37443	0.00274613	up	17:+:32927910-32945106	17:+:32927910-32945106	ENSG00000006042	26022	Q9Y2Y6	TMEM98	transmembrane protein 98 [Source:HGNC Symbol;Acc:HGNC:24529]	0.49642	0.66312	0.91432	0.09547	0.08582	0.10968
ENSG00000132768	-2.28424227462573	0.00267525	down	1:+:43970000-43973369	1:+:43970000-43973369	ENSG00000132768	1802	Q9BQC3	DPH2	DPH2 homolog [Source:HGNC Symbol;Acc:HGNC:3004]	6.02379	1.52041	5.73555	18.126	15.3615	16.5376
ENSG00000140859	-1.75026765549859	0.00253364	down	16:-:57758217-57863053	16:-:57758217-57863053	ENSG00000140859	3801	Q9BVG8	KIFC3	kinesin family member C3 [Source:HGNC Symbol;Acc:HGNC:6326]	3.14567	2.69745	6.77483	9.64588	16.571	13.9645
ENSG00000284753	-1.56886855694066	0.00255454	down	3:+:184249650-184259585	3:+:184249650-184259585	ENSG00000284753	110599564	P0DPD7	EEF1AKMT4	EEF1A lysine methyltransferase 4 [Source:NCBI gene;Acc:110599564]	19.4438	23.8133	18.597	58.5966	53.8444	58.9174
ENSG00000277587	2.12226	0.0028694	up	19:+:9721903-9722410	19:+:9721903-9722410	ENSG00000277587	-	-	AC008759.3	-	7.53899	7.57622	9.50487	1.58402	1.56483	1.17586
ENSG00000142208	1.90379	0.00274451	up	14:-:104769349-104795751	14:-:104769349-104795751	ENSG00000142208	207	B0LPE5	AKT1	AKT serine/threonine kinase 1 [Source:HGNC Symbol;Acc:HGNC:391]	4.00053	4.27613	2.33071	1.07305	0.63384	0.63326
ENSG00000242574	1.87179	0.00290852	up	6:-:32934629-32941070	6:-:32934629-32941070	ENSG00000242574	3109	P28068	HLA-DMB	major histocompatibility complex, class II, DM beta [Source:HGNC Symbol;Acc:HGNC:4935]	1.47741	1.71869	2.36246	0.52524	0.28348	0.36358
ENSG00000026559	1.44141	0.00274439	up	20:-:51003656-51023129	20:-:51003656-51023129	ENSG00000026559	3755	Q86Y85	KCNG1	potassium voltage-gated channel modifier subfamily G member 1 [Source:HGNC Symbol;Acc:HGNC:6248]	5.94392	5.90268	6.74433	2.10333	1.91532	1.83108
ENSG00000113083	1.7453	0.00285956	up	5:-:122063195-122078360	5:-:122063195-122078360	ENSG00000113083	4015	D0PNI2	LOX	lysyl oxidase [Source:HGNC Symbol;Acc:HGNC:6664]	1.88032	1.71274	5.27546	0.71417	0.52451	0.6615
ENSG00000167861	1.94544	0.00287452	up	17:-:74950743-74973166	17:-:74950743-74973166	ENSG00000167861	283987	Q8IV36	HID1	HID1 domain containing [Source:HGNC Symbol;Acc:HGNC:15736]	2.32251	2.78789	2.17424	0.52448	0.467	0.51876
ENSG00000284874	2.96531	0.00294088	up	22:+:19717220-19724772	22:+:19717220-19724772	ENSG00000284874	-	-	AC000093.1	-	1.76269	5.52355	0.20978	0.33143	0.67422	0
ENSG00000164047	5.30301	0.00114657	up	3:+:48223347-48225491	3:+:48223347-48225491	ENSG00000164047	820	J3KNB4	CAMP	cathelicidin antimicrobial peptide [Source:HGNC Symbol;Acc:HGNC:1472]	0.91876	0.22373	0.46129	0	0	0
ENSG00000175274	2.12805	0.00293385	up	11:-:44885903-44951306	11:-:44885903-44951306	ENSG00000175274	9537	O14683	TP53I11	tumor protein p53 inducible protein 11 [Source:HGNC Symbol;Acc:HGNC:16842]	1.85935	1.5369	1.50192	0.30128	0.25325	0.34466
ENSG00000177469	-1.11230785641145	0.00240853	down	17:-:42402452-42423517	17:-:42402452-42423517	ENSG00000177469	284119	Q6NZI2	CAVIN1	caveolae associated protein 1 [Source:HGNC Symbol;Acc:HGNC:9688]	56.184	47.0525	48.3984	108.193	119.784	111.096
ENSG00000145934	1.85009	0.00302178	up	5:+:167284799-168264157	5:+:167284799-168264157	ENSG00000145934	57451	Q9NT68	TENM2	teneurin transmembrane protein 2 [Source:HGNC Symbol;Acc:HGNC:29943]	0.54166	0.376	0.81232	0.15136	0.09503	0.10948
ENSG00000214160	-1.21226118036735	0.0025782	down	3:-:184242301-184249548	3:-:184242301-184249548	ENSG00000214160	10195	Q92685	ALG3	ALG3, alpha-1,3- mannosyltransferase [Source:HGNC Symbol;Acc:HGNC:23056]	17.8355	20.2397	24.3164	50.6233	46.544	48.4107
ENSG00000105289	2.07789	0.00303267	up	19:+:3708109-3750813	19:+:3708109-3750813	ENSG00000105289	27134	O95049	TJP3	tight junction protein 3 [Source:HGNC Symbol;Acc:HGNC:11829]	2.35355	2.64458	1.43431	0.38531	0.53159	0.31028
ENSG00000044574	1.3626	0.00225515	up	9:-:125234853-125241330	9:-:125234853-125241330	ENSG00000044574	3309	V9HWB4	HSPA5	heat shock protein family A (Hsp70) member 5 [Source:HGNC Symbol;Acc:HGNC:5238]	314.265	315.522	430.107	145.287	148.344	145.13
ENSG00000086619	1.71476	0.0030509	up	1:-:236215555-236281985	1:-:236215555-236281985	ENSG00000086619	56605	Q86YB8	ERO1B	endoplasmic reticulum oxidoreductase 1 beta [Source:HGNC Symbol;Acc:HGNC:14355]	1.33149	1.40473	2.73405	0.42721	0.42112	0.37937
ENSG00000186377	5.12986	0.00145524	up	1:+:47023568-47050751	1:+:47023568-47050751	ENSG00000186377	260293	Q8N118	CYP4X1	cytochrome P450 family 4 subfamily X member 1 [Source:HGNC Symbol;Acc:HGNC:20244]	0.3198	0.55305	1.18016	0	0.02496	0.02233
ENSG00000185745	1.56185	0.00287493	up	10:+:89392546-89406486	10:+:89392546-89406486	ENSG00000185745	3434	P09914	IFIT1	interferon induced protein with tetratricopeptide repeats 1 [Source:HGNC Symbol;Acc:HGNC:5407]	5.69496	6.97347	11.9049	2.45555	2.5504	2.09033
ENSG00000162552	1.79023	0.00283819	up	1:-:22117305-22143969	1:-:22117305-22143969	ENSG00000162552	54361	P56705	WNT4	Wnt family member 4 [Source:HGNC Symbol;Acc:HGNC:12783]	15.9515	15.7148	9.61454	2.87821	4.37239	3.13851
ENSG00000229544	-1.45460924330313	0.00297391	down	10:-:124445239-124450184	10:-:124445239-124450184	ENSG00000229544	390010	Q9UD57	NKX1-2	NK1 homeobox 2 [Source:HGNC Symbol;Acc:HGNC:31652]	2.03955	2.51339	3.75435	6.11351	5.87929	6.43046
ENSG00000241962	-4.11247369572703	0.00216325	down	2:+:99141485-99322741	2:+:99141485-99322741	ENSG00000241962	-	-	AC079447.1	-	0.05724	0.06082	0.11208	1.61502	1.2285	0.4353
ENSG00000065911	1.58835	0.0026447	up	2:+:74198562-74217565	2:+:74198562-74217565	ENSG00000065911	10797	P13995	MTHFD2	methylenetetrahydrofolate dehydrogenase (NADP+ dependent) 2, methenyltetrahydrofolate cyclohydrolase [Source:HGNC Symbol;Acc:HGNC:7434]	36.3521	36.5743	73.0938	19.3576	11.3511	17.788
ENSG00000149150	2.49559	0.00309211	up	11:-:57484534-57515786	11:-:57484534-57515786	ENSG00000149150	8501	O75387	SLC43A1	solute carrier family 43 member 1 [Source:HGNC Symbol;Acc:HGNC:9225]	6.69047	6.36213	3.82389	0.91569	0.54916	0.93822
ENSG00000234283	5.07531	0.00125596	up	1:-:148271884-148280749	1:-:148271884-148280749	ENSG00000234283	105371226	-	LINC01731	long intergenic non-protein coding RNA 1731 [Source:HGNC Symbol;Acc:HGNC:52519]	1.20288	0.50508	0.53186	0	0	0
ENSG00000110768	1.43936	0.00301029	up	11:+:18322295-18367044	11:+:18322295-18367044	ENSG00000110768	2965	P32780	GTF2H1	general transcription factor IIH subunit 1 [Source:HGNC Symbol;Acc:HGNC:4655]	3.60043	3.29951	5.66087	1.36928	1.23954	1.24411
ENSG00000132530	4.69101	0.00211601	up	17:+:6755447-6775647	17:+:6755447-6775647	ENSG00000132530	54739	B3KPW1	XAF1	XIAP associated factor 1 [Source:HGNC Symbol;Acc:HGNC:30932]	0.08869	0.05039	1.93262	0.01404	0	0.0215
ENSG00000187244	1.10755	0.0026128	up	19:+:44809059-44821421	19:+:44809059-44821421	ENSG00000187244	4059	P50895	BCAM	basal cell adhesion molecule (Lutheran blood group) [Source:HGNC Symbol;Acc:HGNC:6722]	79.0679	78.3334	60.383	32.4631	36.1743	35.1056
ENSG00000090060	2.18991	0.00306274	up	14:+:96501433-96567111	14:+:96501433-96567111	ENSG00000090060	10914	A0A024R6M3	PAPOLA	poly(A) polymerase alpha [Source:HGNC Symbol;Acc:HGNC:14981]	2.25064	1.39109	7.20386	0.59397	0.53303	0.6573
ENSG00000146094	-1.5300943074416	0.0031956	down	5:-:177501907-177511274	5:-:177501907-177511274	ENSG00000146094	79930	A0A024R7M5	DOK3	docking protein 3 [Source:HGNC Symbol;Acc:HGNC:24583]	0.86165	0.97079	1.57118	2.91333	2.22838	2.5419
ENSG00000183486	1.92838	0.003167	up	21:+:41361943-41409390	21:+:41361943-41409390	ENSG00000183486	4600	P20592	MX2	MX dynamin like GTPase 2 [Source:HGNC Symbol;Acc:HGNC:7533]	1.72751	1.64334	1.56857	0.25856	0.48865	0.32048
ENSG00000177426	1.51733	0.0030079	up	18:+:3411608-3459978	18:+:3411608-3459978	ENSG00000177426	7050	Q15583	TGIF1	TGFB induced factor homeobox 1 [Source:HGNC Symbol;Acc:HGNC:11776]	4.09111	5.59508	10.694	1.04269	2.27593	3.43016
ENSG00000103035	1.27152	0.00283044	up	16:+:74296775-74306288	16:+:74296775-74306288	ENSG00000103035	5713	P51665	PSMD7	proteasome 26S subunit, non-ATPase 7 [Source:HGNC Symbol;Acc:HGNC:9565]	59.3891	73.3455	41.8041	20.3712	30.2945	19.797
ENSG00000104368	2.07254	0.00291116	up	8:-:42175233-42207724	8:-:42175233-42207724	ENSG00000104368	5327	P00750	PLAT	plasminogen activator, tissue type [Source:HGNC Symbol;Acc:HGNC:9051]	12.0147	16.2034	38.6245	5.54872	4.34342	4.66124
ENSG00000105974	1.80476	0.00254673	up	7:+:116524785-116561184	7:+:116524785-116561184	ENSG00000105974	857	Q59E85	CAV1	caveolin 1 [Source:HGNC Symbol;Acc:HGNC:1527]	165.262	197.887	342.426	39.0923	108.981	79.2921
ENSG00000073146	2.39113	0.00337012	up	22:+:50089879-50161690	22:+:50089879-50161690	ENSG00000073146	54456	Q9BXT6	MOV10L1	Mov10 RISC complex RNA helicase like 1 [Source:HGNC Symbol;Acc:HGNC:7201]	1.38734	1.04074	0.5276	0.2432	0.1018	0.12625
ENSG00000274012	-1.62258133085157	0.00276683	down	14:-:49862550-49862849	14:-:49862550-49862849	ENSG00000274012	378706	-	RN7SL2	RNA, 7SL, cytoplasmic 2	247.389	286.684	547.571	1214.66	1096.8	1071.84
ENSG00000133142	-1.87620077635926	0.0031997	down	X:+:103576231-103587736	X:+:103576231-103587736	ENSG00000133142	79921	Q96EI5	TCEAL4	transcription elongation factor A like 4 [Source:HGNC Symbol;Acc:HGNC:26121]	2.40119	2.44918	5.55485	13.2561	10.9674	6.47288
ENSG00000092621	1.17526	0.00266918	up	1:+:119648411-119744226	1:+:119648411-119744226	ENSG00000092621	26227	O43175	PHGDH	phosphoglycerate dehydrogenase [Source:HGNC Symbol;Acc:HGNC:8923]	51.2181	63.6626	46.2755	22.7528	22.4551	28.0557
ENSG00000105550	5.65225	0.00174121	up	19:+:48755559-48758333	19:+:48755559-48758333	ENSG00000105550	26291	Q9NSA1	FGF21	fibroblast growth factor 21 [Source:HGNC Symbol;Acc:HGNC:3678]	0.76838	0.69137	0.78402	0	0.04836	0
ENSG00000162645	1.53869	0.00319687	up	1:-:89106132-89150456	1:-:89106132-89150456	ENSG00000162645	2634	P32456	GBP2	guanylate binding protein 2 [Source:HGNC Symbol;Acc:HGNC:4183]	5.53103	5.43228	4.82422	1.56571	2.25459	0.93591
ENSG00000224596	2.58493	0.00323463	up	10:-:78943328-79067895	10:-:78943328-79067895	ENSG00000224596	283050	-	ZMIZ1-AS1	ZMIZ1 antisense RNA 1	0.80252	0.42784	0.60939	0.16779	0.0431	0.0514
ENSG00000160191	3.23748	0.00344905	up	21:+:42653636-42775509	21:+:42653636-42775509	ENSG00000160191	5152	O76083	PDE9A	phosphodiesterase 9A [Source:HGNC Symbol;Acc:HGNC:8795]	1.74236	1.65451	0.81576	0.10873	0.08454	0.17285
ENSG00000090861	1.36854	0.0027599	up	16:-:70252295-70289543	16:-:70252295-70289543	ENSG00000090861	16	P49588	AARS	alanyl-tRNA synthetase [Source:HGNC Symbol;Acc:HGNC:20]	76.6918	91.8242	130.268	44.002	33.448	41.1301
ENSG00000146278	1.9876	0.00341778	up	6:+:89080751-89085160	6:+:89080751-89085160	ENSG00000146278	10957	Q12796	PNRC1	proline rich nuclear receptor coactivator 1 [Source:HGNC Symbol;Acc:HGNC:17278]	3.63851	2.72967	11.3942	0.89476	1.0468	1.13607
ENSG00000110104	-1.36171187082617	0.00302649	down	11:+:60842071-60851081	11:+:60842071-60851081	ENSG00000110104	79080	Q9H6F5	CCDC86	coiled-coil domain containing 86 [Source:HGNC Symbol;Acc:HGNC:28359]	16.5761	22.8769	33.0297	66.4866	53.8641	61.1404
ENSG00000111641	-1.16143503033579	0.00302359	down	12:-:6556863-6568691	12:-:6556863-6568691	ENSG00000111641	4839	P46087	NOP2	NOP2 nucleolar protein [Source:HGNC Symbol;Acc:HGNC:7867]	13.4459	13.1513	14.6499	30.9196	30.6135	30.9752
ENSG00000165474	1.77775	0.00309368	up	13:-:20187463-20193010	13:-:20187463-20193010	ENSG00000165474	2706	H9U1J4	GJB2	gap junction protein beta 2 [Source:HGNC Symbol;Acc:HGNC:4284]	35.5194	36.3516	87.421	16.8544	11.9708	14.6692
ENSG00000072310	1.03341	0.00283194	up	17:-:17810399-17837002	17:-:17810399-17837002	ENSG00000072310	6720	P36956	SREBF1	sterol regulatory element binding transcription factor 1 [Source:HGNC Symbol;Acc:HGNC:11289]	51.3327	53.5373	54.2544	24.0619	29.3284	28.1292
ENSG00000106105	1.07189	0.00283789	up	7:+:30594681-30634033	7:+:30594681-30634033	ENSG00000106105	2617	P41250	GARS	glycyl-tRNA synthetase [Source:HGNC Symbol;Acc:HGNC:4162]	105.64	87.1082	112.605	53.2855	44.7628	51.9291
ENSG00000143376	-2.80327603895489	0.00360928	down	1:+:151612006-151699091	1:+:151612006-151699091	ENSG00000143376	81609	Q96L92	SNX27	sorting nexin family member 27 [Source:HGNC Symbol;Acc:HGNC:20073]	0.12776	0.06438	0.16349	1.38903	0.07611	1.00512
ENSG00000115008	1.39006	0.00296733	up	2:-:112773915-112784590	2:-:112773915-112784590	ENSG00000115008	3552	P01583	IL1A	interleukin 1 alpha [Source:HGNC Symbol;Acc:HGNC:5991]	98.2581	105.625	189.945	47.6772	49.687	53.5946
ENSG00000106546	2.5366	0.0032536	up	7:+:16916359-17346152	7:+:16916359-17346152	ENSG00000106546	196	P35869	AHR	aryl hydrocarbon receptor [Source:HGNC Symbol;Acc:HGNC:348]	6.10056	9.81599	33.8263	2.5756	1.98315	2.31435
ENSG00000272686	1.79636	0.00370413	up	7:+:123749068-123751166	7:+:123749068-123751166	ENSG00000272686	-	-	AC006333.2	-	2.08081	3.08968	3.52832	0.7225	0.66655	0.48785
ENSG00000185885	1.66207	0.00318635	up	11:+:313506-315272	11:+:313506-315272	ENSG00000185885	8519	P13164	IFITM1	interferon induced transmembrane protein 1 [Source:HGNC Symbol;Acc:HGNC:5412]	98.4312	137.326	117.8	47.1548	48.697	19.1869
ENSG00000235513	5.83095	0.00221879	up	22:-:41209122-41217627	22:-:41209122-41217627	ENSG00000235513	-	-	AL035681.1	-	0.54106	0.89702	3.41602	0.04952	0	0.02276
ENSG00000204219	2.58632	0.00371343	up	1:-:23381061-23424740	1:-:23381061-23424740	ENSG00000204219	6920	O75764	TCEA3	transcription elongation factor A3 [Source:HGNC Symbol;Acc:HGNC:11615]	4.45561	4.23751	1.80387	0.39182	0.54729	0.45317
ENSG00000113070	1.1969	0.00324661	up	5:-:140332843-140346631	5:-:140332843-140346631	ENSG00000113070	1839	Q99075	HBEGF	heparin binding EGF like growth factor [Source:HGNC Symbol;Acc:HGNC:3059]	30.3963	30.4705	38.9896	15.2337	11.7317	15.3627
ENSG00000130303	1.1707	0.00292573	up	19:-:17402939-17405648	19:-:17402939-17405648	ENSG00000130303	684	Q10589	BST2	bone marrow stromal cell antigen 2 [Source:HGNC Symbol;Acc:HGNC:1119]	589.52	588.846	342.22	205.043	238.466	219.18
ENSG00000233230	5.01829	0.0018988	up	2:+:47905678-47907810	2:+:47905678-47907810	ENSG00000233230	-	-	AC079807.1	-	0.72347	0.35403	0.60221	0	0	0.03323
ENSG00000235169	2.53654	0.00392319	up	1:+:3772761-3775982	1:+:3772761-3775982	ENSG00000235169	388588	B2RUZ4	SMIM1	small integral membrane protein 1 (Vel blood group) [Source:HGNC Symbol;Acc:HGNC:44204]	8.80473	8.61881	3.66084	0.6783	1.89617	0.57991
ENSG00000152137	-1.41744751561566	0.00360007	down	12:+:119178642-119221131	12:+:119178642-119221131	ENSG00000152137	26353	Q9UJY1	HSPB8	heat shock protein family B (small) member 8 [Source:HGNC Symbol;Acc:HGNC:30171]	3.09986	3.76692	7.87062	10.697	10.7844	10.1992
ENSG00000166920	1.39002	0.00359805	up	15:+:45430529-45448761	15:+:45430529-45448761	ENSG00000166920	84419	A0A024R5U4	C15orf48	chromosome 15 open reading frame 48 [Source:HGNC Symbol;Acc:HGNC:29898]	18.2805	27.2636	27.432	7.44547	7.92104	8.45237
ENSG00000152127	1.30342	0.00352333	up	2:+:134119983-134454621	2:+:134119983-134454621	ENSG00000152127	4249	Q09328	MGAT5	mannosyl (alpha-1,6-)-glycoprotein beta-1,6-N-acetyl-glucosaminyltransferase [Source:HGNC Symbol;Acc:HGNC:7049]	4.95295	5.69674	6.41615	2.20629	1.79597	2.2101
ENSG00000160392	-1.63175494801989	0.0039153	down	19:-:40319536-40348527	19:-:40319536-40348527	ENSG00000160392	126526	Q8N9M1	C19orf47	chromosome 19 open reading frame 47 [Source:HGNC Symbol;Acc:HGNC:26723]	0.49476	0.52218	0.77545	1.31098	1.46757	1.44702
ENSG00000125826	1.07622	0.00312645	up	20:+:407498-430966	20:+:407498-430966	ENSG00000125826	10616	Q9BYM8	RBCK1	RANBP2-type and C3HC4-type zinc finger containing 1 [Source:HGNC Symbol;Acc:HGNC:15864]	104.327	100.697	74.6854	47.2431	43.7806	45.3211
ENSG00000120337	3.36663	0.00327725	up	1:-:173039960-173050963	1:-:173039960-173050963	ENSG00000120337	8995	Q9UNG2	TNFSF18	TNF superfamily member 18 [Source:HGNC Symbol;Acc:HGNC:11932]	0.77914	0.58104	2.15646	0.05395	0.09501	0.07791
ENSG00000100889	2.85574	0.00361205	up	14:+:24094053-24110598	14:+:24094053-24110598	ENSG00000100889	5106	Q16822	PCK2	phosphoenolpyruvate carboxykinase 2, mitochondrial [Source:HGNC Symbol;Acc:HGNC:8725]	6.41534	25.6568	37.8859	3.59438	1.4612	3.24915
ENSG00000112578	-1.25231924940815	0.00347837	down	6:+:41921188-41933046	6:+:41921188-41933046	ENSG00000112578	705	Q13895	BYSL	bystin like [Source:HGNC Symbol;Acc:HGNC:1157]	16.3623	17.4846	19.1094	39.7124	37.8654	41.819
ENSG00000136156	1.57183	0.00325851	up	13:+:48233158-48270357	13:+:48233158-48270357	ENSG00000136156	9445	Q9Y287	ITM2B	integral membrane protein 2B [Source:HGNC Symbol;Acc:HGNC:6174]	18.4535	22.3918	47.5323	7.81615	10.9406	10.5824
ENSG00000279198	-2.00944546783438	0.00409421	down	19:-:16074293-16077395	19:-:16074293-16077395	ENSG00000279198	-	-	AC008894.3	-	0.31512	0.27834	0.39871	0.90763	0.98886	1.13668
ENSG00000186832	1.66352	0.0031453	up	17:-:41609778-41615899	17:-:41609778-41615899	ENSG00000186832	3868	P08779	KRT16	keratin 16 [Source:HGNC Symbol;Acc:HGNC:6423]	307.478	267.975	115.881	61.88	71.0397	74.7258
ENSG00000234779	-4.52139863419529	0.00202448	down	9:+:16726814-16727524	9:+:16726814-16727524	ENSG00000234779	111216284	-	BNC2-AS1	BNC2 antisense RNA 1 [Source:HGNC Symbol;Acc:HGNC:53727]	0	0.10621	0	0.43387	1.18868	0.53167
ENSG00000109861	1.09575	0.00322941	up	11:-:88293592-88337787	11:-:88293592-88337787	ENSG00000109861	1075	P53634	CTSC	cathepsin C [Source:HGNC Symbol;Acc:HGNC:2528]	28.2948	30.0594	37.4868	15.701	14.1461	16.6954
ENSG00000263740	-1.68027300558745	0.00396246	down	3:+:15738515-15738809	3:+:15738515-15738809	ENSG00000263740	6030	-	RN7SL4P	RNA, 7SL, cytoplasmic 4, pseudogene [Source:HGNC Symbol;Acc:HGNC:10039]	22.9264	12.7383	23.707	58.8038	52.3847	40.8348
ENSG00000106789	1.35161	0.00366622	up	9:-:98120975-98192640	9:-:98120975-98192640	ENSG00000106789	7464	A0A024R150	CORO2A	coronin 2A [Source:HGNC Symbol;Acc:HGNC:2255]	9.17048	9.34272	15.503	4.48785	3.79599	3.88581
ENSG00000185507	1.7581	0.0038754	up	11:-:612553-615999	11:-:612553-615999	ENSG00000185507	3665	Q92985	IRF7	interferon regulatory factor 7 [Source:HGNC Symbol;Acc:HGNC:6122]	15.4537	16.9975	12.7435	2.97952	4.16826	4.11839
ENSG00000171124	1.37102	0.00375264	up	19:-:5842888-5851474	19:-:5842888-5851474	ENSG00000171124	2525	P21217	FUT3	fucosyltransferase 3 (Lewis blood group) [Source:HGNC Symbol;Acc:HGNC:4014]	20.391	20.3283	17.6972	7.3267	6.00355	7.04937
ENSG00000267769	-2.56755347963148	0.00422833	down	19:+:4454014-4455286	19:+:4454014-4455286	ENSG00000267769	-	-	AC011498.6	-	1.69362	1.21814	0.64016	5.73473	5.58012	5.07539
ENSG00000076685	2.02964	0.00429894	up	10:-:103088017-103193306	10:-:103088017-103193306	ENSG00000076685	22978	P49902	NT5C2	5'-nucleotidase, cytosolic II [Source:HGNC Symbol;Acc:HGNC:8022]	0.629	0.77584	6.24874	0.2341	0.07709	0.99026
ENSG00000273154	-2.55138136267285	0.00424675	down	20:+:63708864-63739103	20:+:63708864-63739103	ENSG00000273154	-	-	AL121845.3	-	0.32696	0.77425	2.6071	5.49618	1.81414	6.59396
ENSG00000228300	-1.22059282749884	0.00343593	down	19:+:1275438-1279249	19:+:1275438-1279249	ENSG00000228300	55009	Q9BVV8	C19orf24	chromosome 19 open reading frame 24 [Source:HGNC Symbol;Acc:HGNC:26073]	95.4489	77.6346	34.4917	170.228	201.985	94.854
ENSG00000196943	-1.30369259533828	0.00374678	down	14:+:24299862-24309124	14:+:24299862-24309124	ENSG00000196943	161424	Q86U38	NOP9	NOP9 nucleolar protein [Source:HGNC Symbol;Acc:HGNC:19826]	6.47776	6.608	6.07236	14.4051	15.7774	14.1845
ENSG00000235568	1.87822	0.00442735	up	22:-:42380410-42432395	22:-:42380410-42432395	ENSG00000235568	150372	Q8NET5	NFAM1	NFAT activating protein with ITAM motif 1 [Source:HGNC Symbol;Acc:HGNC:29872]	0.83208	0.73717	0.64396	0.2474	0.13666	0.11491
ENSG00000076716	1.68619	0.00434046	up	X:-:133300103-133415490	X:-:133300103-133415490	ENSG00000076716	2239	O75487	GPC4	glypican 4 [Source:HGNC Symbol;Acc:HGNC:4452]	1.08757	0.98369	3.25649	0.41807	0.27246	0.43298
ENSG00000053372	-1.20724083229542	0.003356	down	1:+:19251539-19260128	1:+:19251539-19260128	ENSG00000053372	51154	A0A024RAE1	MRTO4	MRT4 homolog, ribosome maturation factor [Source:HGNC Symbol;Acc:HGNC:18477]	88.0977	85.9533	54.655	152.882	207.477	174.008
ENSG00000242553	-4.86402382338472	0.00235361	down	21:+:37221419-37237744	21:+:37221419-37237744	ENSG00000242553	-	-	AP001432.1	-	0	0	0.09913	0.41663	0.88666	0.2188
ENSG00000162366	1.40994	0.00397012	up	1:-:47183593-47191044	1:-:47183593-47191044	ENSG00000162366	10158	Q13113	PDZK1IP1	PDZK1 interacting protein 1 [Source:HGNC Symbol;Acc:HGNC:16887]	28.0835	36.0898	40.1499	13.1395	8.60164	14.1135
ENSG00000113971	2.42374	0.00453195	up	3:-:132680609-132722442	3:-:132680609-132722442	ENSG00000113971	27031	Q7Z494	NPHP3	nephrocystin 3 [Source:HGNC Symbol;Acc:HGNC:7907]	0.18311	0.74036	1.65438	0.07019	0.14094	0.0821
ENSG00000147364	1.20118	0.00390689	up	8:+:406428-477967	8:+:406428-477967	ENSG00000147364	26260	Q8TCJ0	FBXO25	F-box protein 25 [Source:HGNC Symbol;Acc:HGNC:13596]	5.77478	6.14814	6.12333	2.51778	2.36576	2.4284
ENSG00000140297	2.41476	0.00457521	up	15:+:59594875-59640239	15:+:59594875-59640239	ENSG00000140297	9245	A0A024R5T9	GCNT3	glucosaminyl (N-acetyl) transferase 3, mucin type [Source:HGNC Symbol;Acc:HGNC:4205]	1.04452	0.89628	1.3375	0.08365	0.16942	0.23063
ENSG00000179477	2.23295	0.00460154	up	17:-:8072636-8087703	17:-:8072636-8087703	ENSG00000179477	242	O75342	ALOX12B	arachidonate 12-lipoxygenase, 12R type [Source:HGNC Symbol;Acc:HGNC:430]	2.09236	2.12796	2.47138	0.58846	0.17359	0.3909
ENSG00000188488	2.27105	0.00467129	up	14:+:94561442-94593120	14:+:94561442-94593120	ENSG00000188488	5104	B4DDH1	SERPINA5	serpin family A member 5 [Source:HGNC Symbol;Acc:HGNC:8723]	0.72959	1.20818	1.52031	0.07379	0.219	0.24865
ENSG00000167656	1.57664	0.00351807	up	8:-:142784880-142786592	8:-:142784880-142786592	ENSG00000167656	8581	Q14210	LY6D	lymphocyte antigen 6 family member D [Source:HGNC Symbol;Acc:HGNC:13348]	505.471	427.781	190.155	99.6238	139.802	121.104
ENSG00000100219	1.29087	0.00404113	up	22:-:28794555-28800597	22:-:28794555-28800597	ENSG00000100219	7494	A0A024R1F0	XBP1	X-box binding protein 1 [Source:HGNC Symbol;Acc:HGNC:12801]	31.3293	9.753	31.8581	11.6929	4.7675	10.3896
ENSG00000181104	1.74788	0.00426371	up	5:+:76716043-76735781	5:+:76716043-76735781	ENSG00000181104	2149	P25116	F2R	coagulation factor II thrombin receptor [Source:HGNC Symbol;Acc:HGNC:3537]	4.41295	5.76135	16.638	2.1389	1.90424	2.20015
ENSG00000169174	1.64768	0.00414473	up	1:+:55039548-55064852	1:+:55039548-55064852	ENSG00000169174	255738	Q8NBP7	PCSK9	proprotein convertase subtilisin/kexin type 9 [Source:HGNC Symbol;Acc:HGNC:20001]	8.89615	10.8175	20.4398	4.17235	4.06005	3.21507
ENSG00000010810	2.34051	0.00486837	up	6:-:111660332-111873452	6:-:111660332-111873452	ENSG00000010810	2534	P06241	FYN	FYN proto-oncogene, Src family tyrosine kinase [Source:HGNC Symbol;Acc:HGNC:4037]	0.28807	0.56022	0.78369	0.10023	0.06865	0.05949
ENSG00000175793	-1.20453544793134	0.00304153	down	1:+:26863138-26864457	1:+:26863138-26864457	ENSG00000175793	2810	P31947	SFN	stratifin [Source:HGNC Symbol;Acc:HGNC:10773]	1956.34	1623.61	721.408	3003.87	3309.58	3064.76
ENSG00000158517	1.72747	0.00489788	up	7:+:74773962-74789315	7:+:74773962-74789315	ENSG00000158517	653361	P14598	NCF1	neutrophil cytosolic factor 1 [Source:HGNC Symbol;Acc:HGNC:7660]	1.43576	1.63692	1.1515	0.42017	0.38576	0.23005
ENSG00000177971	-1.09101410148234	0.0039786	down	15:-:75639085-75648706	15:-:75639085-75648706	ENSG00000177971	55272	Q9NV31	IMP3	IMP3, U3 small nucleolar ribonucleoprotein [Source:HGNC Symbol;Acc:HGNC:14497]	28.9344	26.9613	28.5248	60.3181	62.0451	58.741
ENSG00000139178	1.2714	0.00430444	up	12:-:7089587-7109273	12:-:7089587-7109273	ENSG00000139178	51279	Q9NZP8	C1RL	complement C1r subcomponent like [Source:HGNC Symbol;Acc:HGNC:21265]	7.90476	8.06276	12.1454	3.70047	3.4594	3.27333
ENSG00000116096	-1.12985288120653	0.00410245	down	2:+:72887360-72892158	2:+:72887360-72892158	ENSG00000116096	6697	P35270	SPR	sepiapterin reductase [Source:HGNC Symbol;Acc:HGNC:11257]	33.2108	33.2739	37.1993	76.6624	70.0186	73.7155
ENSG00000239672	-1.0151570525057	0.00373279	down	17:+:51153536-51162428	17:+:51153536-51162428	ENSG00000239672	4830	P15531	NME1	NME/NM23 nucleoside diphosphate kinase 1 [Source:HGNC Symbol;Acc:HGNC:7849]	88.098	79.7111	58.9266	156.907	157.303	150.082
ENSG00000182040	3.18071	0.00507503	up	17:-:74916084-74923256	17:-:74916084-74923256	ENSG00000182040	124590	Q495M9	USH1G	USH1 protein network component sans [Source:HGNC Symbol;Acc:HGNC:16356]	1.60772	1.39259	0.67129	0.08699	0.08937	0.15589
ENSG00000239322	-4.69456533848743	0.0041668	down	2:-:70941817-70948610	2:-:70941817-70948610	ENSG00000239322	101927750	-	ATP6V1B1-AS1	ATP6V1B1 antisense RNA 1	0	0.13303	0.51293	1.2771	2.62419	2.77203
ENSG00000166816	2.71474	0.00498288	up	16:-:75111860-75116771	16:-:75111860-75116771	ENSG00000166816	197257	Q86WU2	LDHD	lactate dehydrogenase D [Source:HGNC Symbol;Acc:HGNC:19708]	1.07772	1.23969	0.71384	0.23615	0.08087	0.07235
ENSG00000156983	2.16817	0.00521509	up	3:+:9731729-9748018	3:+:9731729-9748018	ENSG00000156983	7862	P55201	BRPF1	bromodomain and PHD finger containing 1 [Source:HGNC Symbol;Acc:HGNC:14255]	0.973	0.87977	0.87218	0.32492	0.08128	0.12205
ENSG00000108443	2.72637	0.00521318	up	17:+:59893046-59950564	17:+:59893046-59950564	ENSG00000108443	6198	P23443	RPS6KB1	ribosomal protein S6 kinase B1 [Source:HGNC Symbol;Acc:HGNC:10436]	0.70599	0.10053	3.76881	0.14293	0.05377	0.16281
ENSG00000101255	3.46514	0.0041188	up	20:+:362835-397559	20:+:362835-397559	ENSG00000101255	57761	Q96RU7	TRIB3	tribbles pseudokinase 3 [Source:HGNC Symbol;Acc:HGNC:16228]	172.163	133.288	138.531	2.13149	23.4035	29.3847
ENSG00000234327	-1.59098951893744	0.00506316	down	17:+:5111468-5115004	17:+:5111468-5115004	ENSG00000234327	101928000	-	AC012146.1	uncharacterized LOC101928000	1.22675	1.39741	1.39624	3.10882	3.35251	3.12663
ENSG00000142871	-1.29338373871109	0.00402297	down	1:+:85580761-85583962	1:+:85580761-85583962	ENSG00000142871	3491	Q6FI18	CYR61	cysteine rich angiogenic inducer 61 [Source:HGNC Symbol;Acc:HGNC:2654]	37.075	40.8097	76.6139	136.971	108.338	141.128
ENSG00000051108	2.43551	0.0046557	up	16:+:56932048-56944863	16:+:56932048-56944863	ENSG00000051108	9709	Q15011	HERPUD1	homocysteine inducible ER protein with ubiquitin like domain 1 [Source:HGNC Symbol;Acc:HGNC:13744]	8.94362	9.28546	13.4832	3.12195	2.30076	0.59593
ENSG00000106070	1.25161	0.00466404	up	7:-:50590063-50793462	7:-:50590063-50793462	ENSG00000106070	2887	Q13322	GRB10	growth factor receptor bound protein 10 [Source:HGNC Symbol;Acc:HGNC:4564]	3.38753	3.32905	3.68048	1.44873	1.22872	1.06721
ENSG00000271447	1.35691	0.00467672	up	17:-:35756249-35795707	17:-:35756249-35795707	ENSG00000271447	79148	B3KV06	MMP28	matrix metallopeptidase 28 [Source:HGNC Symbol;Acc:HGNC:14366]	11.0852	11.6374	14.3935	3.68728	3.98857	4.95142
ENSG00000164077	-1.82829563947101	0.00483897	down	3:-:49907160-49930173	3:-:49907160-49930173	ENSG00000164077	84315	Q86VX9	MON1A	MON1 homolog A, secretory trafficking associated [Source:HGNC Symbol;Acc:HGNC:28207]	1.55993	0.94262	1.16492	3.40894	3.94877	3.55446
ENSG00000221968	1.1429	0.00427355	up	11:-:61873519-61892051	11:-:61873519-61892051	ENSG00000221968	3995	Q9Y5Q0	FADS3	fatty acid desaturase 3 [Source:HGNC Symbol;Acc:HGNC:3576]	30.449	18.9002	25.262	11.8073	10.6075	11.5693
ENSG00000116299	-1.75112737965878	0.00519914	down	1:+:109113679-109206781	1:+:109113679-109206781	ENSG00000116299	57535	Q6UXG2	KIAA1324	KIAA1324 [Source:HGNC Symbol;Acc:HGNC:29618]	0.32945	0.2672	0.23835	0.82864	0.68039	0.76005
ENSG00000131668	2.83755	0.00476982	up	9:-:93951622-93955372	9:-:93951622-93955372	ENSG00000131668	56033	Q9HBU1	BARX1	BARX homeobox 1 [Source:HGNC Symbol;Acc:HGNC:955]	1.43069	0.67363	0.57052	0.17417	0.10736	0.03201
ENSG00000117632	1.07739	0.00422448	up	1:-:25884181-25906991	1:-:25884181-25906991	ENSG00000117632	3925	P16949	STMN1	stathmin 1 [Source:HGNC Symbol;Acc:HGNC:6510]	28.0285	11.5682	65.0442	11.5053	5.89883	35.8975
ENSG00000189266	4.15017	0.00526816	up	1:+:23959109-23963462	1:+:23959109-23963462	ENSG00000189266	55629	Q9NPJ4	PNRC2	proline rich nuclear receptor coactivator 2 [Source:HGNC Symbol;Acc:HGNC:23158]	9.90917	0.20684	35.8005	0.51904	0.32864	0.64899
ENSG00000223784	-1.35899751855152	0.00489929	down	10:+:6737382-6739026	10:+:6737382-6739026	ENSG00000223784	108570035	-	LINP1	lncRNA in non-homologous end joining pathway 1 [Source:HGNC Symbol;Acc:HGNC:53170]	9.01048	9.1873	14.3724	21.8367	20.8572	25.963
ENSG00000204936	1.4028	0.005035	up	19:+:43353659-43363172	19:+:43353659-43363172	ENSG00000204936	57126	A0A087WVM2	CD177	CD177 molecule [Source:HGNC Symbol;Acc:HGNC:30072]	5.04355	5.7738	10.1478	2.55539	1.79265	1.87659
ENSG00000165195	1.57856	0.0052266	up	X:-:15319451-15335580	X:-:15319451-15335580	ENSG00000165195	5277	P37287	PIGA	phosphatidylinositol glycan anchor biosynthesis class A [Source:HGNC Symbol;Acc:HGNC:8957]	1.42577	1.30166	2.01979	0.36477	0.43765	0.41625
ENSG00000158246	-1.54926125590244	0.00499528	down	1:-:27005020-27012836	1:-:27005020-27012836	ENSG00000158246	115572	Q96A09	FAM46B	family with sequence similarity 46 member B [Source:HGNC Symbol;Acc:HGNC:28273]	3.07635	3.73052	2.81549	7.84843	8.57373	7.33335
ENSG00000130726	-1.05873574715177	0.00397349	down	19:+:58544091-58550722	19:+:58544091-58550722	ENSG00000130726	10155	Q13263	TRIM28	tripartite motif containing 28 [Source:HGNC Symbol;Acc:HGNC:16384]	57.5366	67.769	70.837	149.89	126.259	142.18
ENSG00000166181	1.78767	0.00483006	up	11:+:43311963-43344529	11:+:43311963-43344529	ENSG00000166181	8539	Q9BZZ5	API5	apoptosis inhibitor 5 [Source:HGNC Symbol;Acc:HGNC:594]	12.5057	4.88031	14.5712	1.89982	1.55876	5.16172
ENSG00000132965	2.24454	0.00548447	up	13:+:30713478-30764426	13:+:30713478-30764426	ENSG00000132965	241	P20292	ALOX5AP	arachidonate 5-lipoxygenase activating protein [Source:HGNC Symbol;Acc:HGNC:436]	0.7032	1.59918	2.13412	0.10828	0.25957	0.29854
ENSG00000153904	-1.26745664675726	0.00485333	down	1:-:85318481-85578363	1:-:85318481-85578363	ENSG00000153904	23576	B1AKK2	DDAH1	dimethylarginine dimethylaminohydrolase 1 [Source:HGNC Symbol;Acc:HGNC:2715]	2.33682	3.25074	5.28511	7.64587	6.29612	8.04517
ENSG00000196126	1.63029	0.00463942	up	6:-:32578769-32589848	6:-:32578769-32589848	ENSG00000196126	3123	P01912	HLA-DRB1	major histocompatibility complex, class II, DR beta 1 [Source:HGNC Symbol;Acc:HGNC:4948]	96.5359	93.479	51.0462	20.8134	24.8505	24.3827
ENSG00000165757	-1.42886489001854	0.00527922	down	10:-:30012800-30115494	10:-:30012800-30115494	ENSG00000165757	57608	Q9P266	JCAD	junctional cadherin 5 associated [Source:HGNC Symbol;Acc:HGNC:29283]	0.28432	0.43315	0.70611	0.87985	0.95743	0.96858
ENSG00000009950	2.71248	0.00544682	up	7:-:73593194-73624543	7:-:73593194-73624543	ENSG00000009950	51085	Q9NP71	MLXIPL	MLX interacting protein like [Source:HGNC Symbol;Acc:HGNC:12744]	3.53357	2.72838	1.51669	0.26354	0.26415	0.42238
ENSG00000168159	1.20569	0.00471755	up	1:+:228487061-228495766	1:+:228487061-228495766	ENSG00000168159	149603	Q5TA31	RNF187	ring finger protein 187 [Source:HGNC Symbol;Acc:HGNC:27146]	27.4644	13.9716	24.7836	10.1233	6.48046	9.81487
ENSG00000177606	-1.51754630148262	0.004764	down	1:-:58780788-58784327	1:-:58780788-58784327	ENSG00000177606	3725	P05412	JUN	Jun proto-oncogene, AP-1 transcription factor subunit [Source:HGNC Symbol;Acc:HGNC:6204]	3.9914	5.65434	14.1786	21.5815	16.0244	20.9035
ENSG00000176532	1.797	0.00556456	up	7:+:29563811-29567295	7:+:29563811-29567295	ENSG00000176532	222171	A4D1A1	PRR15	proline rich 15 [Source:HGNC Symbol;Acc:HGNC:22310]	2.62299	2.87453	3.91867	0.56996	0.60964	0.88261
ENSG00000172292	1.87163	0.00517443	up	2:+:168455862-168775137	2:+:168455862-168775137	ENSG00000172292	253782	Q6ZMG9	CERS6	ceramide synthase 6 [Source:HGNC Symbol;Acc:HGNC:23826]	1.3684	4.95106	10.0854	0.53855	0.5533	3.32331
ENSG00000154764	-1.14638653172292	0.00484066	down	3:-:13816258-13880121	3:-:13816258-13880121	ENSG00000154764	7476	O00755	WNT7A	Wnt family member 7A [Source:HGNC Symbol;Acc:HGNC:12786]	6.18213	6.57852	9.49034	17.0461	13.0029	15.8622
ENSG00000196517	1.13471	0.00487084	up	1:-:43991500-44031467	1:-:43991500-44031467	ENSG00000196517	6536	P48067	SLC6A9	solute carrier family 6 member 9 [Source:HGNC Symbol;Acc:HGNC:11056]	12.5253	12.0362	13.4095	5.72614	5.14341	5.18827
ENSG00000177675	1.73382	0.00536927	up	12:-:7346685-7479897	12:-:7346685-7479897	ENSG00000177675	283316	Q9NR16	CD163L1	CD163 molecule like 1 [Source:HGNC Symbol;Acc:HGNC:30375]	2.99877	3.45124	2.64543	0.67719	0.73486	0.78735
ENSG00000265763	-1.5330913297161	0.00528824	down	10:-:47365496-47384273	10:-:47365496-47384273	ENSG00000265763	118738	Q96MN9	ZNF488	zinc finger protein 488 [Source:HGNC Symbol;Acc:HGNC:23535]	2.466	1.96774	2.1479	5.48873	5.58909	4.85737
ENSG00000167711	-2.15737866628163	0.00541592	down	17:+:1742836-1755268	17:+:1742836-1755268	ENSG00000167711	5345	P08697	SERPINF2	serpin family F member 2 [Source:HGNC Symbol;Acc:HGNC:9075]	0.99948	1.17451	5.98631	6.77511	7.94933	6.73558
ENSG00000261040	2.47136	0.0056478	up	17:-:60083566-60091885	17:-:60083566-60091885	ENSG00000261040	645638	-	WFDC21P	WAP four-disulfide core domain 21, pseudogene	13.7316	14.6147	7.02025	1.94314	1.15732	2.05763
ENSG00000204287	1.31392	0.00491353	up	6:+:32439842-32445046	6:+:32439842-32445046	ENSG00000204287	3122	P01903	HLA-DRA	major histocompatibility complex, class II, DR alpha [Source:HGNC Symbol;Acc:HGNC:4947]	39.7495	49.7308	88.6948	23.3571	18.6933	23.8001
ENSG00000182149	3.19691	0.00563566	up	16:+:71845996-71931199	16:+:71845996-71931199	ENSG00000182149	9798	P53990	IST1	IST1, ESCRT-III associated factor [Source:HGNC Symbol;Acc:HGNC:28977]	12.2301	0.1417	4.95068	0.72358	0.15072	0.24779
ENSG00000227192	4.37599	0.00385005	up	6:-:143039425-143042324	6:-:143039425-143042324	ENSG00000227192	-	-	AL023581.2	-	1.94856	0.6039	0.68484	0.22427	0	0
ENSG00000121552	1.08104	0.00470962	up	3:+:122325244-122341972	3:+:122325244-122341972	ENSG00000121552	1475	P01040	CSTA	cystatin A [Source:HGNC Symbol;Acc:HGNC:2481]	96.3936	112.247	137.378	56.1168	50.9845	58.8779
ENSG00000136021	-2.53496095317978	0.00594267	down	12:+:100267140-100341724	12:+:100267140-100341724	ENSG00000136021	55681	Q6P3W7	SCYL2	SCY1 like pseudokinase 2 [Source:HGNC Symbol;Acc:HGNC:19286]	0.35727	0.05671	0.31927	0.82121	0.58868	1.78515
ENSG00000172009	-1.04045132204831	0.00456115	down	19:+:2785460-2815807	19:+:2785460-2815807	ENSG00000172009	7064	P52888	THOP1	thimet oligopeptidase 1 [Source:HGNC Symbol;Acc:HGNC:11793]	16.1617	19.8764	15.3277	28.8139	49.1167	31.9353
ENSG00000008324	-1.99226982993912	0.00550582	down	3:+:42581840-42595114	3:+:42581840-42595114	ENSG00000008324	51188	A0A024R2Q8	SS18L2	SS18 like 2 [Source:HGNC Symbol;Acc:HGNC:15593]	1.83311	9.14049	8.40626	16.9172	17.7237	19.5255
ENSG00000223959	-1.33439755709841	0.0054931	down	16:+:89972586-90002161	16:+:89972586-90002161	ENSG00000223959	172	-	AFG3L1P	AFG3 like matrix AAA peptidase subunit 1, pseudogene	0.85486	0.82184	1.10685	2.13645	1.7263	1.94116
ENSG00000177679	1.92858	0.00594934	up	7:+:76201900-76287288	7:+:76201900-76287288	ENSG00000177679	222183	A0A087WXA3	SRRM3	serine/arginine repetitive matrix 3 [Source:HGNC Symbol;Acc:HGNC:26729]	1.66219	1.29412	0.54252	0.28144	0.2984	0.15934
ENSG00000108759	-2.50693870560396	0.00605638	down	17:-:41459811-41467429	17:-:41459811-41467429	ENSG00000108759	3882	Q14532	KRT32	keratin 32 [Source:HGNC Symbol;Acc:HGNC:6449]	0.33525	0.1039	0.28475	1.13186	0.89032	1.00775
ENSG00000283992	2.62448	0.00573004	up	8:-:142764338-142769844	8:-:142764338-142769844	ENSG00000283992	432355	P0DP57,H0YB12	SLURP2	secreted LY6/PLAUR domain containing 2 [Source:HGNC Symbol;Acc:HGNC:25549]	30.7168	68.831	24.5269	1.52422	10.4045	5.84086
ENSG00000143153	1.26255	0.00481349	up	1:+:169105697-169132722	1:+:169105697-169132722	ENSG00000143153	481	P05026	ATP1B1	ATPase Na+/K+ transporting subunit beta 1 [Source:HGNC Symbol;Acc:HGNC:804]	47.6807	56.6809	79.3896	26.8168	26.4888	24.1519
ENSG00000260418	-1.77865216058766	0.0062482	down	6:-:136335714-136336087	6:-:136335714-136336087	ENSG00000260418	-	-	AL023284.4	-	2.52735	3.76785	2.25127	8.06835	9.81976	5.01962
ENSG00000105376	1.34746	0.00573553	up	19:+:10289981-10296778	19:+:10289981-10296778	ENSG00000105376	7087	Q8N6I2	ICAM5	intercellular adhesion molecule 5 [Source:HGNC Symbol;Acc:HGNC:5348]	2.72035	2.82799	4.86109	1.22023	0.92396	1.03408
ENSG00000165029	1.34814	0.00565072	up	9:-:104781002-104928237	9:-:104781002-104928237	ENSG00000165029	19	B2RUU2	ABCA1	ATP binding cassette subfamily A member 1 [Source:HGNC Symbol;Acc:HGNC:29]	1.19895	1.10806	2.58126	0.47583	0.45945	0.53255
ENSG00000226562	-4.88157800700132	0.00437261	down	9:+:33580695-33605293	9:+:33580695-33605293	ENSG00000226562	106478958	-	CYP4F26P	cytochrome P450 family 4 subfamily F member 26, pseudogene [Source:HGNC Symbol;Acc:HGNC:39948]	0	0	0.22669	0.36747	0.50339	0.88811
ENSG00000089597	1.13189	0.00471519	up	11:-:62624826-62646726	11:-:62624826-62646726	ENSG00000089597	23193	Q14697	GANAB	glucosidase II alpha subunit [Source:HGNC Symbol;Acc:HGNC:4138]	59.9072	64.9231	84.3949	36.0039	31.3008	31.9668
ENSG00000163629	1.51254	0.0062401	up	4:+:86594315-86815171	4:+:86594315-86815171	ENSG00000163629	5783	Q12923	PTPN13	protein tyrosine phosphatase, non-receptor type 13 [Source:HGNC Symbol;Acc:HGNC:9646]	0.49255	0.46274	1.56161	0.20207	0.13227	0.26809
ENSG00000151474	-1.48141583939624	0.00607731	down	10:-:13643706-14462142	10:-:13643706-14462142	ENSG00000151474	55691	Q9P2Q2	FRMD4A	FERM domain containing 4A [Source:HGNC Symbol;Acc:HGNC:25491]	0.20298	0.32401	0.45897	0.81739	0.64177	0.62105
ENSG00000134294	1.47027	0.00483687	up	12:-:46358189-46372867	12:-:46358189-46372867	ENSG00000134294	54407	Q96QD8	SLC38A2	solute carrier family 38 member 2 [Source:HGNC Symbol;Acc:HGNC:13448]	35.7316	43.6074	81.0749	20.7298	18.5573	19.0671
ENSG00000168615	5.85217	0.00661832	up	8:+:38996869-39105144	8:+:38996869-39105144	ENSG00000168615	8754	Q13443	ADAM9	ADAM metallopeptidase domain 9 [Source:HGNC Symbol;Acc:HGNC:216]	0.033	2.5908	11.2177	0.08506	0.0506	0.03086
ENSG00000196177	3.30186	0.00654006	up	10:+:123008979-123058311	10:+:123008979-123058311	ENSG00000196177	36	A0A0S2Z3P9	ACADSB	acyl-CoA dehydrogenase short/branched chain [Source:HGNC Symbol;Acc:HGNC:91]	0.13288	0.75096	1.48069	0.05938	0.05084	0.03411
ENSG00000124813	-1.32801834464665	0.00606494	down	6:+:45328157-45664349	6:+:45328157-45664349	ENSG00000124813	860	Q13950	RUNX2	runt related transcription factor 2 [Source:HGNC Symbol;Acc:HGNC:10472]	0.47745	0.59004	1.06136	1.26374	1.27119	1.53646
ENSG00000106052	1.6337	0.00570789	up	7:+:27739331-27844564	7:+:27739331-27844564	ENSG00000106052	8887	Q86VP1	TAX1BP1	Tax1 binding protein 1 [Source:HGNC Symbol;Acc:HGNC:11575]	5.99782	1.32594	7.77321	1.76275	0.72858	1.36559
ENSG00000162409	1.61106	0.00652103	up	1:+:56645322-56715335	1:+:56645322-56715335	ENSG00000162409	5563	P54646	PRKAA2	protein kinase AMP-activated catalytic subunit alpha 2 [Source:HGNC Symbol;Acc:HGNC:9377]	0.44253	0.50217	0.63009	0.16709	0.13087	0.09731
ENSG00000168685	-1.71828298024059	0.00625228	down	5:+:35852695-35879603	5:+:35852695-35879603	ENSG00000168685	3575	P16871	IL7R	interleukin 7 receptor [Source:HGNC Symbol;Acc:HGNC:6024]	0.27969	0.51008	1.17107	1.51938	1.40884	1.33304
ENSG00000112715	2.52819	0.00536348	up	6:+:43770184-43786487	6:+:43770184-43786487	ENSG00000112715	7422	A0A024RD33	VEGFA	vascular endothelial growth factor A [Source:HGNC Symbol;Acc:HGNC:12680]	4.15812	8.21514	24.8264	1.44227	2.61764	1.4172
ENSG00000223865	1.57589	0.00624118	up	6:+:33075926-33087201	6:+:33075926-33087201	ENSG00000223865	3115	I4EC15	HLA-DPB1	major histocompatibility complex, class II, DP beta 1 [Source:HGNC Symbol;Acc:HGNC:4940]	2.84366	3.91976	4.14958	0.99801	0.80889	1.06501
ENSG00000071073	1.50715	0.00643076	up	2:-:98619106-98731126	2:-:98619106-98731126	ENSG00000071073	11320	Q9UM21	MGAT4A	mannosyl (alpha-1,3-)-glycoprotein beta-1,4-N-acetylglucosaminyltransferase, isozyme A [Source:HGNC Symbol;Acc:HGNC:7047]	0.58385	0.58218	0.93321	0.18962	0.19977	0.16541
ENSG00000052749	-1.11765173801988	0.00516365	down	10:-:97356358-97426076	10:-:97356358-97426076	ENSG00000052749	23223	Q5JTH9	RRP12	ribosomal RNA processing 12 homolog [Source:HGNC Symbol;Acc:HGNC:29100]	10.1271	9.73565	8.05871	18.9764	21.5039	19.5333
ENSG00000173153	-1.33679143908801	0.00510236	down	11:+:64305572-64316743	11:+:64305572-64316743	ENSG00000173153	2101	P11474	ESRRA	estrogen related receptor alpha [Source:HGNC Symbol;Acc:HGNC:3471]	33.6376	33.8054	21.7427	79.4673	65.2527	75.9741
ENSG00000107738	1.22747	0.00530868	up	10:-:71747559-71773498	10:-:71747559-71773498	ENSG00000107738	64115	Q9H7M9	VSIR	V-set immunoregulatory receptor [Source:HGNC Symbol;Acc:HGNC:30085]	27.6395	27.2171	18.6643	9.18583	11.1489	9.95114
ENSG00000167136	-1.75060465392602	0.00562712	down	9:+:128818474-128822677	9:+:128818474-128822677	ENSG00000167136	2021	E5KNL5	ENDOG	endonuclease G [Source:HGNC Symbol;Acc:HGNC:3346]	20.4965	20.6083	13.3712	50.2399	54.8042	58.3938
ENSG00000196503	-1.60145220497757	0.00649339	down	4:+:56505209-56525481	4:+:56505209-56525481	ENSG00000196503	132946	Q6T311	ARL9	ADP ribosylation factor like GTPase 9 [Source:HGNC Symbol;Acc:HGNC:23592]	1.03925	0.76653	0.74683	2.39259	2.08433	1.74295
ENSG00000249790	2.0404	0.00640852	up	12:+:8788257-8795789	12:+:8788257-8795789	ENSG00000249790	-	-	AC092490.1	-	5.542	5.02643	4.96872	1.36481	1.91147	0.25586
ENSG00000205810	4.74543	0.00468618	up	12:-:10412312-10420595	12:-:10412312-10420595	ENSG00000205810	3823	Q07444	KLRC3	killer cell lectin like receptor C3 [Source:HGNC Symbol;Acc:HGNC:6376]	0.17035	0.76554	0.62865	0	0	0.04955
ENSG00000154319	1.42127	0.00650381	up	8:-:11421463-11474715	8:-:11421463-11474715	ENSG00000154319	83648	Q96KS9	FAM167A	family with sequence similarity 167 member A [Source:HGNC Symbol;Acc:HGNC:15549]	1.36322	1.21629	2.3728	0.55036	0.36643	0.48039
ENSG00000102901	-1.14844945005162	0.00564226	down	16:-:67828157-67847811	16:-:67828157-67847811	ENSG00000102901	80152	B3KPB2	CENPT	centromere protein T [Source:HGNC Symbol;Acc:HGNC:25787]	5.12538	6.06754	6.52397	10.4375	14.6759	11.6084
ENSG00000169245	2.59594	0.00681759	up	4:-:76021117-76023497	4:-:76021117-76023497	ENSG00000169245	3627	A0A024RDA4	CXCL10	C-X-C motif chemokine ligand 10 [Source:HGNC Symbol;Acc:HGNC:10637]	0.72062	1.21116	4.54419	0.19738	0.18927	0.24188
ENSG00000202058	-4.30486305325392	0.00424548	down	22:-:42565048-42565330	22:-:42565048-42565330	ENSG00000202058	106479130	-	RN7SKP80	RNA, 7SK small nuclear pseudogene 80 [Source:HGNC Symbol;Acc:HGNC:45804]	0	0	0.12144	0.32809	1.12358	0.35179
ENSG00000143546	1.30246	0.00501663	up	1:-:153390032-153391188	1:-:153390032-153391188	ENSG00000143546	6279	P05109	S100A8	S100 calcium binding protein A8 [Source:HGNC Symbol;Acc:HGNC:10498]	553.76	523.783	326.617	164.945	177.793	238.23
ENSG00000160818	-1.09227043185493	0.00555173	down	1:-:156594487-156601496	1:-:156594487-156601496	ENSG00000160818	54865	A8KAG1	GPATCH4	G-patch domain containing 4 [Source:HGNC Symbol;Acc:HGNC:25982]	8.70866	12.8029	14.0811	24.8355	24.8746	24.066
ENSG00000171867	1.0889	0.00521548	up	20:+:4686236-4701590	20:+:4686236-4701590	ENSG00000171867	5621	P04156	PRNP	prion protein [Source:HGNC Symbol;Acc:HGNC:9449]	95.2672	83.1444	111.621	45.2136	51.3876	44.9565
ENSG00000171105	1.91662	0.00695968	up	19:-:7112255-7294034	19:-:7112255-7294034	ENSG00000171105	3643	P06213	INSR	insulin receptor [Source:HGNC Symbol;Acc:HGNC:6091]	0.65182	0.46685	0.47516	0.15547	0.06389	0.1252
ENSG00000168404	-1.18936973162061	0.00605709	down	16:-:74671855-74700960	16:-:74671855-74700960	ENSG00000168404	197259	Q8NB16	MLKL	mixed lineage kinase domain like pseudokinase [Source:HGNC Symbol;Acc:HGNC:26617]	2.11014	2.50766	3.79769	5.54609	4.82658	5.93427
ENSG00000134243	1.45304	0.00665026	up	1:-:109309568-109397951	1:-:109309568-109397951	ENSG00000134243	6272	Q99523	SORT1	sortilin 1 [Source:HGNC Symbol;Acc:HGNC:11186]	1.17246	0.93958	1.6264	0.33281	0.34193	0.37108
ENSG00000111981	1.67137	0.00686031	up	6:+:149964007-149973710	6:+:149964007-149973710	ENSG00000111981	80329	Q9BZM6	ULBP1	UL16 binding protein 1 [Source:HGNC Symbol;Acc:HGNC:14893]	2.30814	2.61382	4.66495	1.2559	0.54142	0.57487
ENSG00000125726	1.43329	0.00651669	up	19:-:6583183-6604103	19:-:6583183-6604103	ENSG00000125726	970	P32970	CD70	CD70 molecule [Source:HGNC Symbol;Acc:HGNC:11937]	11.8398	13.5996	11.0367	4.1818	3.48691	3.34205
ENSG00000236782	-1.83091399768513	0.00725021	down	1:-:26169516-26171821	1:-:26169516-26171821	ENSG00000236782	-	-	AL391650.1	-	0.86173	0.95088	0.66896	1.73539	2.99312	2.24779
ENSG00000205177	4.67092	0.00490717	up	11:-:33698261-33700801	11:-:33698261-33700801	ENSG00000205177	100131378	Q3C1V1	C11orf91	chromosome 11 open reading frame 91 [Source:HGNC Symbol;Acc:HGNC:34444]	0.60359	0.96935	0.135	0.0521	0	0
ENSG00000153879	1.07072	0.00579098	up	19:+:33373330-33382686	19:+:33373330-33382686	ENSG00000153879	1054	P53567	CEBPG	CCAAT/enhancer binding protein gamma [Source:HGNC Symbol;Acc:HGNC:1837]	21.8021	21.4834	30.8799	12.4892	10.1354	12.2587
ENSG00000213189	1.74304	0.00742072	up	2:+:159003975-159004320	2:+:159003975-159004320	ENSG00000213189	653189	-	BTF3L4P2	basic transcription factor 3 like 4 pseudogene 2 [Source:HGNC Symbol;Acc:HGNC:39646]	8.28983	10.5104	16.8852	3.08599	1.88394	2.79513
ENSG00000137764	1.54276	0.00629426	up	15:+:67542709-67807123	15:+:67542709-67807123	ENSG00000137764	5607	Q13163	MAP2K5	mitogen-activated protein kinase kinase 5 [Source:HGNC Symbol;Acc:HGNC:6845]	11.4122	10.457	6.34593	2.53759	3.18542	2.32656
ENSG00000178752	1.69454	0.00721	up	2:+:238158982-238168900	2:+:238158982-238168900	ENSG00000178752	151176	Q4G0M1	ERFE	erythroferrone [Source:HGNC Symbol;Acc:HGNC:26727]	3.00209	0.86961	2.04447	0.68016	0.33827	0.35834
ENSG00000165046	-1.57005544142444	0.00714428	down	8:+:38386207-38409527	8:+:38386207-38409527	ENSG00000165046	137994	Q2VYF4	LETM2	leucine zipper and EF-hand containing transmembrane protein 2 [Source:HGNC Symbol;Acc:HGNC:14648]	0.28255	0.39653	0.58177	1.17439	0.82432	0.79788
ENSG00000172534	-1.03513803136997	0.00579769	down	X:-:153947553-153971807	X:-:153947553-153971807	ENSG00000172534	3054	P51610	HCFC1	host cell factor C1 [Source:HGNC Symbol;Acc:HGNC:4839]	6.78561	7.37932	7.22327	15.0278	14.3801	14.4355
ENSG00000272760	2.75198	0.00735287	up	7:+:154951226-154952188	7:+:154951226-154952188	ENSG00000272760	-	-	AC093726.1	-	0.81231	2.21858	3.40809	0.06428	0.14859	0.48737
ENSG00000204652	-1.57124497290485	0.00747911	down	17:+:45608571-45608918	17:+:45608571-45608918	ENSG00000204652	644191	-	RPS26P8	ribosomal protein S26 pseudogene 8 [Source:HGNC Symbol;Acc:HGNC:31329]	4.68306	4.87665	4.2958	12.6732	10.5534	9.11369
ENSG00000221963	1.26345	0.00620072	up	22:+:35648395-35668409	22:+:35648395-35668409	ENSG00000221963	80830	B3KTP4	APOL6	apolipoprotein L6 [Source:HGNC Symbol;Acc:HGNC:14870]	5.6084	5.59327	9.26986	2.95549	2.62333	2.30597
ENSG00000233411	4.27141	0.00465973	up	1:-:167457383-167458661	1:-:167457383-167458661	ENSG00000233411	-	-	AL359962.1	-	0.3765	1.10018	0.34026	0	0	0
ENSG00000232527	5.19566	0.00591849	up	1:-:144227030-144250288	1:-:144227030-144250288	ENSG00000232527	100996732	-	AC245595.1	uncharacterized LOC100996732	2.64172	1.73377	0.67586	0	0.05685	0.05085
ENSG00000129451	1.17312	0.00627531	up	19:-:51012739-51020175	19:-:51012739-51020175	ENSG00000129451	5655	O43240	KLK10	kallikrein related peptidase 10 [Source:HGNC Symbol;Acc:HGNC:6358]	13.0952	20.6699	15.4038	5.59466	7.36133	6.92472
ENSG00000265735	-1.60648821233705	0.00744006	down	9:+:9442060-9442380	9:+:9442060-9442380	ENSG00000265735	6031	-	RN7SL5P	RNA, 7SL, cytoplasmic 5, pseudogene [Source:HGNC Symbol;Acc:HGNC:10040]	6.24467	5.00361	8.77895	14.9926	17.6817	13.4247
ENSG00000162896	1.96407	0.00721546	up	1:-:206928518-206946466	1:-:206928518-206946466	ENSG00000162896	5284	P01833	PIGR	polymeric immunoglobulin receptor [Source:HGNC Symbol;Acc:HGNC:8968]	2.8639	2.41345	2.41884	0.34655	0.68303	0.56226
ENSG00000126581	1.18123	0.00639586	up	17:-:42810134-42833350	17:-:42810134-42833350	ENSG00000126581	8678	Q14457	BECN1	beclin 1 [Source:HGNC Symbol;Acc:HGNC:1034]	7.8233	6.94782	10.5741	3.81921	3.40827	2.9735
ENSG00000125741	-1.2026414028102	0.00635244	down	19:-:45527427-45602212	19:-:45527427-45602212	ENSG00000125741	80207	Q9H6K4	OPA3	OPA3, outer mitochondrial membrane lipid metabolism regulator [Source:HGNC Symbol;Acc:HGNC:8142]	2.94843	2.60648	2.89394	6.14251	5.56509	5.83455
ENSG00000141542	1.63628	0.00745577	up	17:-:82654973-82698728	17:-:82654973-82698728	ENSG00000141542	10966	Q12829	RAB40B	RAB40B, member RAS oncogene family [Source:HGNC Symbol;Acc:HGNC:18284]	0.89458	1.43598	1.11799	0.23235	0.32341	0.30079
ENSG00000261655	2.12959	0.00789314	up	8:-:141353403-141355365	8:-:141353403-141355365	ENSG00000261655	-	-	AC100803.2	-	2.49064	1.71362	1.74195	0.28379	0.45355	0.34052
ENSG00000198841	-1.31412461534078	0.00676429	down	1:-:52032103-52033816	1:-:52032103-52033816	ENSG00000198841	112970	Q96EK9	KTI12	KTI12 chromatin associated homolog [Source:HGNC Symbol;Acc:HGNC:25160]	5.26754	5.92306	10.9074	12.4231	11.2979	22.8519
ENSG00000131711	1.23574	0.00694534	up	5:+:72107234-72209570	5:+:72107234-72209570	ENSG00000131711	4131	Q86X89	MAP1B	microtubule associated protein 1B [Source:HGNC Symbol;Acc:HGNC:6836]	1.19486	1.33409	2.42986	0.57096	0.43429	0.69028
ENSG00000197930	1.67257	0.00615532	up	14:-:52639916-52695900	14:-:52639916-52695900	ENSG00000197930	30001	Q96HE7	ERO1A	endoplasmic reticulum oxidoreductase 1 alpha [Source:HGNC Symbol;Acc:HGNC:13280]	12.0803	16.2204	38.1272	7.41136	5.40276	6.72298
ENSG00000109472	1.70655	0.00795082	up	4:+:165361194-165498320	4:+:165361194-165498320	ENSG00000109472	1363	P16870	CPE	carboxypeptidase E [Source:HGNC Symbol;Acc:HGNC:2303]	1.1019	1.03475	2.93938	0.42898	0.17199	0.50004
ENSG00000105514	1.18622	0.00680657	up	19:-:11322046-11346270	19:-:11322046-11346270	ENSG00000105514	9545	A0A024R7G2	RAB3D	RAB3D, member RAS oncogene family [Source:HGNC Symbol;Acc:HGNC:9779]	6.62287	6.84381	8.82695	2.82727	2.516	3.08788
ENSG00000133134	1.26974	0.00711002	up	X:-:103309346-103311046	X:-:103309346-103311046	ENSG00000133134	84707	Q9BXY8	BEX2	brain expressed X-linked 2 [Source:HGNC Symbol;Acc:HGNC:30933]	13.47	18.2061	19.6671	5.97407	5.6105	5.72035
ENSG00000136327	1.57653	0.00771565	up	14:-:36580579-36582607	14:-:36580579-36582607	ENSG00000136327	26257	O15522	NKX2-8	NK2 homeobox 8 [Source:HGNC Symbol;Acc:HGNC:16364]	6.20348	5.5635	6.45903	2.44208	1.00864	1.5226
ENSG00000173065	-1.33839761651887	0.0071466	down	17:-:28755978-28855232	17:-:28755978-28855232	ENSG00000173065	55731	Q8WU58	FAM222B	family with sequence similarity 222 member B [Source:HGNC Symbol;Acc:HGNC:25563]	0.96056	1.69276	2.54912	3.62591	3.92709	2.72632
ENSG00000278619	-1.32686613462942	0.00687595	down	17:+:36601572-36608971	17:+:36601572-36608971	ENSG00000278619	79922	Q6IN84	MRM1	mitochondrial rRNA methyltransferase 1 [Source:HGNC Symbol;Acc:HGNC:26202]	9.92567	8.57577	8.89232	20.2246	21.6263	18.9707
ENSG00000147852	1.67767	0.00785281	up	9:+:2621834-2660053	9:+:2621834-2660053	ENSG00000147852	7436	P98155	VLDLR	very low density lipoprotein receptor [Source:HGNC Symbol;Acc:HGNC:12698]	0.47989	0.58247	1.51243	0.19718	0.20258	0.15229
ENSG00000223573	1.47814	0.00789054	up	19:-:5558167-5578349	19:-:5558167-5578349	ENSG00000223573	257000	A0A1B0GVN0,A0A1B0GTR7,A0A2R8Y7D0	TINCR	TINCR ubiquitin domain containing [Source:HGNC Symbol;Acc:HGNC:14607]	1.43505	1.38558	1.36953	0.4612	0.39486	0.33075
ENSG00000172379	-1.32624357307137	0.00763776	down	15:+:80404350-80597937	15:+:80404350-80597937	ENSG00000172379	9915	X5DQN9	ARNT2	aryl hydrocarbon receptor nuclear translocator 2 [Source:HGNC Symbol;Acc:HGNC:16876]	0.40422	0.43063	0.69257	1.07149	0.90163	0.94803
ENSG00000196839	1.47532	0.00644261	up	20:-:44619522-44652233	20:-:44619522-44652233	ENSG00000196839	100	A0A0S2Z381	ADA	adenosine deaminase [Source:HGNC Symbol;Acc:HGNC:186]	68.3425	25.3585	40.4757	14.9104	14.7113	14.3768
ENSG00000137965	1.23405	0.00706058	up	1:+:78649796-78664078	1:+:78649796-78664078	ENSG00000137965	10561	Q8TCB0	IFI44	interferon induced protein 44 [Source:HGNC Symbol;Acc:HGNC:16938]	11.747	11.8513	20.5136	5.19366	5.67921	4.85706
ENSG00000074527	2.27868	0.00817795	up	12:-:95657807-95791152	12:-:95657807-95791152	ENSG00000074527	59277	Q9HB63	NTN4	netrin 4 [Source:HGNC Symbol;Acc:HGNC:13658]	0.57505	0.99658	4.54121	0.30088	0.16792	0.25604
ENSG00000122641	1.24048	0.00693944	up	7:-:41667168-41705834	7:-:41667168-41705834	ENSG00000122641	3624	A4D1W7	INHBA	inhibin beta A subunit [Source:HGNC Symbol;Acc:HGNC:6066]	3.19385	3.38931	8.02862	1.93666	1.29074	2.09856
ENSG00000169504	1.55838	0.00652119	up	1:+:24745357-24844324	1:+:24745357-24844324	ENSG00000169504	25932	Q9Y696	CLIC4	chloride intracellular channel 4 [Source:HGNC Symbol;Acc:HGNC:13518]	14.8976	17.2694	44.466	7.90086	7.44885	8.22645
ENSG00000099139	1.29561	0.00743605	up	9:+:75890644-76362339	9:+:75890644-76362339	ENSG00000099139	5125	Q92824	PCSK5	proprotein convertase subtilisin/kexin type 5 [Source:HGNC Symbol;Acc:HGNC:8747]	0.95435	1.01374	2.0747	0.4531	0.42296	0.38732
ENSG00000261253	-5.32739763321173	0.00677396	down	16:+:89321133-89325110	16:+:89321133-89325110	ENSG00000261253	-	-	AC137932.2	-	0	0.08913	0	0.50065	0.29225	0.86798
ENSG00000137845	1.04297	0.00644542	up	15:-:58588807-58749978	15:-:58588807-58749978	ENSG00000137845	102	A0A024R5U5	ADAM10	ADAM metallopeptidase domain 10 [Source:HGNC Symbol;Acc:HGNC:188]	6.2888	7.11699	9.45245	3.45807	3.88518	3.85641
ENSG00000108691	1.49724	0.00582222	up	17:+:34255218-34257203	17:+:34255218-34257203	ENSG00000108691	6347	P13500	CCL2	C-C motif chemokine ligand 2 [Source:HGNC Symbol;Acc:HGNC:10618]	195.852	246.109	419.829	104.162	118.415	98.2167
ENSG00000070081	1.13819	0.0071129	up	11:+:17208153-17349980	11:+:17208153-17349980	ENSG00000070081	4925	V9HW75	NUCB2	nucleobindin 2 [Source:HGNC Symbol;Acc:HGNC:8044]	3.02105	3.32598	4.60947	1.38029	1.38287	1.52229
ENSG00000101222	-2.08021993089997	0.00862232	down	20:-:3777504-3781448	20:-:3777504-3781448	ENSG00000101222	25876	Q9Y4P9	SPEF1	sperm flagellar 1 [Source:HGNC Symbol;Acc:HGNC:15874]	0.19472	0.40931	0.22316	1.00485	1.04064	0.63538
ENSG00000105053	-1.06732892338186	0.00686313	down	19:-:49976467-50025946	19:-:49976467-50025946	ENSG00000105053	51231	Q8IV63	VRK3	vaccinia related kinase 3 [Source:HGNC Symbol;Acc:HGNC:18996]	2.3657	2.5383	3.56784	5.66478	5.23247	5.13662
ENSG00000140691	-3.55893599442052	0.00776269	down	16:+:31458080-31467166	16:+:31458080-31467166	ENSG00000140691	79798	Q96C12	ARMC5	armadillo repeat containing 5 [Source:HGNC Symbol;Acc:HGNC:25781]	0.09699	0.40716	3.0028	7.26152	6.25338	4.76555
ENSG00000198788	1.67523	0.00742552	up	11:+:1074875-1110511	11:+:1074875-1110511	ENSG00000198788	4583	Q02817	MUC2	mucin 2, oligomeric mucus/gel-forming [Source:HGNC Symbol;Acc:HGNC:7512]	1.78448	2.02997	1.53966	0.49966	0.34641	0.52209
ENSG00000196890	2.21053	0.00851677	up	1:+:228458107-228460470	1:+:228458107-228460470	ENSG00000196890	128312	Q8N257	HIST3H2BB	histone cluster 3 H2B family member b [Source:HGNC Symbol;Acc:HGNC:20514]	0.73075	0.57687	0.70506	0.14401	0.09415	0.09626
ENSG00000138279	1.78837	0.00680784	up	10:-:73375101-73414076	10:-:73375101-73414076	ENSG00000138279	310	B2R657	ANXA7	annexin A7 [Source:HGNC Symbol;Acc:HGNC:545]	16.2743	24.0628	52.5762	6.73165	2.54978	23.4056
ENSG00000170684	-1.59835419905766	0.00720962	down	19:-:45071500-45076588	19:-:45071500-45076588	ENSG00000170684	162979	Q8WUU4	ZNF296	zinc finger protein 296 [Source:HGNC Symbol;Acc:HGNC:15981]	9.08299	9.56584	6.03973	21.3575	23.3466	20.9583
ENSG00000049541	-1.51710015011951	0.00697965	down	7:-:74231499-74254458	7:-:74231499-74254458	ENSG00000049541	5982	P35250	RFC2	replication factor C subunit 2 [Source:HGNC Symbol;Acc:HGNC:9970]	4.6363	12.5825	19.7867	21.6758	18.8109	57.2171
ENSG00000166670	1.29628	0.00759088	up	11:-:102770503-102780628	11:-:102770503-102780628	ENSG00000166670	4319	P09238	MMP10	matrix metallopeptidase 10 [Source:HGNC Symbol;Acc:HGNC:7156]	9.33512	8.90356	13.1757	3.89948	2.60456	3.96411
ENSG00000140941	1.44161	0.00665695	up	16:+:87383995-87404779	16:+:87383995-87404779	ENSG00000140941	81631	Q9GZQ8	MAP1LC3B	microtubule associated protein 1 light chain 3 beta [Source:HGNC Symbol;Acc:HGNC:13352]	18.4657	21.4781	32.9401	12.0727	4.51853	11.3848
ENSG00000143126	1.14927	0.00706243	up	1:+:109250019-109275750	1:+:109250019-109275750	ENSG00000143126	1952	Q9HCU4	CELSR2	cadherin EGF LAG seven-pass G-type receptor 2 [Source:HGNC Symbol;Acc:HGNC:3231]	4.7813	4.47002	4.83951	1.77065	2.02	2.02237
ENSG00000213658	-1.45132800632886	0.0077358	down	16:+:28984826-28990783	16:+:28984826-28990783	ENSG00000213658	27040	O43561	LAT	linker for activation of T cells [Source:HGNC Symbol;Acc:HGNC:18874]	1.6996	1.78204	1.3731	3.71322	4.0267	3.38381
ENSG00000183111	1.70291	0.00783541	up	5:+:149551947-149634968	5:+:149551947-149634968	ENSG00000183111	389337	A1IGU5	ARHGEF37	Rho guanine nucleotide exchange factor 37 [Source:HGNC Symbol;Acc:HGNC:34430]	3.52021	3.23597	3.51797	0.56388	1.1497	0.88154
ENSG00000214290	2.50741	0.00876143	up	11:+:111298555-111308735	11:+:111298555-111308735	ENSG00000214290	120376	A8K830	COLCA2	colorectal cancer associated 2 [Source:HGNC Symbol;Acc:HGNC:26978]	0.50656	0.35324	1.76088	0.06013	0.09266	0.13815
ENSG00000137492	-4.9463493041992	0.00910897	down	11:-:76349956-76380971	11:-:76349956-76380971	ENSG00000137492	5612	O43422	THAP12	THAP domain containing 12 [Source:HGNC Symbol;Acc:HGNC:9440]	0.01265	0.04118	0.07783	0.08411	0.02058	5.82548
ENSG00000090776	1.01223	0.00689329	up	X:+:68828997-68842147	X:+:68828997-68842147	ENSG00000090776	1947	P98172	EFNB1	ephrin B1 [Source:HGNC Symbol;Acc:HGNC:3226]	30.7992	29.9802	31.5146	14.8957	13.7734	16.0204
ENSG00000101213	1.28814	0.00754424	up	20:-:63528001-63537370	20:-:63528001-63537370	ENSG00000101213	5753	Q13882	PTK6	protein tyrosine kinase 6 [Source:HGNC Symbol;Acc:HGNC:9617]	11.132	10.3964	11.504	3.63894	3.73324	4.17933
ENSG00000258645	-1.94057317639724	0.00905542	down	14:+:63601509-63601814	14:+:63601509-63601814	ENSG00000258645	326300	-	HSPE1P2	heat shock protein family E (Hsp10) member 1 pseudogene 2 [Source:HGNC Symbol;Acc:HGNC:20052]	2.92921	1.88167	6.96312	12.9967	8.62476	8.92377
ENSG00000231007	-2.07077753504281	0.00923824	down	9:+:87011652-87013151	9:+:87011652-87013151	ENSG00000231007	157956	-	CDC20P1	cell division cycle 20 pseudogene 1 [Source:HGNC Symbol;Acc:HGNC:29487]	0.41286	0.44447	0.35512	1.25861	1.07051	1.68771
ENSG00000246228	-1.45736529166162	0.00861856	down	8:-:127289817-127482139	8:-:127289817-127482139	ENSG00000246228	727677	-	CASC8	cancer susceptibility 8 (non-protein coding)	0.85591	1.13223	1.1519	1.86991	2.38955	2.37442
ENSG00000188373	4.37332	0.00756073	up	10:+:84173738-84185294	10:+:84173738-84185294	ENSG00000188373	387695	Q6UWK7	C10orf99	chromosome 10 open reading frame 99 [Source:HGNC Symbol;Acc:HGNC:31428]	1.21127	1.075	1.72219	0.13941	0.07162	0
ENSG00000133985	1.33242	0.00853282	up	14:+:70641787-70675360	14:+:70641787-70675360	ENSG00000133985	23508	A0A024R6B1	TTC9	tetratricopeptide repeat domain 9 [Source:HGNC Symbol;Acc:HGNC:20267]	1.4151	1.246	2.29241	0.66443	0.40227	0.44436
ENSG00000180178	1.41769	0.00772255	up	2:-:129990456-130051131	2:-:129990456-130051131	ENSG00000180178	440905	-	FAR2P1	fatty acyl-CoA reductase 2 pseudogene 1	5.55815	5.06832	3.77924	1.49477	1.58101	1.43544
ENSG00000124116	-1.88193966374397	0.00850951	down	20:-:45747944-45791932	20:-:45747944-45791932	ENSG00000124116	140686	Q8IUB2	WFDC3	WAP four-disulfide core domain 3 [Source:HGNC Symbol;Acc:HGNC:15957]	1.75507	1.6381	0.79307	4.00862	4.61425	4.17502
ENSG00000196218	1.54578	0.00802322	up	19:+:38433699-38587564	19:+:38433699-38587564	ENSG00000196218	6261	P21817	RYR1	ryanodine receptor 1 [Source:HGNC Symbol;Acc:HGNC:10483]	1.71698	1.57836	1.43794	0.36057	0.49991	0.46235
ENSG00000111897	1.44846	0.00740425	up	6:-:122443354-122471822	6:-:122443354-122471822	ENSG00000111897	57515	Q9NRX5	SERINC1	serine incorporator 1 [Source:HGNC Symbol;Acc:HGNC:13464]	16.7282	18.6688	41.0655	9.20983	8.23061	7.88866
ENSG00000269427	-2.71057860513539	0.0093732	down	19:+:16630743-16643942	19:+:16630743-16643942	ENSG00000269427	-	-	AC024075.3	-	0.03058	1.27929	0.5803	1.71296	4.32515	2.34814
ENSG00000171617	-1.29757959693528	0.00802479	down	5:-:74627406-74641424	5:-:74627406-74641424	ENSG00000171617	8507	Q53XS2	ENC1	ectodermal-neural cortex 1 [Source:HGNC Symbol;Acc:HGNC:3345]	1.41326	1.03982	3.22955	3.90697	3.11297	3.57863
ENSG00000126005	-1.76951697424127	0.008122	down	20:-:35201745-35278131	20:-:35201745-35278131	ENSG00000126005	101410538	A0A0U1RRL7	MMP24OS	MMP24 opposite strand [Source:HGNC Symbol;Acc:HGNC:44421]	2.19128	1.24277	0.88862	4.94482	3.4186	3.94332
ENSG00000063176	-1.17439579172642	0.00815392	down	19:+:48619291-48630717	19:+:48619291-48630717	ENSG00000063176	56848	A0A024QZH5	SPHK2	sphingosine kinase 2 [Source:HGNC Symbol;Acc:HGNC:18859]	1.12552	1.36168	2.11037	2.68599	2.79397	2.77865
ENSG00000141994	-1.3614220404281	0.00733957	down	19:-:5784832-5791238	19:-:5784832-5791238	ENSG00000141994	56931	B2RDV7	DUS3L	dihydrouridine synthase 3 like [Source:HGNC Symbol;Acc:HGNC:26920]	14.3461	9.44011	9.28987	26.3053	23.8131	27.4761
ENSG00000100276	-2.07978041079567	0.00965564	down	22:-:29312933-29319679	22:-:29312933-29319679	ENSG00000100276	10633	A0A024R1C8	RASL10A	RAS like family 10 member A [Source:HGNC Symbol;Acc:HGNC:16954]	0.43653	0.25029	0.27616	1.02243	0.77364	1.41588
ENSG00000159267	2.10428	0.00875907	up	21:-:36750888-36990236	21:-:36750888-36990236	ENSG00000159267	3141	P50747	HLCS	holocarboxylase synthetase [Source:HGNC Symbol;Acc:HGNC:4976]	1.14858	1.24846	2.88165	0.18439	0.11689	0.84912
ENSG00000179041	-1.42068769096422	0.00777247	down	8:+:66429028-66430733	8:+:66429028-66430733	ENSG00000179041	23212	Q15050	RRS1	ribosome biogenesis regulator homolog [Source:HGNC Symbol;Acc:HGNC:17083]	6.59142	7.1943	23.4582	32.1739	19.673	28.0277
ENSG00000176845	1.65843	0.0079852	up	17:+:83079691-83095119	17:+:83079691-83095119	ENSG00000176845	284207	Q641Q3	METRNL	meteorin like, glial cell differentiation regulator [Source:HGNC Symbol;Acc:HGNC:27584]	14.6773	21.2457	9.47496	3.94822	3.91109	3.7045
ENSG00000240303	7.47939	0.00843058	up	3:-:132558138-132660723	3:-:132558138-132660723	ENSG00000240303	84129	Q709F0	ACAD11	acyl-CoA dehydrogenase family member 11 [Source:HGNC Symbol;Acc:HGNC:30211]	0	4.23008	5.42388	0	0	0.01253
ENSG00000169248	2.11143	0.00954612	up	4:-:76033682-76041415	4:-:76033682-76041415	ENSG00000169248	6373	O14625	CXCL11	C-X-C motif chemokine ligand 11 [Source:HGNC Symbol;Acc:HGNC:10638]	1.90474	1.88214	4.06164	0.25953	0.75827	0.32798
ENSG00000117472	1.17728	0.00748929	up	1:+:46175073-46185958	1:+:46175073-46185958	ENSG00000117472	10103	O60635	TSPAN1	tetraspanin 1 [Source:HGNC Symbol;Acc:HGNC:20657]	35.5146	36.5106	28.1133	13.748	12.8076	14.4747
ENSG00000002726	2.16337	0.00953422	up	7:+:150824627-150861504	7:+:150824627-150861504	ENSG00000002726	26	P19801	AOC1	amine oxidase, copper containing 1 [Source:HGNC Symbol;Acc:HGNC:80]	1.59391	1.08968	1.01104	0.29946	0.09978	0.29754
ENSG00000156050	2.03573	0.00973304	up	14:-:73931501-73950414	14:-:73931501-73950414	ENSG00000156050	145483	Q96MY7	FAM161B	family with sequence similarity 161 member B [Source:HGNC Symbol;Acc:HGNC:19854]	1.19585	0.26972	0.53018	0.23261	0.1132	0.05345
ENSG00000134321	1.44045	0.00923991	up	2:+:6865806-6898239	2:+:6865806-6898239	ENSG00000134321	91543	Q8WXG1	RSAD2	radical S-adenosyl methionine domain containing 2 [Source:HGNC Symbol;Acc:HGNC:30908]	0.78552	1.09082	1.39342	0.2721	0.31903	0.30598
ENSG00000170345	-1.85389224158275	0.00825441	down	14:+:75278774-75282230	14:+:75278774-75282230	ENSG00000170345	2353	P01100	FOS	Fos proto-oncogene, AP-1 transcription factor subunit [Source:HGNC Symbol;Acc:HGNC:3796]	5.31491	0.80956	4.47888	11.6944	2.11131	20.7756
ENSG00000246985	-1.71969707937417	0.00977289	down	12:-:93542463-93571768	12:-:93542463-93571768	ENSG00000246985	144481	-	SOCS2-AS1	SOCS2 antisense RNA 1	0.19645	0.36928	0.21164	0.48663	0.85826	0.63359
ENSG00000224420	-1.51958869654795	0.00859488	down	19:+:49688664-49690575	19:+:49688664-49690575	ENSG00000224420	199800	C9JUS6	ADM5	adrenomedullin 5 (putative) [Source:HGNC Symbol;Acc:HGNC:27293]	4.07901	3.28097	2.36044	8.36785	8.68041	6.51509
ENSG00000263001	1.28497	0.00831489	up	7:+:74657667-74760692	7:+:74657667-74760692	ENSG00000263001	2969	P78347	GTF2I	general transcription factor IIi [Source:HGNC Symbol;Acc:HGNC:4659]	3.48799	1.08294	3.07019	1.16231	0.38079	1.05461
ENSG00000185340	-1.15359168003431	0.00776589	down	22:+:29306582-29312785	22:+:29306582-29312785	ENSG00000185340	10634	A0A5E8	GAS2L1	growth arrest specific 2 like 1 [Source:HGNC Symbol;Acc:HGNC:16955]	6.40099	7.28034	6.98295	13.6098	14.0998	14.4127
ENSG00000164615	1.10679	0.00822045	up	5:+:134738501-134752160	5:+:134738501-134752160	ENSG00000164615	819	P49069	CAMLG	calcium modulating ligand [Source:HGNC Symbol;Acc:HGNC:1471]	11.0212	11.598	17.2528	5.68543	4.80324	5.16766
ENSG00000154359	1.75214	0.00974437	up	8:-:12721894-12756073	8:-:12721894-12756073	ENSG00000154359	91694	Q17RB8	LONRF1	LON peptidase N-terminal domain and ring finger 1 [Source:HGNC Symbol;Acc:HGNC:26302]	0.54754	0.58904	1.39037	0.24498	0.15102	0.13259
ENSG00000274414	1.69575	0.00969822	up	20:-:25239007-25245229	20:-:25239007-25245229	ENSG00000274414	-	-	AL121772.1	-	1.8007	2.25826	2.00164	0.8748	0.40853	0.28018
ENSG00000108379	-1.41316648650895	0.00930243	down	17:-:46762506-46833154	17:-:46762506-46833154	ENSG00000108379	101929777	P56703	WNT3	uncharacterized LOC101929777	0.43995	0.51743	1.03876	1.45321	1.10784	1.23386
ENSG00000167741	2.48416	0.0101647	up	17:-:4556927-4560818	17:-:4556927-4560818	ENSG00000167741	124975	Q6P531	GGT6	gamma-glutamyltransferase 6 [Source:HGNC Symbol;Acc:HGNC:26891]	0.72179	0.46977	0.52186	0.05875	0.08047	0.09898
ENSG00000130734	-1.19557591461618	0.00781141	down	19:+:10543895-10553418	19:+:10543895-10553418	ENSG00000130734	84971	Q86TL0	ATG4D	autophagy related 4D cysteine peptidase [Source:HGNC Symbol;Acc:HGNC:20789]	11.0173	10.0839	24.5905	32.077	30.3526	32.0594
ENSG00000220702	-3.18830207226029	0.00893431	down	22:+:44365551-44366284	22:+:44365551-44366284	ENSG00000220702	-	-	Z85994.1	-	0.10757	0.10002	0.45368	1.25125	1.67907	1.31427
ENSG00000115415	2.28174	0.00811564	up	2:-:190964358-191020960	2:-:190964358-191020960	ENSG00000115415	6772	P42224	STAT1	signal transducer and activator of transcription 1 [Source:HGNC Symbol;Acc:HGNC:11362]	5.22863	5.11423	32.5467	2.21651	1.82284	2.22039
ENSG00000073921	1.48801	0.00772078	up	11:-:85957684-86069882	11:-:85957684-86069882	ENSG00000073921	8301	Q13492	PICALM	phosphatidylinositol binding clathrin assembly protein [Source:HGNC Symbol;Acc:HGNC:15514]	11.9134	13.3912	28.3833	2.54684	8.28867	9.1434
ENSG00000107731	1.28155	0.0083469	up	10:+:71212570-71302864	10:+:71212570-71302864	ENSG00000107731	219699	Q8IZJ1	UNC5B	unc-5 netrin receptor B [Source:HGNC Symbol;Acc:HGNC:12568]	3.16126	4.11758	7.80415	1.97477	1.57104	1.63199
ENSG00000143952	-1.60592835488754	0.00895099	down	2:-:63892146-64019072	2:-:63892146-64019072	ENSG00000143952	51542	Q9P1Q0	VPS54	VPS54, GARP complex subunit [Source:HGNC Symbol;Acc:HGNC:18652]	0.57621	0.66372	2.48078	3.50771	1.22105	3.11767
ENSG00000169991	-1.04755649547768	0.00809066	down	1:-:18904281-18956686	1:-:18904281-18956686	ENSG00000169991	126917	Q5TF58	IFFO2	intermediate filament family orphan 2 [Source:HGNC Symbol;Acc:HGNC:27006]	3.26837	3.67057	5.02889	7.39223	7.2325	7.32028
ENSG00000148773	-1.07424818729342	0.00733842	down	10:-:128096659-128126385	10:-:128096659-128126385	ENSG00000148773	4288	P46013	MKI67	marker of proliferation Ki-67 [Source:HGNC Symbol;Acc:HGNC:7107]	8.08936	8.1033	5.46878	16.8582	14.3879	13.8702
ENSG00000198040	2.40562	0.00964295	up	12:+:133037292-133063304	12:+:133037292-133063304	ENSG00000198040	7637	P51523	ZNF84	zinc finger protein 84 [Source:HGNC Symbol;Acc:HGNC:13159]	0.88846	0.89769	1.47645	0.09915	0.06179	0.40784
ENSG00000006530	2.60021	0.00998547	up	7:+:141551189-141655244	7:+:141551189-141655244	ENSG00000006530	55750	Q53H12	AGK	acylglycerol kinase [Source:HGNC Symbol;Acc:HGNC:21869]	0.97329	1.35161	1.11808	0.19145	0.04857	0.2433
ENSG00000255202	-4.20324265273048	0.00800043	down	11:-:33665220-33696701	11:-:33665220-33696701	ENSG00000255202	105376617	-	AL049629.1	uncharacterized LOC105376617	0	0.11692	0	0.14328	0.63791	0.79013
ENSG00000135763	-1.28460880219834	0.00906629	down	1:+:229626234-229660199	1:+:229626234-229660199	ENSG00000135763	9816	Q14146	URB2	URB2 ribosome biogenesis 2 homolog (S. cerevisiae) [Source:HGNC Symbol;Acc:HGNC:28967]	0.65177	0.69437	1.80966	1.9237	1.70352	1.89599
ENSG00000123643	-1.37141961229687	0.00924317	down	5:+:151437046-151492381	5:+:151437046-151492381	ENSG00000123643	206358	Q7Z2H8	SLC36A1	solute carrier family 36 member 1 [Source:HGNC Symbol;Acc:HGNC:18761]	0.40159	0.49495	1.16934	1.54082	0.99082	1.27552
ENSG00000263731	-1.21818837989534	0.00891143	down	17:-:81878425-81881106	17:-:81878425-81881106	ENSG00000263731	-	-	AC145207.5	-	2.45489	2.16383	4.60653	5.73521	5.45961	5.52027
ENSG00000183696	1.00168	0.00634487	up	7:+:48088628-48108733	7:+:48088628-48108733	ENSG00000183696	7378	B4DND0	UPP1	uridine phosphorylase 1 [Source:HGNC Symbol;Acc:HGNC:12576]	370.3	346.851	180.388	151.599	141.462	152.62
ENSG00000124160	-1.0794962883311	0.00825891	down	20:-:46060985-46089952	20:-:46060985-46089952	ENSG00000124160	57727	Q9HCD5	NCOA5	nuclear receptor coactivator 5 [Source:HGNC Symbol;Acc:HGNC:15909]	5.37499	7.00682	11.9535	15.7438	13.9434	15.6622
ENSG00000144228	1.2684	0.00906565	up	2:+:138501801-138573547	2:+:138501801-138573547	ENSG00000144228	339745	Q6IQ16	SPOPL	speckle type BTB/POZ protein like [Source:HGNC Symbol;Acc:HGNC:27934]	1.5773	2.14355	3.92387	0.8613	0.84803	0.70364
ENSG00000115541	-1.06919684316489	0.00719611	down	2:+:197499994-197503457	2:+:197499994-197503457	ENSG00000115541	3336	P61604	HSPE1	heat shock protein family E (Hsp10) member 1 [Source:HGNC Symbol;Acc:HGNC:5269]	64.57	74.8118	107.879	195.418	165.018	178.976
ENSG00000272666	1.49906	0.0102401	up	22:-:50542305-50542906	22:-:50542305-50542906	ENSG00000272666	-	-	U62317.2	-	7.47174	5.68845	6.45083	2.90472	1.42613	1.34663
ENSG00000275894	-2.50664826120546	0.0101994	down	20:-:45345115-45345823	20:-:45345115-45345823	ENSG00000275894	-	-	AL021578.1	-	0.27583	0.23509	0.29083	1.70243	1.09878	0.80238
ENSG00000184887	-1.90615601308198	0.00889265	down	14:+:105248490-105251093	14:+:105248490-105251093	ENSG00000184887	90135	Q96KE9	BTBD6	BTB domain containing 6 [Source:HGNC Symbol;Acc:HGNC:19897]	5.7503	1.10856	5.81154	15.8823	9.7705	8.84729
ENSG00000144476	1.85222	0.00929	up	2:+:236567787-236582358	2:+:236567787-236582358	ENSG00000144476	57007	P25106	ACKR3	atypical chemokine receptor 3 [Source:HGNC Symbol;Acc:HGNC:23692]	4.02735	4.31489	18.4464	2.14507	1.38004	1.52426
ENSG00000272343	-3.56843630639221	0.00840546	down	8:+:56222688-56223173	8:+:56222688-56223173	ENSG00000272343	-	-	AC107952.2	-	0.13413	0	0.14143	0.89155	0.39256	0.76086
ENSG00000123136	-1.02231808519946	0.00737185	down	19:-:14408819-14419383	19:-:14408819-14419383	ENSG00000123136	10212	O00148	DDX39A	DExD-box helicase 39A [Source:HGNC Symbol;Acc:HGNC:17821]	34.5633	45.915	32.7375	81.1534	72.2685	78.9965
ENSG00000089127	1.18836	0.00856012	up	12:+:112906777-112933222	12:+:112906777-112933222	ENSG00000089127	4938	P00973	OAS1	2'-5'-oligoadenylate synthetase 1 [Source:HGNC Symbol;Acc:HGNC:8086]	3.96308	11.2901	11.6882	2.69954	3.56089	3.7374
ENSG00000175920	3.07501	0.0100655	up	4:+:3463311-3501473	4:+:3463311-3501473	ENSG00000175920	285489	Q18PE1	DOK7	docking protein 7 [Source:HGNC Symbol;Acc:HGNC:26594]	5.77735	5.04079	0.66073	0.37621	0.25637	0.39516
ENSG00000283515	-7.85105478570351	0.00924882	down	19:+:58228914-58315183	19:+:58228914-58315183	ENSG00000283515	-	-	AC020915.5	-	0	0	0	0	1.9531	2.58652
ENSG00000284194	-7.6673698827247	0.00923587	down	22:-:50523568-50526439	22:-:50523568-50526439	ENSG00000284194	9997	O43819	SCO2	SCO2, cytochrome c oxidase assembly protein [Source:NCBI gene;Acc:9997]	0	0	0	0	7.2182	5.1847
ENSG00000125398	-1.82963321560406	0.00987606	down	17:+:72121020-72126420	17:+:72121020-72126420	ENSG00000125398	6662	P48436	SOX9	SRY-box 9 [Source:HGNC Symbol;Acc:HGNC:11204]	0.27334	1.02813	1.73797	2.35168	2.20197	2.32038
ENSG00000147912	-1.62193368211857	0.0106397	down	9:-:37510892-37576349	9:-:37510892-37576349	ENSG00000147912	26267	Q9UK96	FBXO10	F-box protein 10 [Source:HGNC Symbol;Acc:HGNC:13589]	0.13859	0.23498	0.41547	0.59865	0.50371	0.58578
ENSG00000179299	1.64807	0.0110295	up	4:+:40749897-40809985	4:+:40749897-40809985	ENSG00000179299	79730	Q8NE18	NSUN7	NOP2/Sun RNA methyltransferase family member 7 [Source:HGNC Symbol;Acc:HGNC:25857]	0.41708	0.44547	1.23204	0.14074	0.09415	0.21357
ENSG00000083123	1.26961	0.00972236	up	6:+:80106647-80346270	6:+:80106647-80346270	ENSG00000083123	594	A0A140VKB3	BCKDHB	branched chain keto acid dehydrogenase E1 subunit beta [Source:HGNC Symbol;Acc:HGNC:987]	1.89352	2.38211	4.36017	1.05673	0.74202	0.89435
ENSG00000163617	1.47146	0.0105965	up	3:-:113964137-114056613	3:-:113964137-114056613	ENSG00000163617	57577	Q8NCU4	CCDC191	coiled-coil domain containing 191 [Source:HGNC Symbol;Acc:HGNC:29272]	0.62693	0.72576	1.26695	0.18676	0.24884	0.24406
ENSG00000274370	3.52543	0.00998773	up	17:+:83098377-83098987	17:+:83098377-83098987	ENSG00000274370	-	-	AC130371.2	-	2.02713	1.71116	0.84369	0.3799	0.10408	0
ENSG00000198502	1.42984	0.00991979	up	6:-:32517343-32530287	6:-:32517343-32530287	ENSG00000198502	3127	Q30154	HLA-DRB5	major histocompatibility complex, class II, DR beta 5 [Source:HGNC Symbol;Acc:HGNC:4953]	5.69104	8.56233	9.66895	2.72649	1.79175	2.40424
ENSG00000223891	1.98364	0.0101619	up	20:+:44210960-44226027	20:+:44210960-44226027	ENSG00000223891	100505783	-	OSER1-AS1	OSER1 antisense RNA 1 (head to head)	6.03871	5.06005	3.83595	2.57675	0.40001	0.76121
ENSG00000276966	-2.37553405638315	0.0113289	down	6:+:26204552-26206038	6:+:26204552-26206038	ENSG00000276966	8367	P62805	HIST1H4E	histone cluster 1 H4 family member e [Source:HGNC Symbol;Acc:HGNC:4790]	0.08768	0.2038	0.27733	0.81172	0.62012	0.76515
ENSG00000143033	1.44971	0.0101552	up	1:+:93079235-93139081	1:+:93079235-93139081	ENSG00000143033	22823	Q9Y483	MTF2	metal response element binding transcription factor 2 [Source:HGNC Symbol;Acc:HGNC:29535]	1.72375	1.58217	1.38419	0.5002	0.43857	0.43083
ENSG00000243742	2.56807	0.0116052	up	11:+:61615036-61639449	11:+:61615036-61639449	ENSG00000243742	113157	-	RPLP0P2	ribosomal protein lateral stalk subunit P0 pseudogene 2	0.70458	1.10862	0.29891	0.16627	0.05287	0.07277
ENSG00000267047	-7.39199090785684	0.00970025	down	17:-:6985494-7019414	17:-:6985494-7019414	ENSG00000267047	-	-	AC040977.2	-	0	0	0	11.0622	12.8339	0
ENSG00000196526	1.22566	0.00964236	up	4:-:7758714-7939926	4:-:7758714-7939926	ENSG00000196526	60312	Q8N556	AFAP1	actin filament associated protein 1 [Source:HGNC Symbol;Acc:HGNC:24017]	1.25362	1.5551	2.61617	0.74012	0.58931	0.5045
ENSG00000180871	1.60736	0.011119	up	2:+:218125289-218137253	2:+:218125289-218137253	ENSG00000180871	3579	P25025	CXCR2	C-X-C motif chemokine receptor 2 [Source:HGNC Symbol;Acc:HGNC:6027]	0.88269	0.80194	2.31343	0.40231	0.18699	0.30813
ENSG00000254806	-4.73444780758282	0.0104002	down	20:+:45363200-45410610	20:+:45363200-45410610	ENSG00000254806	767557	H3BUS1,F2Z2A3	SYS1-DBNDD2	SYS1-DBNDD2 readthrough (NMD candidate) [Source:HGNC Symbol;Acc:HGNC:33535]	0.03487	0	0.06128	3.02429	0	2.36361
ENSG00000160255	1.52424	0.0107227	up	21:-:44885953-44931989	21:-:44885953-44931989	ENSG00000160255	3689	P05107	ITGB2	integrin subunit beta 2 [Source:HGNC Symbol;Acc:HGNC:6155]	0.73609	0.67547	1.12246	0.3028	0.12397	0.25318
ENSG00000174292	-1.07501412511341	0.0092298	down	17:+:7380534-7389774	17:+:7380534-7389774	ENSG00000174292	8711	Q13470	TNK1	tyrosine kinase non receptor 1 [Source:HGNC Symbol;Acc:HGNC:11940]	3.24252	4.01186	5.83605	8.38679	7.10497	8.08384
ENSG00000167748	2.24823	0.0116493	up	19:-:50819148-50823787	19:-:50819148-50823787	ENSG00000167748	3816	P06870	KLK1	kallikrein 1 [Source:HGNC Symbol;Acc:HGNC:6357]	2.02171	1.03862	0.64311	0.22125	0.1872	0.20933
ENSG00000218891	-2.48783513863616	0.00944866	down	19:-:55576770-55580845	19:-:55576770-55580845	ENSG00000218891	163033	Q8NAF0	ZNF579	zinc finger protein 579 [Source:HGNC Symbol;Acc:HGNC:26646]	0.46128	5.67589	6.27618	12.9212	16.7508	13.4214
ENSG00000250506	-4.01619563676261	0.0118279	down	17:+:76000906-76005999	17:+:76000906-76005999	ENSG00000250506	1018	Q00526	CDK3	cyclin dependent kinase 3 [Source:HGNC Symbol;Acc:HGNC:1772]	0.17174	0	2.38258	1.82812	2.75118	10.6963
ENSG00000158079	2.29426	0.0110148	up	9:+:94030794-94109856	9:+:94030794-94109856	ENSG00000158079	138639	A2A3K4	PTPDC1	protein tyrosine phosphatase domain containing 1 [Source:HGNC Symbol;Acc:HGNC:30184]	0.54478	2.40117	0.96727	0.23912	0.15543	0.17043
ENSG00000275714	-3.33613404545127	0.00912779	down	6:+:26020490-26020900	6:+:26020490-26020900	ENSG00000275714	8350	P68431	HIST1H3A	histone cluster 1 H3 family member a [Source:HGNC Symbol;Acc:HGNC:4766]	0.03965	0.1106	0	0.75303	1.19917	0.13842
ENSG00000162817	1.12328	0.00971577	up	1:+:220689845-220699157	1:+:220689845-220699157	ENSG00000162817	79762	Q9H7X2	C1orf115	chromosome 1 open reading frame 115 [Source:HGNC Symbol;Acc:HGNC:25873]	4.69382	6.22435	8.16617	2.41211	2.25926	2.44191
ENSG00000187522	-1.16737331458901	0.0100937	down	10:+:14838164-14871741	10:+:14838164-14871741	ENSG00000187522	51182	Q0VDF9	HSPA14	heat shock protein family A (Hsp70) member 14 [Source:HGNC Symbol;Acc:HGNC:29526]	1.8553	2.50439	3.42494	4.98654	4.38957	4.35167
ENSG00000103174	-3.31894878473676	0.0104172	down	16:-:5024844-5034141	16:-:5024844-5034141	ENSG00000103174	51172	Q9UK23	NAGPA	N-acetylglucosamine-1-phosphodiester alpha-N-acetylglucosaminidase [Source:HGNC Symbol;Acc:HGNC:17378]	0.14562	0.36196	2.8388	6.06684	6.45629	3.11209
ENSG00000060982	1.06482	0.00891192	up	12:-:24810022-24949459	12:-:24810022-24949459	ENSG00000060982	586	A0A024RAV0	BCAT1	branched chain amino acid transaminase 1 [Source:HGNC Symbol;Acc:HGNC:976]	4.86351	6.04939	8.89294	2.75719	3.26479	2.92055
ENSG00000204709	4.10765	0.00990432	up	6:+:28943877-28944537	6:+:28943877-28944537	ENSG00000204709	729583	Q5JQF7	LINC01556	long intergenic non-protein coding RNA 1556 [Source:HGNC Symbol;Acc:HGNC:21195]	0.76939	1.30064	0.88497	0	0.27294	0
ENSG00000101384	1.22414	0.00908876	up	20:-:10637684-10673999	20:-:10637684-10673999	ENSG00000101384	182	P78504	JAG1	jagged 1 [Source:HGNC Symbol;Acc:HGNC:6188]	5.19515	5.67605	10.5764	3.13887	2.61102	2.57432
ENSG00000250644	5.10708	0.0116802	up	11:-:1734821-1763954	11:-:1734821-1763954	ENSG00000250644	-	-	AC068580.4	-	0.05763	2.13086	1.38338	0.03219	0.043	0
ENSG00000078747	1.36279	0.00940158	up	20:+:34363235-34511393	20:+:34363235-34511393	ENSG00000078747	83737	Q96J02	ITCH	itchy E3 ubiquitin protein ligase [Source:HGNC Symbol;Acc:HGNC:13890]	4.27724	5.70035	12.1912	2.41037	2.67204	2.32627
ENSG00000125454	-1.11410331227936	0.0092624	down	17:-:75272981-75289510	17:-:75272981-75289510	ENSG00000125454	60386	Q5JPC1	SLC25A19	solute carrier family 25 member 19 [Source:HGNC Symbol;Acc:HGNC:14409]	7.87822	7.58079	8.15113	16.0253	14.5178	15.3545
ENSG00000042980	1.17538	0.00973289	up	8:+:24294040-24359018	8:+:24294040-24359018	ENSG00000042980	10863	Q9UKQ2	ADAM28	ADAM metallopeptidase domain 28 [Source:HGNC Symbol;Acc:HGNC:206]	2.16283	2.55376	4.46899	1.26597	1.12724	0.98709
ENSG00000240476	-1.97989732164423	0.0122956	down	3:+:98981058-98983096	3:+:98981058-98983096	ENSG00000240476	100506377	-	LINC00973	long intergenic non-protein coding RNA 973 [Source:HGNC Symbol;Acc:HGNC:48868]	0.40658	0.28352	0.66089	1.7212	0.84286	1.47841
ENSG00000165113	1.54598	0.0116696	up	9:-:83739421-83829516	9:-:83739421-83829516	ENSG00000165113	80318	Q5VSY0	GKAP1	G kinase anchoring protein 1 [Source:HGNC Symbol;Acc:HGNC:17496]	0.87727	0.73051	1.91602	0.22885	0.25393	0.34914
ENSG00000230551	1.73797	0.0092423	up	5:-:149494314-149504670	5:-:149494314-149504670	ENSG00000230551	-	-	AC021078.1	-	5.72171	4.79172	16.8012	4.17508	0.66827	3.7219
ENSG00000166439	3.23718	0.0109091	up	11:+:74748868-74842413	11:+:74748868-74842413	ENSG00000166439	254225	Q8NCN4	RNF169	ring finger protein 169 [Source:HGNC Symbol;Acc:HGNC:26961]	0.21457	6.69977	4.64779	0.26111	0.32314	0.14362
ENSG00000149503	-1.06864317291566	0.00983117	down	11:+:62123973-62153163	11:+:62123973-62153163	ENSG00000149503	3619	Q9NQS7	INCENP	inner centromere protein [Source:HGNC Symbol;Acc:HGNC:6058]	2.51397	2.46951	4.49844	6.23415	4.45361	5.78365
ENSG00000170439	2.14265	0.0125456	up	12:+:55681546-55684611	12:+:55681546-55684611	ENSG00000170439	196410	Q6UX53	METTL7B	methyltransferase like 7B [Source:HGNC Symbol;Acc:HGNC:28276]	1.34186	1.36835	0.86715	0.20551	0.20058	0.22665
ENSG00000105808	1.64876	0.0104133	up	7:-:102573807-102616757	7:-:102573807-102616757	ENSG00000105808	10156	O43374	RASA4	RAS p21 protein activator 4 [Source:HGNC Symbol;Acc:HGNC:23181]	3.14763	3.5325	1.2339	1.06907	0.54918	0.44373
ENSG00000134709	2.24602	0.0125531	up	1:+:59814786-59876378	1:+:59814786-59876378	ENSG00000134709	51361	Q9UJC3	HOOK1	hook microtubule tethering protein 1 [Source:HGNC Symbol;Acc:HGNC:19884]	1.0056	0.04933	0.51616	0.24501	0.02823	0.02315
ENSG00000118894	-1.17250887694777	0.00934348	down	16:-:5084304-5097808	16:-:5084304-5097808	ENSG00000118894	196483	Q96G04	EEF2KMT	eukaryotic elongation factor 2 lysine methyltransferase [Source:HGNC Symbol;Acc:HGNC:32221]	11.3527	11.965	10.0418	22.3265	23.8175	23.1384
ENSG00000181585	1.54986	0.0108332	up	3:+:46694528-46710886	3:+:46694528-46710886	ENSG00000181585	259236	Q8NEW7	TMIE	transmembrane inner ear [Source:HGNC Symbol;Acc:HGNC:30800]	5.26119	7.52926	5.86678	1.45475	1.59315	2.00551
ENSG00000254721	-6.57365149334788	0.0107832	down	11:-:70206291-70207390	11:-:70206291-70207390	ENSG00000254721	-	-	AP000879.1	-	0	0	0	0	3.06651	2.37741
ENSG00000101210	1.70123	0.00989191	up	20:-:63488012-63499322	20:-:63488012-63499322	ENSG00000101210	1917	Q05639	EEF1A2	eukaryotic translation elongation factor 1 alpha 2 [Source:HGNC Symbol;Acc:HGNC:3192]	11.8992	11.0789	6.50931	2.31332	2.27956	2.9719
ENSG00000274180	1.36769	0.0113508	up	17:-:21238870-21253410	17:-:21238870-21253410	ENSG00000274180	256302	Q8N6N6	NATD1	N-acetyltransferase domain containing 1 [Source:HGNC Symbol;Acc:HGNC:30770]	1.33853	1.23838	1.58207	0.39542	0.47719	0.3663
ENSG00000169136	-1.18587785866352	0.00945794	down	19:+:49928702-49933935	19:+:49928702-49933935	ENSG00000169136	22809	Q9Y2D1	ATF5	activating transcription factor 5 [Source:HGNC Symbol;Acc:HGNC:790]	13.009	10.3974	9.65027	23.4687	23.8426	21.1456
ENSG00000131748	-1.63604466960614	0.00978225	down	17:+:39637065-39663484	17:+:39637065-39663484	ENSG00000131748	10948	Q14849	STARD3	StAR related lipid transfer domain containing 3 [Source:HGNC Symbol;Acc:HGNC:17579]	2.50457	2.90128	5.8576	14.56	3.56795	15.6527
ENSG00000080031	1.28733	0.010565	up	19:-:55181248-55209506	19:-:55181248-55209506	ENSG00000080031	5794	Q9HD43	PTPRH	protein tyrosine phosphatase, receptor type H [Source:HGNC Symbol;Acc:HGNC:9672]	4.70829	4.48922	4.51731	1.60304	1.42005	1.56497
ENSG00000084774	-1.13680286582652	0.00948541	down	2:+:27217390-27243943	2:+:27217390-27243943	ENSG00000084774	790	P27708	CAD	carbamoyl-phosphate synthetase 2, aspartate transcarbamylase, and dihydroorotase [Source:HGNC Symbol;Acc:HGNC:1424]	3.13673	3.74043	6.93897	11.0539	7.83229	9.34866
ENSG00000161958	-3.03006873747652	0.0130885	down	17:+:7438273-7444937	17:+:7438273-7444937	ENSG00000161958	2256	Q92914	FGF11	fibroblast growth factor 11 [Source:HGNC Symbol;Acc:HGNC:3667]	0	0.09802	0.26246	0.03059	1.43702	0.32201
ENSG00000258653	-5.55669341721063	0.0124244	down	14:+:73851971-73932278	14:+:73851971-73932278	ENSG00000258653	-	-	AC005520.1	-	0	0	0.22322	0.06701	2.5085	0.90068
ENSG00000116649	-1.2244139395582	0.00824078	down	1:-:11054584-11060024	1:-:11054584-11060024	ENSG00000116649	6723	P19623	SRM	spermidine synthase [Source:HGNC Symbol;Acc:HGNC:11296]	163.606	130.36	74.7351	232.903	339.308	279.297
ENSG00000270933	1.67124	0.0125489	up	7:-:25948657-25949403	7:-:25948657-25949403	ENSG00000270933	-	-	AC010719.1	-	3.64339	5.41593	5.12965	0.87006	1.08545	1.44698
ENSG00000185437	1.94696	0.0130581	up	21:+:39445855-39515506	21:+:39445855-39515506	ENSG00000185437	6450	P55822	SH3BGR	SH3 domain binding glutamate rich protein [Source:HGNC Symbol;Acc:HGNC:10822]	1.73327	1.12503	2.32174	0.41404	0.40411	0.19026
ENSG00000135090	1.09164	0.010623	up	12:-:118149801-118372945	12:-:118149801-118372945	ENSG00000135090	51347	Q9H2K8	TAOK3	TAO kinase 3 [Source:HGNC Symbol;Acc:HGNC:18133]	1.48477	1.58692	2.8579	0.773	0.62572	0.84499
ENSG00000119900	1.17748	0.00993102	up	6:+:71288803-71308950	6:+:71288803-71308950	ENSG00000119900	79627	Q5TC84	OGFRL1	opioid growth factor receptor like 1 [Source:HGNC Symbol;Acc:HGNC:21378]	4.3448	4.99724	9.74682	2.65349	2.38541	2.49373
ENSG00000174177	-1.208937171283	0.010037	down	16:+:88706463-88715386	16:+:88706463-88715386	ENSG00000174177	348180	Q2VPK5	CTU2	cytosolic thiouridylase subunit 2 [Source:HGNC Symbol;Acc:HGNC:28005]	7.20725	6.64099	6.30018	14.1515	13.4229	14.0934
ENSG00000181885	1.05333	0.00976558	up	17:-:7259903-7263983	17:-:7259903-7263983	ENSG00000181885	1366	O95471	CLDN7	claudin 7 [Source:HGNC Symbol;Acc:HGNC:2049]	29.9324	31.3507	24.4509	13.2267	12.4599	12.5158
ENSG00000068001	-1.10072491508299	0.0107006	down	3:-:50317790-50322906	3:-:50317790-50322906	ENSG00000068001	8692	Q12891	HYAL2	hyaluronoglucosaminidase 2 [Source:HGNC Symbol;Acc:HGNC:5321]	1.7068	1.76695	4.04155	4.39896	3.65896	4.4779
ENSG00000170915	1.4953	0.0122015	up	6:+:52361421-52407777	6:+:52361421-52407777	ENSG00000170915	85315	Q8TEZ7	PAQR8	progestin and adipoQ receptor family member 8 [Source:HGNC Symbol;Acc:HGNC:15708]	0.72188	1.13561	1.47809	0.39169	0.26409	0.21937
ENSG00000184378	-1.44632336600725	0.0124438	down	3:-:169766921-169769895	3:-:169766921-169769895	ENSG00000184378	84517	Q9BYD9	ACTRT3	actin related protein T3 [Source:HGNC Symbol;Acc:HGNC:24022]	0.47956	1.09581	1.04556	1.48958	1.90308	1.76626
ENSG00000111319	1.33978	0.00983044	up	12:-:6346843-6377730	12:-:6346843-6377730	ENSG00000111319	6337	P37088	SCNN1A	sodium channel epithelial 1 alpha subunit [Source:HGNC Symbol;Acc:HGNC:10599]	12.3337	14.9694	12.399	6.38897	2.9952	5.75329
ENSG00000131370	6.39993	0.0116262	up	3:-:15254853-15341368	3:-:15254853-15341368	ENSG00000131370	9467	A0A024R2G6	SH3BP5	SH3 domain binding protein 5 [Source:HGNC Symbol;Acc:HGNC:10827]	0	0.55378	1.4006	0	0	0
ENSG00000179476	1.61475	0.0131583	up	14:+:44897295-44907257	14:+:44897295-44907257	ENSG00000179476	122525	Q4W4Y0	C14orf28	chromosome 14 open reading frame 28 [Source:HGNC Symbol;Acc:HGNC:19834]	0.63687	0.8235	0.80046	0.16019	0.1975	0.20612
ENSG00000120129	-1.16740328338199	0.0109858	down	5:-:172768090-172771195	5:-:172768090-172771195	ENSG00000120129	1843	P28562	DUSP1	dual specificity phosphatase 1 [Source:HGNC Symbol;Acc:HGNC:3064]	3.70498	3.89505	6.27242	9.27408	6.07913	10.2
ENSG00000214193	1.39261	0.0115732	up	1:+:36306387-36324886	1:+:36306387-36324886	ENSG00000214193	79729	A4FU49	SH3D21	SH3 domain containing 21 [Source:HGNC Symbol;Acc:HGNC:26236]	2.4187	2.63491	2.55789	0.70214	0.76046	0.8424
ENSG00000225383	-1.69866630222958	0.0122881	down	10:-:10784437-10794980	10:-:10784437-10794980	ENSG00000225383	207107	-	SFTA1P	surfactant associated 1, pseudogene	2.7887	3.23644	1.8351	4.82645	8.70181	7.05935
ENSG00000272269	-1.25450943885079	0.0118998	down	6:+:17706257-17707344	6:+:17706257-17707344	ENSG00000272269	105374952	-	AL138724.1	uncharacterized LOC105374952	3.28038	2.92464	3.20605	6.99774	5.85971	5.18956
ENSG00000154639	1.12724	0.0106522	up	21:+:17512382-17593579	21:+:17512382-17593579	ENSG00000154639	1525	P78310	CXADR	CXADR, Ig-like cell adhesion molecule [Source:HGNC Symbol;Acc:HGNC:2559]	6.16079	4.64188	5.11484	2.45714	2.55064	1.35156
ENSG00000138083	3.91862	0.0131983	up	2:+:44941898-44946077	2:+:44941898-44946077	ENSG00000138083	6496	O95343	SIX3	SIX homeobox 3 [Source:HGNC Symbol;Acc:HGNC:10889]	0.80097	0.55253	0.51761	0.0368	0.12603	0
ENSG00000117266	2.6298	0.0115545	up	1:+:205504595-205532793	1:+:205504595-205532793	ENSG00000117266	5129	Q07002	CDK18	cyclin dependent kinase 18 [Source:HGNC Symbol;Acc:HGNC:8751]	8.8225	0.34604	7.3326	0.89029	0.33748	0.42473
ENSG00000203883	2.80304	0.0135263	up	20:-:64047582-64049641	20:-:64047582-64049641	ENSG00000203883	54345	P35713	SOX18	SRY-box 18 [Source:HGNC Symbol;Acc:HGNC:11194]	0.6295	0.71535	0.60842	0.03321	0.06823	0.12208
ENSG00000196937	1.70294	0.0100481	up	7:-:121348851-121396364	7:-:121348851-121396364	ENSG00000196937	10447	Q92520	FAM3C	family with sequence similarity 3 member C [Source:HGNC Symbol;Acc:HGNC:18664]	15.6589	21.7988	57.9267	10.0165	7.7542	7.99223
ENSG00000105290	1.37348	0.0123804	up	19:+:35867899-35879791	19:+:35867899-35879791	ENSG00000105290	333	P51693	APLP1	amyloid beta precursor like protein 1 [Source:HGNC Symbol;Acc:HGNC:597]	1.52896	1.60808	2.1056	0.68146	0.36529	0.52128
ENSG00000198855	1.61354	0.0133694	up	12:+:108515185-108525837	12:+:108515185-108525837	ENSG00000198855	11153	Q9BVA6	FICD	FIC domain containing [Source:HGNC Symbol;Acc:HGNC:18416]	0.5729	0.61078	1.29669	0.20672	0.20865	0.15332
ENSG00000117139	2.43212	0.0115488	up	1:-:202724491-202809470	1:-:202724491-202809470	ENSG00000117139	10765	Q9UGL1	KDM5B	lysine demethylase 5B [Source:HGNC Symbol;Acc:HGNC:18039]	1.7103	1.71048	3.01971	0.16893	0.1065	1.17029
ENSG00000135723	-1.05006479893003	0.0102808	down	16:-:67229387-67247658	16:-:67229387-67247658	ENSG00000135723	29109	Q9Y613	FHOD1	formin homology 2 domain containing 1 [Source:HGNC Symbol;Acc:HGNC:17905]	5.57301	6.00829	6.01269	12.1806	10.1884	11.0422
ENSG00000144524	1.20338	0.0118247	up	2:+:231781671-231809254	2:+:231781671-231809254	ENSG00000144524	64708	Q9H9Q2	COPS7B	COP9 signalosome subunit 7B [Source:HGNC Symbol;Acc:HGNC:16760]	1.81078	1.22648	2.43613	0.80868	0.53991	0.4994
ENSG00000162654	1.2599	0.0123877	up	1:-:89181148-89198932	1:-:89181148-89198932	ENSG00000162654	115361	Q96PP9	GBP4	guanylate binding protein 4 [Source:HGNC Symbol;Acc:HGNC:20480]	0.75274	0.98675	1.65746	0.29803	0.33214	0.41086
ENSG00000148985	2.08097	0.0119173	up	11:+:3797724-3826371	11:+:3797724-3826371	ENSG00000148985	27315	A0A024RCD5	PGAP2	post-GPI attachment to proteins 2 [Source:HGNC Symbol;Acc:HGNC:17893]	5.7585	0.86562	9.43462	0.78171	0.62232	1.01937
ENSG00000147155	-1.68097036671639	0.00951802	down	X:+:48521158-48528716	X:+:48521158-48528716	ENSG00000147155	10682	A0A024QYX0	EBP	emopamil binding protein (sterol isomerase) [Source:HGNC Symbol;Acc:HGNC:3133]	36.9847	38.9535	22.5757	58.2372	137.201	126.477
ENSG00000165125	1.78952	0.0121673	up	7:-:142871203-142885762	7:-:142871203-142885762	ENSG00000165125	55503	Q9H1D0	TRPV6	transient receptor potential cation channel subfamily V member 6 [Source:HGNC Symbol;Acc:HGNC:14006]	0.85551	1.08386	0.71759	0.26083	0.13066	0.23734
ENSG00000173110	-1.43276389808103	0.0125586	down	1:+:161524540-161526910	1:+:161524540-161526910	ENSG00000173110	3310	P17066	HSPA6	heat shock protein family A (Hsp70) member 6 [Source:HGNC Symbol;Acc:HGNC:5239]	1.23036	0.8308	1.08708	2.27127	2.05187	2.32139
ENSG00000138031	1.09273	0.0105142	up	2:-:24819169-24919839	2:-:24819169-24919839	ENSG00000138031	109	O60266	ADCY3	adenylate cyclase 3 [Source:HGNC Symbol;Acc:HGNC:234]	9.98861	8.78181	8.23704	3.61961	4.45887	3.33371
ENSG00000119314	1.36831	0.00996463	up	9:-:112217716-112333667	9:-:112217716-112333667	ENSG00000119314	9991	O95758	PTBP3	polypyrimidine tract binding protein 3 [Source:HGNC Symbol;Acc:HGNC:10253]	10.3471	10.6742	24.9395	5.89762	5.46679	5.37888
ENSG00000166173	1.0575	0.0107345	up	15:-:70829130-70854159	15:-:70829130-70854159	ENSG00000166173	55323	Q9BRS8	LARP6	La ribonucleoprotein domain family member 6 [Source:HGNC Symbol;Acc:HGNC:24012]	6.89852	7.729	8.2389	3.36297	2.87687	3.55941
ENSG00000175505	-1.1648817251479	0.0116019	down	11:-:67364168-67374177	11:-:67364168-67374177	ENSG00000175505	23529	Q9UBD9	CLCF1	cardiotrophin like cytokine factor 1 [Source:HGNC Symbol;Acc:HGNC:17412]	2.68179	3.06118	6.50786	8.43076	5.03122	7.62601
ENSG00000283486	-1.46560159026888	0.012509	down	9:-:38540569-38577207	9:-:38540569-38577207	ENSG00000283486	100289137	A0A1B0GTM6,A0A1B0GW59,A0A1B0GTQ5	FAM95C	family with sequence similarity 95 member C	0.47616	0.73144	1.00846	1.84391	0.99367	1.8356
ENSG00000198573	-3.65091765933767	0.0121686	down	X:-:141241463-141242496	X:-:141241463-141242496	ENSG00000198573	64663	Q9NY87	SPANXC	SPANX family member C [Source:HGNC Symbol;Acc:HGNC:14331]	0	0.11746	0.1776	0.8797	0.78055	0.5145
ENSG00000214300	1.80831	0.0143775	up	7:+:100307702-100322196	7:+:100307702-100322196	ENSG00000214300	441272	A6NKU9	SPDYE3	speedy/RINGO cell cycle regulator family member E3 [Source:HGNC Symbol;Acc:HGNC:35462]	0.49313	0.21274	0.80696	0.12736	0.07312	0.10328
ENSG00000100084	-1.1152843739624	0.0114923	down	22:-:19330698-19447450	22:-:19330698-19447450	ENSG00000100084	7290	P54198	HIRA	histone cell cycle regulator [Source:HGNC Symbol;Acc:HGNC:4916]	4.81065	0.42648	5.50789	9.96009	0.89867	7.97293
ENSG00000234857	6.5369	0.0143552	up	11:-:62690275-62727384	11:-:62690275-62727384	ENSG00000234857	100534595	H3BQZ7	HNRNPUL2-BSCL2	HNRNPUL2-BSCL2 readthrough (NMD candidate) [Source:HGNC Symbol;Acc:HGNC:49189]	14.2604	0.01515	1.51174	0.0116	0.00795	0.02133
ENSG00000158050	-1.46350880848811	0.01207	down	2:-:96143166-96145440	2:-:96143166-96145440	ENSG00000158050	1844	Q05923	DUSP2	dual specificity phosphatase 2 [Source:HGNC Symbol;Acc:HGNC:3068]	1.57741	3.22342	3.95783	6.75215	4.21331	7.6706
ENSG00000267567	-4.26150252890266	0.0126012	down	19:-:32718298-32719595	19:-:32718298-32719595	ENSG00000267567	-	-	AC008736.2	-	0	0.0881	0	0.47983	0.18487	0.90956
ENSG00000149781	-1.45917589746007	0.0121392	down	11:+:64206678-64223886	11:+:64206678-64223886	ENSG00000149781	83706	Q86UX7	FERMT3	fermitin family member 3 [Source:HGNC Symbol;Acc:HGNC:23151]	2.0358	1.79398	1.35627	3.82577	4.42321	3.76199
ENSG00000134198	1.70526	0.014032	up	1:-:115048011-115089500	1:-:115048011-115089500	ENSG00000134198	10100	B2RD31	TSPAN2	tetraspanin 2 [Source:HGNC Symbol;Acc:HGNC:20659]	0.78857	1.11088	1.41598	0.18152	0.18649	0.40039
ENSG00000162511	1.08066	0.00956632	up	1:-:30732469-30757820	1:-:30732469-30757820	ENSG00000162511	7805	Q5TBB8	LAPTM5	lysosomal protein transmembrane 5 [Source:HGNC Symbol;Acc:HGNC:29612]	114.975	96.4082	60.4823	37.869	45.4331	44.8084
ENSG00000153885	1.40967	0.0128305	up	19:+:33795933-33815763	19:+:33795933-33815763	ENSG00000153885	79047	Q96SI1	KCTD15	potassium channel tetramerization domain containing 15 [Source:HGNC Symbol;Acc:HGNC:23297]	0.69393	1.55604	1.9475	0.16715	0.48781	0.56328
ENSG00000027697	1.55846	0.010655	up	6:-:137197484-137219449	6:-:137197484-137219449	ENSG00000027697	3459	A0A0S2Z3Y2	IFNGR1	interferon gamma receptor 1 [Source:HGNC Symbol;Acc:HGNC:5439]	14.457	19.596	56.6358	10.1952	6.8553	9.94733
ENSG00000152409	1.09211	0.0119892	up	5:+:79236189-79327215	5:+:79236189-79327215	ENSG00000152409	133746	Q8N9B5	JMY	junction mediating and regulatory protein, p53 cofactor [Source:HGNC Symbol;Acc:HGNC:28916]	1.37882	1.70427	2.82966	0.66574	0.66288	0.85094
ENSG00000275632	-1.23529340897411	0.0127147	down	20:+:6000418-6000941	20:+:6000418-6000941	ENSG00000275632	-	-	AL035461.2	-	6.59347	8.53047	7.44386	14.4115	15.1401	13.1366
ENSG00000108439	-1.28035297985729	0.0112906	down	17:+:47941506-47949308	17:+:47941506-47949308	ENSG00000108439	55163	Q9NVS9	PNPO	pyridoxamine 5'-phosphate oxidase [Source:HGNC Symbol;Acc:HGNC:30260]	3.61741	2.76896	4.53747	11.6045	3.58678	9.81352
ENSG00000105357	1.57123	0.0110954	up	19:+:50188186-50310544	19:+:50188186-50310544	ENSG00000105357	79784	Q7Z406	MYH14	myosin heavy chain 14 [Source:HGNC Symbol;Acc:HGNC:23212]	9.49721	7.69286	3.74683	1.92093	1.99192	1.92422
ENSG00000019582	1.08478	0.00953324	up	5:-:150401637-150412929	5:-:150401637-150412929	ENSG00000019582	972	P04233	CD74	CD74 molecule [Source:HGNC Symbol;Acc:HGNC:1697]	95.4125	116.97	161.125	67.7503	54.0874	60.1543
ENSG00000151006	-1.27801934599405	0.0123423	down	16:-:31083425-31089628	16:-:31083425-31089628	ENSG00000151006	339105	Q2L4Q9	PRSS53	serine protease 53 [Source:HGNC Symbol;Acc:HGNC:34407]	0.82952	1.51497	1.58681	2.56833	2.11847	2.88789
ENSG00000257605	-1.56772569402756	0.0148501	down	12:-:53298655-53300314	12:-:53298655-53300314	ENSG00000257605	-	-	AC073611.1	-	1.66245	1.21782	1.32791	4.04207	2.50643	3.29728
ENSG00000234546	1.70218	0.0149611	up	1:+:9182004-9196284	1:+:9182004-9196284	ENSG00000234546	102724571	-	LINC01759	long intergenic non-protein coding RNA 1759	1.64736	1.51342	1.6749	0.50279	0.51656	0.17115
ENSG00000163346	1.08677	0.0109249	up	1:-:154944076-154956123	1:-:154944076-154956123	ENSG00000163346	57326	Q96AQ6	PBXIP1	PBX homeobox interacting protein 1 [Source:HGNC Symbol;Acc:HGNC:21199]	25.019	20.6492	17.7052	8.74795	9.90828	9.12573
ENSG00000154153	1.57739	0.0139966	up	5:-:16473038-16617058	5:-:16473038-16617058	ENSG00000154153	54463	Q9H6L5	RETREG1	reticulophagy regulator 1 [Source:HGNC Symbol;Acc:HGNC:25964]	1.18446	0.95864	1.07583	0.24052	0.29932	0.30512
ENSG00000130299	-2.3007344230373	0.0120369	down	19:+:17334920-17342735	19:+:17334920-17342735	ENSG00000130299	84705	Q969Y2	GTPBP3	GTP binding protein 3, mitochondrial [Source:HGNC Symbol;Acc:HGNC:14880]	0.54659	1.13342	7.95841	9.74167	5.78133	9.78486
ENSG00000054116	-1.16939751690852	0.0110434	down	1:-:36136570-36156053	1:-:36136570-36156053	ENSG00000054116	27095	O43617	TRAPPC3	trafficking protein particle complex 3 [Source:HGNC Symbol;Acc:HGNC:19942]	10.1701	5.46467	17.0029	33.6521	14.5373	20.5168
ENSG00000099814	1.90622	0.012465	up	14:+:104865280-104896770	14:+:104865280-104896770	ENSG00000099814	283638	Q9Y4F5	CEP170B	centrosomal protein 170B [Source:HGNC Symbol;Acc:HGNC:20362]	4.27857	4.73369	1.56341	0.93076	0.58524	0.66775
ENSG00000023287	1.02172	0.0120552	up	8:-:52622456-52745843	8:-:52622456-52745843	ENSG00000023287	9821	Q8TDY2	RB1CC1	RB1 inducible coiled-coil 1 [Source:HGNC Symbol;Acc:HGNC:15574]	2.75862	2.49921	5.30727	1.47533	1.10863	1.76494
ENSG00000103064	-1.24553934468432	0.0133374	down	16:+:68264516-68301823	16:+:68264516-68301823	ENSG00000103064	9057	A0A024R719	SLC7A6	solute carrier family 7 member 6 [Source:HGNC Symbol;Acc:HGNC:11064]	0.38015	0.29953	1.03489	0.93607	0.73752	1.07023
ENSG00000108883	-1.29388493503328	0.0108821	down	17:-:44849943-44899662	17:-:44849943-44899662	ENSG00000108883	9343	Q15029	EFTUD2	elongation factor Tu GTP binding domain containing 2 [Source:HGNC Symbol;Acc:HGNC:30858]	2.15671	4.7816	8.71829	9.26542	6.55714	22.5144
ENSG00000176387	-1.15271941546517	0.0129985	down	16:+:67430652-67437553	16:+:67430652-67437553	ENSG00000176387	3291	P80365	HSD11B2	hydroxysteroid 11-beta dehydrogenase 2 [Source:HGNC Symbol;Acc:HGNC:5209]	1.75526	2.0683	2.49972	3.98152	3.5555	3.7231
ENSG00000075702	-1.29546567291063	0.0111407	down	19:+:36054881-36105106	19:+:36054881-36105106	ENSG00000075702	284403	O43379	WDR62	WD repeat domain 62 [Source:HGNC Symbol;Acc:HGNC:24502]	5.13892	4.46296	3.08569	9.23402	9.82081	9.1404
ENSG00000111799	1.0932	0.0117638	up	6:-:75084326-75206051	6:-:75084326-75206051	ENSG00000111799	1303	Q99715	COL12A1	collagen type XII alpha 1 chain [Source:HGNC Symbol;Acc:HGNC:2188]	2.59583	2.71581	5.27157	1.47419	1.44325	1.44262
ENSG00000270021	1.7876	0.0159873	up	5:+:135399280-135401296	5:+:135399280-135401296	ENSG00000270021	-	-	AC026691.1	-	0.9211	0.67611	1.19269	0.21482	0.12612	0.26795
ENSG00000139546	-1.19564429143252	0.0112473	down	12:+:53500921-53506431	12:+:53500921-53506431	ENSG00000139546	6895	Q15633	TARBP2	TARBP2, RISC loading complex RNA binding subunit [Source:HGNC Symbol;Acc:HGNC:11569]	10.9378	10.377	8.2639	19.2469	22.1182	21.3195
ENSG00000272655	-1.38730358003049	0.0127465	down	7:-:44013562-44019170	7:-:44013562-44019170	ENSG00000272655	84820	-	POLR2J4	RNA polymerase II subunit J4, pseudogene [Source:HGNC Symbol;Acc:HGNC:28195]	5.61572	5.66884	4.20517	10.5559	12.6787	10.7917
ENSG00000250988	-1.26040758685845	0.0142421	down	15:+:82750564-82757206	15:+:82750564-82757206	ENSG00000250988	100505616	-	SNHG21	small nucleolar RNA host gene 21	1.62506	2.17286	2.77411	3.65925	4.10678	4.01141
ENSG00000254682	-1.19833266648087	0.0134554	down	11:+:71448674-71452157	11:+:71448674-71452157	ENSG00000254682	-	-	AP002387.2	-	5.12878	7.62078	5.98885	12.5163	12.3682	9.74643
ENSG00000198768	-1.8000284673133	0.0157166	down	20:-:58459101-58515131	20:-:58459101-58515131	ENSG00000198768	164284	Q8NCL9	APCDD1L	APC down-regulated 1 like [Source:HGNC Symbol;Acc:HGNC:26892]	0.11162	0.14222	0.54488	0.59276	0.47591	0.67107
ENSG00000136883	1.96397	0.0162002	up	9:-:114086126-114099291	9:-:114086126-114099291	ENSG00000136883	113220	Q96FN5	KIF12	kinesin family member 12 [Source:HGNC Symbol;Acc:HGNC:21495]	0.62805	0.74365	0.62824	0.07136	0.18852	0.13585
ENSG00000153714	1.65677	0.013979	up	9:+:12775021-12822131	9:+:12775021-12822131	ENSG00000153714	286343	Q8IV03	LURAP1L	leucine rich adaptor protein 1 like [Source:HGNC Symbol;Acc:HGNC:31452]	2.46138	3.16979	8.20473	1.45892	0.9396	0.70044
ENSG00000049089	1.2934	0.013869	up	1:-:40300487-40317813	1:-:40300487-40317813	ENSG00000049089	1298	Q14055	COL9A2	collagen type IX alpha 2 chain [Source:HGNC Symbol;Acc:HGNC:2218]	1.90139	1.96906	1.76436	0.69355	0.57683	0.55648
ENSG00000135925	1.01456	0.0123042	up	2:+:218880363-218899581	2:+:218880363-218899581	ENSG00000135925	80326	Q9GZT5	WNT10A	Wnt family member 10A [Source:HGNC Symbol;Acc:HGNC:13829]	8.053	7.53625	13.2248	3.90495	3.79294	4.51427
ENSG00000198435	1.11549	0.0129351	up	9:-:137300482-137302251	9:-:137300482-137302251	ENSG00000198435	441478	Q7Z6K4	NRARP	NOTCH regulated ankyrin repeat protein [Source:HGNC Symbol;Acc:HGNC:33843]	7.9828	6.56605	19.2898	4.32766	3.16177	4.49166
ENSG00000178607	1.10555	0.0131889	up	17:-:64039142-64130819	17:-:64039142-64130819	ENSG00000178607	2081	O75460	ERN1	endoplasmic reticulum to nucleus signaling 1 [Source:HGNC Symbol;Acc:HGNC:3449]	0.93156	0.97771	2.65878	0.5256	0.41854	0.61659
ENSG00000102409	2.52035	0.0166799	up	X:+:103215092-103217246	X:+:103215092-103217246	ENSG00000102409	56271	Q9NWD9	BEX4	brain expressed X-linked 4 [Source:HGNC Symbol;Acc:HGNC:25475]	0.83449	0.82152	1.44918	0.04661	0.23944	0.12851
ENSG00000267110	-2.62918476309952	0.0161851	down	19:-:55154757-55160671	19:-:55154757-55160671	ENSG00000267110	-	-	AC010327.1	-	0.03343	0.3419	0	0.12697	1.87523	0.08752
ENSG00000285480	4.80879	0.015941	up	7:-:151207837-151210378	7:-:151207837-151210378	ENSG00000285480	-	-	AC021097.2	-	5.49102	2.71631	0.85359	0	0.68677	0
ENSG00000104899	-1.30932695625021	0.0125447	down	19:+:2249309-2252073	19:+:2249309-2252073	ENSG00000104899	268	P03971	AMH	anti-Mullerian hormone [Source:HGNC Symbol;Acc:HGNC:464]	5.51845	6.94072	5.01481	12.2206	12.5616	13.0568
ENSG00000272691	-3.93620603651225	0.0148902	down	1:-:85578500-85578742	1:-:85578500-85578742	ENSG00000272691	-	-	AC092807.2	-	0	0	0.49499	0.95523	1.30853	0.76086
ENSG00000102760	1.71035	0.0156755	up	13:+:41457559-41470882	13:+:41457559-41470882	ENSG00000102760	28984	Q9H4X1	RGCC	regulator of cell cycle [Source:HGNC Symbol;Acc:HGNC:20369]	2.44772	3.75874	5.47797	1.37953	0.63163	0.6615
ENSG00000197084	5.456	0.0158801	up	1:-:152804835-152806628	1:-:152804835-152806628	ENSG00000197084	353133	Q5T751	LCE1C	late cornified envelope 1C [Source:HGNC Symbol;Acc:HGNC:29464]	2.59057	2.54	0.67044	0	0	0.24663
ENSG00000150556	1.08244	0.0132841	up	2:+:149038107-149215262	2:+:149038107-149215262	ENSG00000150556	130576	Q8NI32	LYPD6B	LY6/PLAUR domain containing 6B [Source:HGNC Symbol;Acc:HGNC:27018]	3.46599	4.29138	5.6047	1.70299	1.61474	1.73488
ENSG00000243716	-3.20764097632222	0.0138809	down	16:+:22479121-22536521	16:+:22479121-22536521	ENSG00000243716	100132247	A8MRT5	NPIPB5	nuclear pore complex interacting protein family member B5 [Source:HGNC Symbol;Acc:HGNC:37233]	0.23293	0.15296	0.9738	7.83555	1.98952	0.60272
ENSG00000163683	1.11393	0.0137501	up	4:-:39546330-39639090	4:-:39546330-39639090	ENSG00000163683	201895	A0A024R9S4	SMIM14	small integral membrane protein 14 [Source:HGNC Symbol;Acc:HGNC:27321]	1.15663	1.47444	2.66913	0.5664	0.53934	0.72794
ENSG00000249639	3.39159	0.0147729	up	5:+:135450613-135458697	5:+:135450613-135458697	ENSG00000249639	-	-	AC022092.1	-	1.16408	0.24051	0.5455	0.24563	0	0
ENSG00000226823	-3.90553390433658	0.0151621	down	9:-:33503655-33510711	9:-:33503655-33510711	ENSG00000226823	441394	-	SUGT1P1	SGT1 homolog, MIS12 kinetochore complex assembly cochaperone pseudogene 1 [Source:HGNC Symbol;Acc:HGNC:19384]	0	0	0.36099	0.45514	0.70141	0.68721
ENSG00000160472	2.3707	0.016704	up	19:+:55376836-55378244	19:+:55376836-55378244	ENSG00000160472	147744	Q8WZ59	TMEM190	transmembrane protein 190 [Source:HGNC Symbol;Acc:HGNC:29632]	1.97873	1.30316	0.75339	0.28705	0.26811	0.07195
ENSG00000272293	-2.22331533730216	0.0171077	down	8:-:450714-451343	8:-:450714-451343	ENSG00000272293	-	-	AC083964.1	-	0.82779	0.33672	0.6546	2.01416	3.05355	1.46738
ENSG00000178726	1.05421	0.0129114	up	20:-:23045633-23049741	20:-:23045633-23049741	ENSG00000178726	7056	P07204	THBD	thrombomodulin [Source:HGNC Symbol;Acc:HGNC:11784]	4.48576	5.74163	9.73951	2.98647	2.27124	2.71016
ENSG00000075151	1.23979	0.0124233	up	1:-:20806292-21176888	1:-:20806292-21176888	ENSG00000075151	8672	Q59GJ0	EIF4G3	eukaryotic translation initiation factor 4 gamma 3 [Source:HGNC Symbol;Acc:HGNC:3298]	4.32222	3.81653	7.5172	2.93819	0.85325	2.73003
ENSG00000272084	-1.29167674824345	0.0146462	down	1:-:19072110-19075511	1:-:19072110-19075511	ENSG00000272084	-	-	AL137127.1	-	1.00599	0.8418	0.8536	1.84677	1.84596	1.59279
ENSG00000122884	1.03032	0.0119891	up	10:-:73007217-73096974	10:-:73007217-73096974	ENSG00000122884	5033	P13674	P4HA1	prolyl 4-hydroxylase subunit alpha 1 [Source:HGNC Symbol;Acc:HGNC:8546]	21.0076	20.8646	36.6275	13.4034	11.0309	11.8082
ENSG00000138413	1.13211	0.0117229	up	2:-:208236227-208266074	2:-:208236227-208266074	ENSG00000138413	3417	O75874	IDH1	isocitrate dehydrogenase (NADP(+)) 1, cytosolic [Source:HGNC Symbol;Acc:HGNC:5382]	16.4524	19.9572	34.2426	11.102	10.1164	10.2216
ENSG00000264230	2.14846	0.0124225	up	10:+:46375627-46391784	10:+:46375627-46391784	ENSG00000264230	643650	Q5T2P7,Q5VT79,B4DTF2,A0A075B752,A0A087WUP0	ANXA8L1	long intergenic non-protein coding RNA 842	17.3398	53.4044	26.1413	10.7511	3.24088	6.14143
ENSG00000132824	1.13492	0.0117727	up	20:-:44496221-44522109	20:-:44496221-44522109	ENSG00000132824	10955	Q13530	SERINC3	serine incorporator 3 [Source:HGNC Symbol;Acc:HGNC:11699]	17.0557	21.0413	40.7986	11.7605	10.504	12.4638
ENSG00000135870	-3.44926788945365	0.0172681	down	1:-:173931214-174022297	1:-:173931214-174022297	ENSG00000135870	149041	Q5TC82	RC3H1	ring finger and CCCH-type domains 1 [Source:HGNC Symbol;Acc:HGNC:29434]	0.23083	0.00527	0.02688	0.70462	0.55814	0.50299
ENSG00000012124	1.60239	0.0157058	up	19:+:35319261-35347355	19:+:35319261-35347355	ENSG00000012124	933	Q0EAF5	CD22	CD22 molecule [Source:HGNC Symbol;Acc:HGNC:1643]	0.79911	0.9398	0.59147	0.18341	0.20909	0.21706
ENSG00000117868	1.05615	0.0128282	up	7:-:158730995-158830253	7:-:158730995-158830253	ENSG00000117868	57488	A0FGR8	ESYT2	extended synaptotagmin 2 [Source:HGNC Symbol;Acc:HGNC:22211]	3.93995	4.35915	9.67371	2.18669	2.39443	2.88933
ENSG00000241749	-1.6689524270503	0.0153143	down	12:-:65758020-65826997	12:-:65758020-65826997	ENSG00000241749	204010	-	RPSAP52	ribosomal protein SA pseudogene 52	1.46553	0.94563	0.78528	2.37253	2.96879	2.7536
ENSG00000278383	-1.50645470310416	0.015862	down	20:+:25680781-25681246	20:+:25680781-25681246	ENSG00000278383	-	-	AL031673.1	-	3.63711	5.23507	2.17555	6.27621	12.1116	6.65333
ENSG00000132773	-1.01144224755253	0.0132392	down	1:+:45339670-45343975	1:+:45339670-45343975	ENSG00000132773	114034	Q96GM8	TOE1	target of EGR1, exonuclease [Source:HGNC Symbol;Acc:HGNC:15954]	4.78451	4.79109	6.93093	10.7228	7.97832	9.7201
ENSG00000176788	1.42789	0.0123815	up	5:+:17065598-17276843	5:+:17065598-17276843	ENSG00000176788	10409	P80723	BASP1	brain abundant membrane attached signal protein 1 [Source:HGNC Symbol;Acc:HGNC:957]	24.3537	29.9153	56.6572	16.0959	12.7935	9.70603
ENSG00000243649	2.5079	0.0117662	up	6:+:31945650-31952084	6:+:31945650-31952084	ENSG00000243649	629	P00751	CFB	complement factor B [Source:HGNC Symbol;Acc:HGNC:1037]	55.4628	52.2618	42.0072	15.8587	1.45719	17.3274
ENSG00000134297	-1.39137344179856	0.0161306	down	12:-:45173064-45216041	12:-:45173064-45216041	ENSG00000134297	51054	O95397	PLEKHA8P1	pleckstrin homology domain containing A8 pseudogene 1	0.44255	0.76415	0.96285	1.44075	1.56245	1.14636
ENSG00000159111	-2.23059454071326	0.014134	down	17:-:47823272-47831534	17:-:47823272-47831534	ENSG00000159111	124995	Q7Z7H8	MRPL10	mitochondrial ribosomal protein L10 [Source:HGNC Symbol;Acc:HGNC:14055]	0.35377	1.33762	13.3039	2.27865	16.1575	16.2599
ENSG00000025708	1.45281	0.0117256	up	22:-:50525752-50530056	22:-:50525752-50530056	ENSG00000025708	1890	B2RBL3	TYMP	thymidine phosphorylase [Source:HGNC Symbol;Acc:HGNC:3148]	78.5106	66.5383	31.1575	16.2857	21.444	21.8003
ENSG00000160862	2.72037	0.018136	up	7:-:99966720-99976157	7:-:99966720-99976157	ENSG00000160862	563	P25311	AZGP1	alpha-2-glycoprotein 1, zinc-binding [Source:HGNC Symbol;Acc:HGNC:910]	0.5374	0.67931	0.59208	0.02867	0.04712	0.15281
ENSG00000112149	-1.01957755885716	0.0137204	down	6:+:14117256-14136918	6:+:14117256-14136918	ENSG00000112149	9308	Q01151	CD83	CD83 molecule [Source:HGNC Symbol;Acc:HGNC:1703]	3.07149	3.92216	6.65464	7.35278	7.44045	7.31188
ENSG00000161682	1.38202	0.0164534	up	17:-:44353215-44363875	17:-:44353215-44363875	ENSG00000161682	284069	A8MVW0	FAM171A2	family with sequence similarity 171 member A2 [Source:HGNC Symbol;Acc:HGNC:30480]	0.735	0.86055	1.54993	0.2154	0.31426	0.33259
ENSG00000168517	-1.91053859208336	0.0163299	down	17:+:45160700-45170040	17:+:45160700-45170040	ENSG00000168517	124790	Q96MH2	HEXIM2	hexamethylene bisacetamide inducible 2 [Source:HGNC Symbol;Acc:HGNC:28591]	0.11995	1.12268	1.77059	1.58695	2.45735	2.68674
ENSG00000197183	1.22233	0.0150038	up	20:-:32443059-32585074	20:-:32443059-32585074	ENSG00000197183	140688	Q96MY1	NOL4L	nucleolar protein 4 like [Source:HGNC Symbol;Acc:HGNC:16106]	0.72447	0.95264	1.10578	0.39309	0.2541	0.28451
ENSG00000100890	-1.04999119803809	0.0139682	down	14:+:35121846-35277614	14:+:35121846-35277614	ENSG00000100890	9692	O15091	KIAA0391	KIAA0391 [Source:HGNC Symbol;Acc:HGNC:19958]	0.88464	1.43451	2.05745	2.42249	2.47975	2.23661
ENSG00000133135	1.96842	0.0182806	up	X:+:106693794-106796993	X:+:106693794-106796993	ENSG00000133135	79589	Q8TEB7	RNF128	ring finger protein 128, E3 ubiquitin protein ligase [Source:HGNC Symbol;Acc:HGNC:21153]	0.28491	0.46799	0.80108	0.10821	0.05559	0.11603
ENSG00000073756	1.42186	0.0153803	up	1:-:186671791-186680427	1:-:186671791-186680427	ENSG00000073756	5743	P35354	PTGS2	prostaglandin-endoperoxide synthase 2 [Source:HGNC Symbol;Acc:HGNC:9605]	1.19699	1.01515	2.42306	0.39649	0.5371	0.32391
ENSG00000162891	2.21623	0.0181702	up	1:+:206865354-206869223	1:+:206865354-206869223	ENSG00000162891	50604	Q9NYY1	IL20	interleukin 20 [Source:HGNC Symbol;Acc:HGNC:6002]	0.83201	1.55682	2.36858	0.41476	0.12175	0.21783
ENSG00000240875	1.15238	0.0151401	up	3:-:156747346-156817062	3:-:156747346-156817062	ENSG00000240875	730091	-	LINC00886	long intergenic non-protein coding RNA 886	1.31332	2.17653	3.36291	0.66806	0.73212	0.83354
ENSG00000273445	4.43198	0.0171771	up	2:-:87477495-87478034	2:-:87477495-87478034	ENSG00000273445	-	-	AC133644.2	-	3.71211	1.20658	0.98644	0	0.11777	0.10535
ENSG00000261216	-3.39367847044782	0.0162005	down	16:+:11908208-11908916	16:+:11908208-11908916	ENSG00000261216	-	-	AC007216.2	-	0	0.27622	0	0.20149	0.86946	0.55556
ENSG00000160439	-1.15917634610443	0.0134513	down	19:-:55039108-55071291	19:-:55039108-55071291	ENSG00000160439	112724	Q8NBN7	RDH13	retinol dehydrogenase 13 [Source:HGNC Symbol;Acc:HGNC:19978]	2.04045	2.07345	1.91146	3.79034	4.18834	3.88572
ENSG00000104356	-2.95607449408488	0.0174836	down	8:+:98117297-98159834	8:+:98117297-98159834	ENSG00000104356	10940	Q99575	POP1	POP1 homolog, ribonuclease P/MRP subunit [Source:HGNC Symbol;Acc:HGNC:30129]	0.06046	0.11867	0.56663	1.73819	1.23205	0.48658
ENSG00000128274	1.21152	0.0149667	up	22:-:42692112-42721298	22:-:42692112-42721298	ENSG00000128274	53947	Q9NPC4	A4GALT	alpha 1,4-galactosyltransferase (P blood group) [Source:HGNC Symbol;Acc:HGNC:18149]	2.93223	2.62844	3.44975	1.07192	0.88196	1.1104
ENSG00000262712	-1.31561211339925	0.0150531	down	16:-:4335870-4337818	16:-:4335870-4337818	ENSG00000262712	-	-	AC012676.1	-	2.35801	2.17685	1.7192	4.58921	4.24182	4.02806
ENSG00000117226	1.02832	0.0141965	up	1:-:89006666-89022894	1:-:89006666-89022894	ENSG00000117226	2635	Q9H0R5	GBP3	guanylate binding protein 3 [Source:HGNC Symbol;Acc:HGNC:4184]	3.45891	3.62502	6.45819	1.9735	1.61318	1.72441
ENSG00000219626	1.59966	0.0165488	up	2:+:24076526-24169640	2:+:24076526-24169640	ENSG00000219626	375190	A0A087WZA1	FAM228B	family with sequence similarity 228 member B [Source:HGNC Symbol;Acc:HGNC:24736]	1.18349	0.9031	0.74801	0.24238	0.24255	0.26327
ENSG00000172432	2.178	0.0136586	up	6:-:43605316-43629162	6:-:43605316-43629162	ENSG00000172432	54676	Q9BX10	GTPBP2	GTP binding protein 2 [Source:HGNC Symbol;Acc:HGNC:4670]	2.14287	12.5112	29.855	1.55282	0.66703	7.90467
ENSG00000129437	-3.176247396532	0.0188311	down	19:-:51077495-51084245	19:-:51077495-51084245	ENSG00000129437	43847	Q9P0G3	KLK14	kallikrein related peptidase 14 [Source:HGNC Symbol;Acc:HGNC:6362]	0.01406	0.19611	0.53373	1.73573	1.81072	0.73627
ENSG00000130520	-1.30157755626982	0.01248	down	19:-:18306230-18323274	19:-:18306230-18323274	ENSG00000130520	25804	Q9Y4Z0	LSM4	LSM4 homolog, U6 small nuclear RNA and mRNA degradation associated [Source:HGNC Symbol;Acc:HGNC:17259]	14.4893	16.7982	20.8706	22.4942	39.8227	75.7597
ENSG00000278189	-1.90743193894715	0.0182814	down	21:+:8439823-8439975	21:+:8439823-8439975	ENSG00000278189	109910381	-	RNA5-8SN3	RNA, 5.8S ribosomal N3 [Source:HGNC Symbol;Acc:HGNC:53525]	5.32584	6.63538	1.90924	11.7324	15.8987	12.3631
ENSG00000114796	1.38859	0.0162899	up	3:+:183635568-183684477	3:+:183635568-183684477	ENSG00000114796	54800	Q6TFL4	KLHL24	kelch like family member 24 [Source:HGNC Symbol;Acc:HGNC:25947]	0.34101	0.81981	1.09059	0.08587	0.22791	0.32719
ENSG00000134824	-1.55460720127776	0.0157011	down	11:+:61792980-61867354	11:+:61792980-61867354	ENSG00000134824	9415	O95864	FADS2	fatty acid desaturase 2 [Source:HGNC Symbol;Acc:HGNC:3575]	0.15815	0.26523	0.58597	0.97541	0.46286	0.63075
ENSG00000103264	-1.91924260228183	0.014258	down	16:-:87326987-87392142	16:-:87326987-87392142	ENSG00000103264	79791	Q5XUX0	FBXO31	F-box protein 31 [Source:HGNC Symbol;Acc:HGNC:16510]	1.01842	1.12704	2.00059	1.28563	7.00767	6.93688
ENSG00000227973	-3.15257944252598	0.0171977	down	15:-:43875849-43876244	15:-:43875849-43876244	ENSG00000227973	728758	-	PIN4P1	peptidylprolyl cis/trans isomerase, NIMA-interacting 4 pseudogene 1 [Source:HGNC Symbol;Acc:HGNC:44193]	0.08231	0.07653	0.17357	1.17232	1.04385	0.28732
ENSG00000266642	5.4312	0.0172829	up	17:+:28897738-28899402	17:+:28897738-28899402	ENSG00000266642	-	-	AC024267.6	-	0	1.93002	0.73409	0	0	0
ENSG00000164045	-1.20397824084282	0.0139275	down	3:-:48157146-48188402	3:-:48157146-48188402	ENSG00000164045	993	P30304	CDC25A	cell division cycle 25A [Source:HGNC Symbol;Acc:HGNC:1725]	4.31078	3.23512	3.60192	7.22427	8.20613	6.88486
ENSG00000123545	-1.01186194313369	0.0134101	down	6:-:96889313-96897881	6:-:96889313-96897881	ENSG00000123545	29078	Q9P032	NDUFAF4	NADH:ubiquinone oxidoreductase complex assembly factor 4 [Source:HGNC Symbol;Acc:HGNC:21034]	9.24569	10.9587	11.2502	18.3503	18.6089	19.7152
ENSG00000275066	1.1484	0.0153176	up	17:-:37514797-37609496	17:-:37514797-37609496	ENSG00000275066	11276	Q9UMZ2	SYNRG	synergin gamma [Source:HGNC Symbol;Acc:HGNC:557]	0.57874	0.90424	0.72695	0.27856	0.29065	0.21716
ENSG00000267523	-1.67404992301171	0.0189183	down	19:-:55661901-55674715	19:-:55661901-55674715	ENSG00000267523	-	-	AC008735.2	-	0.78435	1.24245	0.88826	2.5929	2.63561	1.92672
ENSG00000273971	3.59908	0.0169978	up	16:-:75497948-75498289	16:-:75497948-75498289	ENSG00000273971	-	-	AC009163.6	-	0.71478	0.53166	0.85414	0	0	0.16634
ENSG00000205436	1.54689	0.0162449	up	14:+:103100144-103110559	14:+:103100144-103110559	ENSG00000205436	91828	Q17RC7	EXOC3L4	exocyst complex component 3 like 4 [Source:HGNC Symbol;Acc:HGNC:20120]	2.92223	1.78955	1.48625	0.61365	0.51625	0.53946
ENSG00000120075	-1.20938066633082	0.0163445	down	17:-:48591257-48593961	17:-:48591257-48593961	ENSG00000120075	3215	P09067	HOXB5	homeobox B5 [Source:HGNC Symbol;Acc:HGNC:5116]	1.02206	1.63329	1.33862	2.26699	2.69522	2.18107
ENSG00000254744	3.4518	0.0177074	up	15:+:99970215-99974010	15:+:99970215-99974010	ENSG00000254744	-	-	AC084855.1	-	0.74078	1.50995	0.12016	0	0.22236	0
ENSG00000212402	-3.63747651488859	0.0165239	down	5:+:173020728-173020928	5:+:173020728-173020928	ENSG00000212402	677841	-	SNORA74B	small nucleolar RNA, H/ACA box 74B	0	0	0	0.15398	0.55368	1.06136
ENSG00000083454	-1.08877784112808	0.014771	down	17:-:3672199-3696404	17:-:3672199-3696404	ENSG00000083454	5026	Q93086	P2RX5	purinergic receptor P2X 5 [Source:HGNC Symbol;Acc:HGNC:8536]	1.49746	2.09386	3.53506	4.7532	3.39981	3.80165
ENSG00000128923	1.36575	0.0160519	up	15:+:58771192-58861900	15:+:58771192-58861900	ENSG00000128923	54629	Q8NBR6	MINDY2	MINDY lysine 48 deubiquitinase 2 [Source:HGNC Symbol;Acc:HGNC:26954]	0.82227	0.33818	2.43553	0.47468	0.13622	0.33246
ENSG00000137975	1.89301	0.0190632	up	1:+:86424086-86456558	1:+:86424086-86456558	ENSG00000137975	9635	Q9UQC9	CLCA2	chloride channel accessory 2 [Source:HGNC Symbol;Acc:HGNC:2016]	0.28998	0.41116	1.06248	0.15144	0.05658	0.11388
ENSG00000161653	2.20472	0.019619	up	17:+:44004546-44009063	17:+:44004546-44009063	ENSG00000161653	162417	Q8N159	NAGS	N-acetylglutamate synthase [Source:HGNC Symbol;Acc:HGNC:17996]	0.45045	0.61211	0.99251	0.10967	0.18592	0.04032
ENSG00000262772	1.67716	0.0194227	up	17:+:79823452-79827704	17:+:79823452-79827704	ENSG00000262772	105371919	-	LINC01977	long intergenic non-protein coding RNA 1977	0.64714	1.12711	0.98986	0.1904	0.24897	0.19886
ENSG00000134256	-1.54647080388705	0.0185307	down	1:+:117001750-117036476	1:+:117001750-117036476	ENSG00000134256	9398	Q93033	CD101	CD101 molecule [Source:HGNC Symbol;Acc:HGNC:5949]	0.32781	0.17417	0.22893	0.62254	0.515	0.51271
ENSG00000224945	-1.31416229717992	0.0162316	down	9:-:89088604-89109934	9:-:89088604-89109934	ENSG00000224945	-	-	AL353150.1	-	2.43357	4.59828	2.69832	6.72358	6.49425	5.80948
ENSG00000275757	-1.50538945469447	0.0168127	down	KI270733.1:+:173956-174108	KI270733.1:+:173956-174108	ENSG00000275757	106632260	-	RNA5-8SN1	RNA, 5.8S ribosomal N1 [Source:HGNC Symbol;Acc:HGNC:53517]	18.1078	19.51	9.3216	31.2528	45.4099	31.3261
ENSG00000181444	2.89885	0.0197644	up	7:-:149764182-149773479	7:-:149764182-149773479	ENSG00000181444	168544	Q7Z7K2	ZNF467	zinc finger protein 467 [Source:HGNC Symbol;Acc:HGNC:23154]	1.32928	1.40772	0.64107	0.04528	0.10467	0.2497
ENSG00000181904	1.17501	0.0157339	up	5:+:134845680-134859737	5:+:134845680-134859737	ENSG00000181904	134553	Q7Z6I8	C5orf24	chromosome 5 open reading frame 24 [Source:HGNC Symbol;Acc:HGNC:26746]	0.69832	1.94783	6.20163	0.22911	0.66741	2.32372
ENSG00000274191	-1.57605049443189	0.0190261	down	12:+:122634130-122634673	12:+:122634130-122634673	ENSG00000274191	-	-	AC026333.4	-	1.37806	1.36483	1.6741	5.09185	2.80565	2.37909
ENSG00000172216	1.10907	0.0121255	up	20:+:50190734-50192689	20:+:50190734-50192689	ENSG00000172216	1051	P17676	CEBPB	CCAAT/enhancer binding protein beta [Source:HGNC Symbol;Acc:HGNC:1834]	119.045	123.203	216.494	79.8971	69.2762	68.0065
ENSG00000116991	1.36069	0.0169766	up	1:-:232397965-232561558	1:-:232397965-232561558	ENSG00000116991	57568	Q9P2F8	SIPA1L2	signal induced proliferation associated 1 like 2 [Source:HGNC Symbol;Acc:HGNC:23800]	0.8638	0.60483	1.02546	0.22277	0.22264	0.29595
ENSG00000114698	1.64794	0.0181188	up	3:-:146192339-146251179	3:-:146192339-146251179	ENSG00000114698	57088	Q9NRQ2	PLSCR4	phospholipid scramblase 4 [Source:HGNC Symbol;Acc:HGNC:16497]	0.50507	0.62732	2.68297	0.17938	0.28585	0.24898
ENSG00000175121	4.52161	0.0195411	up	20:-:45109452-45115172	20:-:45109452-45115172	ENSG00000175121	149708	Q8TCV5	WFDC5	WAP four-disulfide core domain 5 [Source:HGNC Symbol;Acc:HGNC:20477]	0.68685	0.75472	1.21797	0.29645	0	0
ENSG00000146733	1.1221	0.0136934	up	7:-:56011051-56051604	7:-:56011051-56051604	ENSG00000146733	5723	P78330	PSPH	phosphoserine phosphatase [Source:HGNC Symbol;Acc:HGNC:9577]	20.6398	21.988	41.5831	13.5754	11.311	11.0606
ENSG00000177602	-1.43717056364191	0.0163298	down	17:+:3723903-3726699	17:+:3723903-3726699	ENSG00000177602	83903	Q8TF76	HASPIN	histone H3 associated protein kinase [Source:HGNC Symbol;Acc:HGNC:19682]	1.05462	0.82886	3.26831	2.87142	3.30251	2.88818
ENSG00000273950	-3.68751920333483	0.018791	down	2:+:127856890-127857147	2:+:127856890-127857147	ENSG00000273950	-	-	RF00017	-	0	0.5873	0.0666	1.85936	1.54057	0.38588
ENSG00000198125	1.54773	0.017795	up	22:-:35606764-35637951	22:-:35606764-35637951	ENSG00000198125	4151	P02144	MB	myoglobin [Source:HGNC Symbol;Acc:HGNC:6915]	2.24009	2.52308	1.69613	0.68523	0.462	0.62977
ENSG00000237614	2.46364	0.0202035	up	2:-:120542909-120544326	2:-:120542909-120544326	ENSG00000237614	-	-	AC073257.2	-	1.17289	1.83666	1.78992	0.23446	0.12044	0.2963
ENSG00000254991	-2.01387438215209	0.0204109	down	11:+:12066929-12073014	11:+:12066929-12073014	ENSG00000254991	-	-	AC124276.1	-	0.21754	0.69105	0.4205	1.73853	1.41479	0.94921
ENSG00000248538	-1.92062996630416	0.0202811	down	8:+:9189011-9202854	8:+:9189011-9202854	ENSG00000248538	101929128	-	AC022784.1	uncharacterized LOC101929128	0.2235	0.90049	0.68733	1.80391	1.83516	1.38159
ENSG00000144645	1.71758	0.0175545	up	3:-:31657890-32077580	3:-:31657890-32077580	ENSG00000144645	114884	Q9NX98	OSBPL10	oxysterol binding protein like 10 [Source:HGNC Symbol;Acc:HGNC:16395]	0.70762	0.18346	1.05171	0.14084	0.12081	0.13182
ENSG00000272189	-1.50161806659814	0.0193459	down	6:+:136550661-136552554	6:+:136550661-136552554	ENSG00000272189	-	-	AL024508.2	-	0.43883	0.36801	0.74394	0.86606	1.14161	1.18644
ENSG00000180530	1.00199	0.0154322	up	21:-:14961235-15065936	21:-:14961235-15065936	ENSG00000180530	8204	A8K171	NRIP1	nuclear receptor interacting protein 1 [Source:HGNC Symbol;Acc:HGNC:8001]	1.84318	1.96516	3.71692	1.15464	0.78773	1.12312
ENSG00000103154	1.50781	0.0167968	up	16:+:83968632-84002776	16:+:83968632-84002776	ENSG00000103154	54550	Q7Z6G3	NECAB2	N-terminal EF-hand calcium binding protein 2 [Source:HGNC Symbol;Acc:HGNC:23746]	5.06373	4.22103	2.30473	1.24657	1.02837	0.96508
ENSG00000214274	1.27451	0.0154508	up	14:+:20684177-20698971	14:+:20684177-20698971	ENSG00000214274	283	P03950	ANG	angiogenin [Source:HGNC Symbol;Acc:HGNC:483]	19.3627	19.677	13.5423	5.05362	8.16057	4.80374
ENSG00000256043	1.48894	0.0190647	up	4:-:155924118-155953917	4:-:155924118-155953917	ENSG00000256043	1519	P43234	CTSO	cathepsin O [Source:HGNC Symbol;Acc:HGNC:2542]	0.95443	0.86688	1.64619	0.20954	0.25834	0.44294
ENSG00000185950	1.13708	0.0161349	up	13:-:109752698-109786568	13:-:109752698-109786568	ENSG00000185950	8660	Q9Y4H2	IRS2	insulin receptor substrate 2 [Source:HGNC Symbol;Acc:HGNC:6126]	2.13276	1.32942	2.05235	0.79484	0.53334	0.68333
ENSG00000090530	1.05237	0.0155077	up	3:-:189956728-190122437	3:-:189956728-190122437	ENSG00000090530	55214	Q8IVL5	P3H2	prolyl 3-hydroxylase 2 [Source:HGNC Symbol;Acc:HGNC:19317]	3.7537	4.02263	4.84685	1.56817	1.72176	1.74067
ENSG00000144045	1.51504	0.0194169	up	2:-:74518131-74526336	2:-:74518131-74526336	ENSG00000144045	165545	Q8TE96	DQX1	DEAQ-box RNA dependent ATPase 1 [Source:HGNC Symbol;Acc:HGNC:20410]	0.92017	0.95862	1.12801	0.43161	0.17305	0.23704
ENSG00000106723	2.22064	0.0158771	up	9:+:88388419-88478694	9:+:88388419-88478694	ENSG00000106723	10927	A0A024R297	SPIN1	spindlin 1 [Source:HGNC Symbol;Acc:HGNC:11243]	1.64828	3.93149	18.9666	1.33522	0.87032	1.09402
ENSG00000179163	1.13286	0.0169036	up	1:-:23845077-23868294	1:-:23845077-23868294	ENSG00000179163	2517	P04066	FUCA1	alpha-L-fucosidase 1 [Source:HGNC Symbol;Acc:HGNC:4006]	3.23234	4.38954	6.27896	1.76141	1.35142	1.68833
ENSG00000275056	-3.35867386174592	0.0208805	down	16:-:4839244-4840334	16:-:4839244-4840334	ENSG00000275056	-	-	AC020663.3	-	0	0.16666	0.20475	0.51062	0.87435	0.49537
ENSG00000103044	-1.19589310364706	0.0165841	down	16:+:69105564-69118719	16:+:69105564-69118719	ENSG00000103044	3038	O00219	HAS3	hyaluronan synthase 3 [Source:HGNC Symbol;Acc:HGNC:4820]	0.66248	0.94255	1.79987	2.29677	1.27454	2.32063
ENSG00000254859	2.67405	0.021501	up	8:-:143541973-143549729	8:-:143541973-143549729	ENSG00000254859	-	-	AC067930.4	-	1.8326	2.8601	0.62108	0.52825	0.35118	0
ENSG00000170248	2.323	0.0180741	up	3:+:33798352-33869707	3:+:33798352-33869707	ENSG00000170248	10015	Q8WUM4	PDCD6IP	programmed cell death 6 interacting protein [Source:HGNC Symbol;Acc:HGNC:8766]	1.80678	0.06538	3.5933	0.43661	0.0862	0.17467
ENSG00000182253	-1.04016394492474	0.0168116	down	15:+:99098217-99135593	15:+:99098217-99135593	ENSG00000182253	23336	O15061	SYNM	synemin [Source:HGNC Symbol;Acc:HGNC:24466]	0.60236	0.75578	1.03288	1.35569	1.3969	1.10955
ENSG00000072958	-1.20444192765545	0.0155512	down	19:+:16197578-16245907	19:+:16197578-16245907	ENSG00000072958	8907	B3KNH5	AP1M1	adaptor related protein complex 1 mu 1 subunit [Source:HGNC Symbol;Acc:HGNC:13667]	0.34701	0.46498	4.45632	1.5592	0.87177	6.26547
ENSG00000099984	4.93095	0.0201818	up	22:+:23980058-23983915	22:+:23980058-23983915	ENSG00000099984	2953	P0CG29	GSTT2	glutathione S-transferase theta 2 (gene/pseudogene) [Source:HGNC Symbol;Acc:HGNC:4642]	0.99104	0	0.69662	0	0	0
ENSG00000214756	-1.18398410858089	0.0167882	down	11:+:62665309-62668496	11:+:62665309-62668496	ENSG00000214756	751071	A8MUP2	CSKMT	citrate synthase lysine methyltransferase [Source:HGNC Symbol;Acc:HGNC:33113]	1.48388	2.93534	1.96379	3.16296	4.70221	3.8447
ENSG00000244115	1.7075	0.0154816	up	9:+:111631386-111670229	9:+:111631386-111670229	ENSG00000244115	552891	A0A024R161	DNAJC25-GNG10	DNAJC25-GNG10 readthrough [Source:HGNC Symbol;Acc:HGNC:37501]	48.1371	32.4082	25.6442	5.56789	13.5051	9.20322
ENSG00000256940	-1.39048621477984	0.0163271	down	11:+:64245964-64248217	11:+:64245964-64248217	ENSG00000256940	105369340	-	AP001453.2	uncharacterized LOC105369340	16.5427	17.9443	10.7071	31.9862	36.0849	32.6612
ENSG00000170421	-1.7403441301195	0.0114467	down	12:-:52897187-52949954	12:-:52897187-52949954	ENSG00000170421	3856	P05787	KRT8	keratin 8 [Source:HGNC Symbol;Acc:HGNC:6446]	23.8547	151.593	90.6032	255.156	311.628	235.121
ENSG00000225492	1.51099	0.0198515	up	1:+:89407679-89426243	1:+:89407679-89426243	ENSG00000225492	400759	-	GBP1P1	guanylate binding protein 1 pseudogene 1	1.97477	1.13386	1.29312	0.48029	0.53401	0.23583
ENSG00000197978	1.52453	0.0179458	up	15:+:82430018-82439153	15:+:82430018-82439153	ENSG00000197978	440295	A6NEM1	GOLGA6L9	golgin A6 family-like 9 [Source:HGNC Symbol;Acc:HGNC:37229]	1.08548	1.03228	2.16358	0.46123	0.50046	0.18816
ENSG00000111912	1.05251	0.0152167	up	6:+:125781161-125932030	6:+:125781161-125932030	ENSG00000111912	135112	Q8NI08	NCOA7	nuclear receptor coactivator 7 [Source:HGNC Symbol;Acc:HGNC:21081]	3.89504	5.06502	11.2745	2.58835	2.65723	3.22092
ENSG00000213928	1.39378	0.0164139	up	14:+:24161053-24166565	14:+:24161053-24166565	ENSG00000213928	10379	Q00978	IRF9	interferon regulatory factor 9 [Source:HGNC Symbol;Acc:HGNC:6131]	3.52659	9.20169	6.44936	2.70419	1.69295	1.4807
ENSG00000081181	1.00853	0.0166957	up	14:+:67619798-67651720	14:+:67619798-67651720	ENSG00000081181	384	P78540	ARG2	arginase 2 [Source:HGNC Symbol;Acc:HGNC:664]	5.48627	4.77508	10.7164	3.14869	2.14349	2.78799
ENSG00000139266	1.12875	0.0159876	up	12:+:57755098-57760407	12:+:57755098-57760407	ENSG00000139266	92979	Q86YJ5	MARCH9	membrane associated ring-CH-type finger 9 [Source:HGNC Symbol;Acc:HGNC:25139]	7.9471	7.91861	6.34984	2.79742	3.16782	2.5284
ENSG00000145861	-1.43191847981077	0.0194872	down	5:-:160347751-160370641	5:-:160347751-160370641	ENSG00000145861	114898	Q9BXJ5	C1QTNF2	C1q and TNF related 2 [Source:HGNC Symbol;Acc:HGNC:14325]	0.74937	0.67791	0.51251	1.33977	1.33038	1.45522
ENSG00000149084	1.0098	0.0154597	up	11:+:43680558-43856617	11:+:43680558-43856617	ENSG00000149084	51144	Q53GQ0	HSD17B12	hydroxysteroid 17-beta dehydrogenase 12 [Source:HGNC Symbol;Acc:HGNC:18646]	3.6948	4.41543	8.75821	2.55279	2.13794	2.66191
ENSG00000166676	3.63969	0.0225917	up	16:-:10760919-10818794	16:-:10760919-10818794	ENSG00000166676	780776	A6NH52	TVP23A	trans-golgi network vesicle protein 23 homolog A [Source:HGNC Symbol;Acc:HGNC:20398]	1.58619	0.03443	0.11388	0.03223	0.01806	0.03232
ENSG00000204789	1.09729	0.0179306	up	6:-:27357825-27360221	6:-:27357825-27360221	ENSG00000204789	7754	-	ZNF204P	zinc finger protein 204, pseudogene [Source:HGNC Symbol;Acc:HGNC:12995]	2.57	2.57282	5.67038	1.13623	1.0944	1.44774
ENSG00000254352	2.90969	0.0199335	up	8:-:78723796-78724136	8:-:78723796-78724136	ENSG00000254352	-	-	AC100854.1	-	0.09558	1.06645	0.35273	0	0.09325	0
ENSG00000249572	3.12167	0.0211134	up	5:-:33424025-33440619	5:-:33424025-33440619	ENSG00000249572	-	-	AC034231.1	-	1.06219	0.45147	0.63997	0.11527	0	0.10594
ENSG00000142173	1.19248	0.0142965	up	21:+:46098097-46132849	21:+:46098097-46132849	ENSG00000142173	1292	P12110	COL6A2	collagen type VI alpha 2 chain [Source:HGNC Symbol;Acc:HGNC:2212]	33.3143	31.433	15.1828	10.395	10.9986	10.7023
ENSG00000089682	2.1733	0.0210884	up	X:-:107064420-107118823	X:-:107064420-107118823	ENSG00000089682	55285	Q96IZ5	RBM41	RNA binding motif protein 41 [Source:HGNC Symbol;Acc:HGNC:25617]	0.42739	0.5141	1.18573	0.25364	0.03388	0.08392
ENSG00000109625	-1.56875135860189	0.0180376	down	4:+:8592660-8619759	4:+:8592660-8619759	ENSG00000109625	8532	Q66K79	CPZ	carboxypeptidase Z [Source:HGNC Symbol;Acc:HGNC:2333]	1.22453	0.26815	3.12558	3.38046	1.65582	3.2389
ENSG00000198746	-1.11816318691535	0.015299	down	1:-:26890488-26900466	1:-:26890488-26900466	ENSG00000198746	63906	Q96I76	GPATCH3	G-patch domain containing 3 [Source:HGNC Symbol;Acc:HGNC:25720]	11.0234	17.2159	11.2058	22.3948	29.3321	25.3891
ENSG00000146109	-1.00928762810416	0.0157704	down	6:+:26596952-26600744	6:+:26596952-26600744	ENSG00000146109	29777	A0A024R029	ABT1	activator of basal transcription 1 [Source:HGNC Symbol;Acc:HGNC:17369]	4.52604	6.10413	11.001	14.3255	9.65025	13.3542
ENSG00000148677	-3.88615683265237	0.0227845	down	10:-:90912096-90921276	10:-:90912096-90921276	ENSG00000148677	27063	Q15327	ANKRD1	ankyrin repeat domain 1 [Source:HGNC Symbol;Acc:HGNC:15819]	0.06588	0	0.26048	0.53954	0.8114	0.67554
ENSG00000228797	-1.21518625044199	0.0191045	down	13:+:18697003-18697507	13:+:18697003-18697507	ENSG00000228797	729535	-	FAM207BP	family with sequence similarity 207 member B, pseudogene [Source:HGNC Symbol;Acc:HGNC:39715]	4.03393	4.44071	5.13794	7.3543	8.24841	8.64601
ENSG00000105246	1.29276	0.0195552	up	19:+:4229498-4237531	19:+:4229498-4237531	ENSG00000105246	10148	Q14213	EBI3	Epstein-Barr virus induced 3 [Source:HGNC Symbol;Acc:HGNC:3129]	3.27464	3.24526	3.39917	1.14493	0.95342	1.07442
ENSG00000124831	1.39484	0.0151275	up	2:+:237627576-237813682	2:+:237627576-237813682	ENSG00000124831	9208	Q32MZ4	LRRFIP1	LRR binding FLII interacting protein 1 [Source:HGNC Symbol;Acc:HGNC:6702]	6.00202	5.44423	8.95761	4.17781	0.87636	3.35928
ENSG00000263155	1.7433	0.022542	up	15:+:57591941-57685364	15:+:57591941-57685364	ENSG00000263155	100820829	P0CAP1	MYZAP	myocardial zonula adherens protein [Source:HGNC Symbol;Acc:HGNC:43444]	0.35636	0.54433	1.36875	0.12085	0.0745	0.27767
ENSG00000135314	-1.06999726347999	0.0170767	down	6:-:73241314-73310365	6:-:73241314-73310365	ENSG00000135314	80759	Q4VXA5	KHDC1	KH domain containing 1 [Source:HGNC Symbol;Acc:HGNC:21366]	2.64645	1.86805	3.29815	4.79946	3.94382	4.49169
ENSG00000137628	1.66033	0.0191301	up	4:-:168216293-168318807	4:-:168216293-168318807	ENSG00000137628	55601	Q8IY21	DDX60	DExD/H-box helicase 60 [Source:HGNC Symbol;Acc:HGNC:25942]	0.59877	0.6263	2.5202	0.24759	0.30855	0.19595
ENSG00000212694	-1.09566630527562	0.0167541	down	12:-:121795267-121803906	12:-:121795267-121803906	ENSG00000212694	338799	-	LINC01089	long intergenic non-protein coding RNA 1089	2.10615	3.24538	2.64069	3.96604	5.89466	4.62258
ENSG00000116285	1.25512	0.0153103	up	1:-:8004404-8026308	1:-:8004404-8026308	ENSG00000116285	54206	B3KTV8	ERRFI1	ERBB receptor feedback inhibitor 1 [Source:HGNC Symbol;Acc:HGNC:18185]	10.7142	11.7824	32.1867	8.29925	4.6792	7.64795
ENSG00000113583	1.10786	0.015262	up	5:-:133955502-133968787	5:-:133955502-133968787	ENSG00000113583	56951	Q8NC54	C5orf15	chromosome 5 open reading frame 15 [Source:HGNC Symbol;Acc:HGNC:20656]	19.2308	24.2176	47.9313	13.2001	12.5771	12.8599
ENSG00000230325	-1.33075249401788	0.0204716	down	1:-:236540094-236550280	1:-:236540094-236550280	ENSG00000230325	-	-	AL359921.1	-	3.16704	2.79124	2.43486	5.7012	6.27579	4.57761
ENSG00000267532	-3.33080240447768	0.0207121	down	17:-:7015818-7019659	17:-:7015818-7019659	ENSG00000267532	100506755	-	MIR497HG	mir-497-195 cluster host gene	0.32662	0.24847	0.20573	0.95458	0.36829	8.72141
ENSG00000207296	2.26273	0.023498	up	19:-:38797002-38797109	19:-:38797002-38797109	ENSG00000207296	106481221	-	RNU6-140P	RNA, U6 small nuclear 140, pseudogene [Source:HGNC Symbol;Acc:HGNC:47103]	12.3737	9.96132	6.52325	1.00299	2.64978	1.18519
ENSG00000143502	1.20698	0.0191268	up	1:-:223220819-223364202	1:-:223220819-223364202	ENSG00000143502	55061	Q5VX71	SUSD4	sushi domain containing 4 [Source:HGNC Symbol;Acc:HGNC:25470]	1.3356	0.9426	1.70737	0.44683	0.38818	0.47106
ENSG00000271754	-2.01466156534262	0.0236257	down	6:-:43519180-43519724	6:-:43519180-43519724	ENSG00000271754	-	-	AL355802.2	-	0.17942	0.41704	0.78822	0.88021	1.63362	1.51356
ENSG00000100983	1.14537	0.0147114	up	20:-:34928433-34956027	20:-:34928433-34956027	ENSG00000100983	2937	P48637	GSS	glutathione synthetase [Source:HGNC Symbol;Acc:HGNC:4624]	27.1248	26.918	13.0279	9.87281	8.86864	9.14518
ENSG00000167302	-1.28163420152119	0.0161618	down	17:-:81228277-81239091	17:-:81228277-81239091	ENSG00000167302	146705	Q96N21	TEPSIN	TEPSIN, adaptor related protein complex 4 accessory protein [Source:HGNC Symbol;Acc:HGNC:26458]	5.94114	3.44605	3.46767	9.50513	8.52358	8.97478
ENSG00000079156	1.65575	0.0186755	up	2:+:178194481-178402891	2:+:178194481-178402891	ENSG00000079156	114880	Q9BZF3	OSBPL6	oxysterol binding protein like 6 [Source:HGNC Symbol;Acc:HGNC:16388]	1.23299	0.85221	0.64628	0.19401	0.24085	0.24517
ENSG00000164211	1.40182	0.0180479	up	5:-:111496033-111512590	5:-:111496033-111512590	ENSG00000164211	134429	Q96DR4	STARD4	StAR related lipid transfer domain containing 4 [Source:HGNC Symbol;Acc:HGNC:18058]	1.15261	1.87139	5.35085	0.81403	0.6713	0.66557
ENSG00000170523	2.06288	0.0238958	up	12:-:52314301-52321398	12:-:52314301-52321398	ENSG00000170523	3889	P78385	KRT83	keratin 83 [Source:HGNC Symbol;Acc:HGNC:6460]	0.34767	0.72732	0.47655	0.11554	0.10175	0.06068
ENSG00000212994	-1.22123389597304	0.0186646	down	8:+:100895771-100896118	8:+:100895771-100896118	ENSG00000212994	392256	-	RPS26P6	ribosomal protein S26 pseudogene 6 [Source:HGNC Symbol;Acc:HGNC:31090]	12.2696	11.582	8.59159	23.3899	20.7414	18.1048
ENSG00000227279	3.64063	0.0221252	up	18:+:27954519-27963687	18:+:27954519-27963687	ENSG00000227279	-	-	AC110015.1	-	0.4815	0.99868	0.39053	0.17585	0	0
ENSG00000182487	2.1406	0.0233323	up	7:+:73220624-73235945	7:+:73220624-73235945	ENSG00000182487	654816	A6NI72	NCF1B	neutrophil cytosolic factor 1B pseudogene	1.15673	1.16312	0.6053	0.21154	0.09195	0.2318
ENSG00000091436	1.02266	0.0166705	up	2:+:173075435-173268010	2:+:173075435-173268010	ENSG00000091436	51776	Q9NYL2	MAP3K20	mitogen-activated protein kinase kinase kinase 20 [Source:HGNC Symbol;Acc:HGNC:17797]	1.44795	1.99521	3.59877	1.07433	0.79729	1.04613
ENSG00000258944	-2.2655352754577	0.0235815	down	14:-:73272182-73274081	14:-:73272182-73274081	ENSG00000258944	-	-	AC004846.2	-	0.0839	0.83855	0.97305	1.97168	1.88247	2.14158
ENSG00000106689	2.01995	0.0236754	up	9:+:124001670-124033301	9:+:124001670-124033301	ENSG00000106689	9355	B3KNJ5	LHX2	LIM homeobox 2 [Source:HGNC Symbol;Acc:HGNC:6594]	0.72431	0.52506	0.55659	0.10491	0.06587	0.18213
ENSG00000173334	-1.00639186622117	0.0174849	down	8:+:125430321-125438405	8:+:125430321-125438405	ENSG00000173334	10221	Q96RU8	TRIB1	tribbles pseudokinase 1 [Source:HGNC Symbol;Acc:HGNC:16891]	2.04796	2.24101	2.67423	4.24076	3.66537	3.6707
ENSG00000273382	1.4622	0.0221624	up	1:-:109087971-109090858	1:-:109087971-109090858	ENSG00000273382	-	-	AL356488.3	-	1.18504	0.60862	0.69018	0.34829	0.17066	0.21176
ENSG00000274225	1.52793	0.0216667	up	21:+:44477850-44478493	21:+:44477850-44478493	ENSG00000274225	-	-	AP001065.1	-	5.61793	5.05865	2.98838	1.34562	1.30843	1.14838
ENSG00000083457	-1.08424145834856	0.0169483	down	17:-:3714628-3801243	17:-:3714628-3801243	ENSG00000083457	3682	P38570	ITGAE	integrin subunit alpha E [Source:HGNC Symbol;Acc:HGNC:6147]	1.70144	2.50606	2.33084	3.49616	4.08632	4.36901
ENSG00000178105	-1.01878640398578	0.0177553	down	11:+:108665025-108940930	11:+:108665025-108940930	ENSG00000178105	1662	Q13206	DDX10	DEAD-box helicase 10 [Source:HGNC Symbol;Acc:HGNC:2735]	0.7589	0.77186	1.67141	1.87101	1.52579	1.58847
ENSG00000162231	-1.12001761206065	0.0162322	down	11:-:62792123-62806302	11:-:62792123-62806302	ENSG00000162231	10482	Q9UBU9	NXF1	nuclear RNA export factor 1 [Source:HGNC Symbol;Acc:HGNC:8071]	4.67284	2.31665	5.92285	8.58427	8.0289	7.58873
ENSG00000200534	-1.23206750843012	0.0209979	down	6:+:132817219-132817348	6:+:132817219-132817348	ENSG00000200534	594839	-	SNORA33	small nucleolar RNA, H/ACA box 33	10.6558	10.8398	16.1258	24.0453	20.6683	21.4428
ENSG00000039068	3.86033	0.0167239	up	16:+:68737225-68835548	16:+:68737225-68835548	ENSG00000039068	999	P12830	CDH1	cadherin 1 [Source:HGNC Symbol;Acc:HGNC:1748]	16.3577	18.2506	34.7753	0.50104	9.87328	0.24176
ENSG00000125354	1.10716	0.0185317	up	X:-:119615724-119693370	X:-:119615724-119693370	ENSG00000125354	23157	Q14141	SEPT6	septin 6 [Source:HGNC Symbol;Acc:HGNC:15848]	0.92641	2.13032	3.26329	0.32461	1.08707	0.84719
ENSG00000064225	-1.59441079776655	0.0202079	down	3:+:98732236-98821201	3:+:98732236-98821201	ENSG00000064225	10402	Q9Y274	ST3GAL6	ST3 beta-galactoside alpha-2,3-sialyltransferase 6 [Source:HGNC Symbol;Acc:HGNC:18080]	0.42764	0.39279	0.22681	0.69646	0.89506	0.95448
ENSG00000146233	1.53835	0.0230905	up	6:-:46549580-46652830	6:-:46549580-46652830	ENSG00000146233	51302	Q9NYL5	CYP39A1	cytochrome P450 family 39 subfamily A member 1 [Source:HGNC Symbol;Acc:HGNC:17449]	0.46623	0.71111	1.07153	0.18404	0.12776	0.24687
ENSG00000153214	1.02281	0.016959	up	2:+:112055223-112119318	2:+:112055223-112119318	ENSG00000153214	84910	Q96K49	TMEM87B	transmembrane protein 87B [Source:HGNC Symbol;Acc:HGNC:25913]	4.54556	5.44577	11.4489	3.02369	2.77985	3.17944
ENSG00000225265	1.94204	0.0246548	up	1:+:222589825-222593032	1:+:222589825-222593032	ENSG00000225265	100506161	-	TAF1A-AS1	TAF1A antisense RNA 1	0.7418	1.31669	0.87694	0.32017	0.16447	0.1177
ENSG00000276571	-2.33676172447381	0.0248154	down	16:-:19694035-19694428	16:-:19694035-19694428	ENSG00000276571	-	-	AC002550.2	-	0.49636	0.23075	0.21806	1.57103	1.49302	0.75804
ENSG00000266680	1.74487	0.0230221	up	6:-:63571005-63572408	6:-:63571005-63572408	ENSG00000266680	-	-	AL135905.1	-	1.45095	1.93183	3.02297	0.66131	0.58884	0.2026
ENSG00000169871	5.683	0.0241218	up	7:+:101085439-101097967	7:+:101085439-101097967	ENSG00000169871	81844	Q9BRZ2	TRIM56	tripartite motif containing 56 [Source:HGNC Symbol;Acc:HGNC:19028]	7.1399	0.01763	0.02461	0.01801	0.01992	0.03055
ENSG00000164251	1.41128	0.0161834	up	5:+:76818933-76835315	5:+:76818933-76835315	ENSG00000164251	2150	P55085	F2RL1	F2R like trypsin receptor 1 [Source:HGNC Symbol;Acc:HGNC:3538]	17.983	21.6683	55.9122	3.80851	16.5813	17.535
ENSG00000275142	3.34589	0.02329	up	20:+:19871891-19872284	20:+:19871891-19872284	ENSG00000275142	-	-	AL132821.1	-	0.16545	0.53841	1.04669	0	0.12106	0
ENSG00000230943	2.35705	0.025393	up	6:-:113623535-113650074	6:-:113623535-113650074	ENSG00000230943	101927686	-	LINC02541	long intergenic non-protein coding RNA 2541	0.81869	0.78498	3.264	0.07288	0.27455	0.3349
ENSG00000284292	3.49304	0.0232862	up	7:+:99325879-99394653	7:+:99325879-99394653	ENSG00000284292	-	-	AC004922.1	-	0	0.36971	25.9304	0.06865	0	1.36176
ENSG00000226754	2.27275	0.0252435	up	1:+:53238610-53242783	1:+:53238610-53242783	ENSG00000226754	100507564	-	AL606760.1	uncharacterized LOC100507564	0.88316	0.05132	0.59654	0.20965	0	0.07226
ENSG00000110876	-1.90302792200065	0.0239663	down	12:-:108622277-108633959	12:-:108622277-108633959	ENSG00000110876	6404	Q14242	SELPLG	selectin P ligand [Source:HGNC Symbol;Acc:HGNC:10722]	0.28752	0.41314	0.11024	0.71975	0.79047	0.82117
ENSG00000089356	1.06995	0.012815	up	19:+:35115879-35124324	19:+:35115879-35124324	ENSG00000089356	5349	Q14802	FXYD3	FXYD domain containing ion transport regulator 3 [Source:HGNC Symbol;Acc:HGNC:4027]	490.026	446.62	209.44	147.924	197.627	177.433
ENSG00000038358	-1.14445217426452	0.0165772	down	16:+:67873023-67884503	16:+:67873023-67884503	ENSG00000038358	23644	Q6P2E9	EDC4	enhancer of mRNA decapping 4 [Source:HGNC Symbol;Acc:HGNC:17157]	4.43793	3.78504	7.3181	18.1495	6.93586	8.30803
ENSG00000141219	-2.39286502782558	0.0209725	down	17:+:73232233-73248947	17:+:73232233-73248947	ENSG00000141219	55028	A0A024R8P4	C17orf80	chromosome 17 open reading frame 80 [Source:HGNC Symbol;Acc:HGNC:29601]	0.33552	0.40944	0.50853	3.23233	0.24208	3.01342
ENSG00000224550	-1.4210276299902	0.0233786	down	1:+:107505203-107505448	1:+:107505203-107505448	ENSG00000224550	-	-	AC114491.1	-	2.45118	4.37326	4.40057	7.67443	8.53099	6.24392
ENSG00000179674	-1.16748704316714	0.0203958	down	3:+:160677159-160678452	3:+:160677159-160678452	ENSG00000179674	80117	Q8N4G2	ARL14	ADP ribosylation factor like GTPase 14 [Source:HGNC Symbol;Acc:HGNC:22974]	2.45589	1.6745	2.76206	4.38888	3.18219	4.42934
ENSG00000282951	-1.34967579100602	0.0229873	down	19:-:40779780-40796943	19:-:40779780-40796943	ENSG00000282951	-	-	AC008537.4	-	0.97516	0.85172	1.01261	1.87997	1.91706	1.72782
ENSG00000276170	4.1677	0.0249622	up	17:-:38450394-38452444	17:-:38450394-38452444	ENSG00000276170	101929494	-	AC244153.1	uncharacterized LOC101929494	0.50928	1.01988	0.42683	0.0248	0	0.14815
ENSG00000011083	-1.37626490284132	0.0228125	down	5:+:150189957-150222788	5:+:150189957-150222788	ENSG00000011083	6534	Q99884	SLC6A7	solute carrier family 6 member 7 [Source:HGNC Symbol;Acc:HGNC:11054]	0.27836	0.27951	0.18784	0.51101	0.5938	0.4243
ENSG00000237753	-1.24483669875784	0.0215497	down	2:-:112641832-112645690	2:-:112641832-112645690	ENSG00000237753	-	-	AC079922.2	-	0.96718	0.90675	0.76483	1.91329	1.54112	1.49116
ENSG00000224167	-1.43506640610293	0.0198683	down	1:+:112850028-112877871	1:+:112850028-112877871	ENSG00000224167	-	-	AL390729.1	-	7.9403	6.3759	4.30312	12.3903	16.2508	12.6716
ENSG00000167703	1.76898	0.0197429	up	17:-:1569267-1628886	17:-:1569267-1628886	ENSG00000167703	124935	Q8N370	SLC43A2	solute carrier family 43 member 2 [Source:HGNC Symbol;Acc:HGNC:23087]	1.66259	0.39717	1.95065	0.22761	0.26833	0.3111
ENSG00000172667	-1.23959327584614	0.0197734	down	3:-:179017223-179072279	3:-:179017223-179072279	ENSG00000172667	64393	Q9HA38	ZMAT3	zinc finger matrin-type 3 [Source:HGNC Symbol;Acc:HGNC:29983]	0.48658	0.37072	0.40259	0.89357	0.65269	0.88908
ENSG00000189120	-1.21529560419586	0.0189625	down	17:-:47844908-47855874	17:-:47844908-47855874	ENSG00000189120	80320	B3KXP2	SP6	Sp6 transcription factor [Source:HGNC Symbol;Acc:HGNC:14530]	1.85167	1.31631	1.70356	2.98101	3.43723	2.84794
ENSG00000197283	-1.27211273481303	0.0199181	down	6:+:33419661-33457541	6:+:33419661-33457541	ENSG00000197283	8831	Q96PV0	SYNGAP1	synaptic Ras GTPase activating protein 1 [Source:HGNC Symbol;Acc:HGNC:11497]	0.40847	0.27109	0.30034	0.97092	0.36571	0.70589
ENSG00000248092	1.07378	0.02002	up	5:-:43571594-43603230	5:-:43571594-43603230	ENSG00000248092	100652772	-	NNT-AS1	NNT antisense RNA 1 [Source:HGNC Symbol;Acc:HGNC:49005]	0.94612	1.45307	1.5303	0.40921	0.57264	0.45174
ENSG00000120333	-1.00584082884534	0.0188341	down	1:-:175010789-175023425	1:-:175010789-175023425	ENSG00000120333	63931	O60783	MRPS14	mitochondrial ribosomal protein S14 [Source:HGNC Symbol;Acc:HGNC:14049]	2.89628	2.33654	5.18013	5.67922	4.94611	5.71851
ENSG00000169583	2.41046	0.0204881	up	9:-:136994635-136996803	9:-:136994635-136996803	ENSG00000169583	9022	O95833	CLIC3	chloride intracellular channel 3 [Source:HGNC Symbol;Acc:HGNC:2064]	16.9478	14.7405	4.54033	0.74941	3.21485	1.77627
ENSG00000012171	1.05047	0.0172908	up	3:+:50267558-50277546	3:+:50267558-50277546	ENSG00000012171	7869	Q13214	SEMA3B	semaphorin 3B [Source:HGNC Symbol;Acc:HGNC:10724]	9.29283	8.66379	7.44168	4.43743	2.74257	3.76515
ENSG00000179958	-1.04957084331929	0.0152716	down	16:-:30423619-30430075	16:-:30423619-30430075	ENSG00000179958	79077	Q9H773	DCTPP1	dCTP pyrophosphatase 1 [Source:HGNC Symbol;Acc:HGNC:28777]	80.3102	81.6276	48.7889	135.621	144.345	150.688
ENSG00000260804	-1.11729104399495	0.0203507	down	2:+:216217045-216220192	2:+:216217045-216220192	ENSG00000260804	150967	-	LINC01963	long intergenic non-protein coding RNA 1963	0.90079	1.28998	1.37553	2.36938	1.81309	1.87943
ENSG00000116039	1.57355	0.0253035	up	2:+:70935868-70965431	2:+:70935868-70965431	ENSG00000116039	525	P15313	ATP6V1B1	ATPase H+ transporting V1 subunit B1 [Source:HGNC Symbol;Acc:HGNC:853]	0.50928	0.88502	0.37716	0.19574	0.21293	0.06349
ENSG00000128791	1.76769	0.018566	up	18:+:9334767-9402420	18:+:9334767-9402420	ENSG00000128791	57045	Q9GZX9	TWSG1	twisted gastrulation BMP signaling modulator 1 [Source:HGNC Symbol;Acc:HGNC:12429]	4.58596	6.1293	10.2169	1.11306	4.09744	0.86264
ENSG00000167634	-1.13794662935627	0.020394	down	19:-:54923509-54966312	19:-:54923509-54966312	ENSG00000167634	199713	Q8WX94	NLRP7	NLR family pyrin domain containing 7 [Source:HGNC Symbol;Acc:HGNC:22947]	0.87023	0.89041	1.15462	1.49844	1.65323	1.86772
ENSG00000136710	-3.10384254702046	0.0229209	down	2:-:130338241-130342349	2:-:130338241-130342349	ENSG00000136710	84317	Q96NT0	CCDC115	coiled-coil domain containing 115 [Source:HGNC Symbol;Acc:HGNC:28178]	0.08618	0.06811	1.98547	5.39281	0.05465	4.00871
ENSG00000163704	1.66224	0.0223484	up	3:-:9945542-9952394	3:-:9945542-9952394	ENSG00000163704	285368	Q5FWE3	PRRT3	proline rich transmembrane protein 3 [Source:HGNC Symbol;Acc:HGNC:26591]	1.4398	1.17711	1.05568	0.2475	0.26235	0.42605
ENSG00000283098	2.51088	0.0266842	up	14:+:36320753-36656163	14:+:36320753-36656163	ENSG00000283098	-	-	AL132857.2	-	0.85379	1.06425	0.56387	0.14254	0.03661	0.17194
ENSG00000128590	1.37918	0.0205297	up	7:+:108569568-108574850	7:+:108569568-108574850	ENSG00000128590	4189	Q9UBS3	DNAJB9	DnaJ heat shock protein family (Hsp40) member B9 [Source:HGNC Symbol;Acc:HGNC:6968]	1.50505	2.67584	7.995	1.15637	0.74534	1.11793
ENSG00000225400	2.23936	0.0267969	up	X:+:136847384-136848034	X:+:136847384-136848034	ENSG00000225400	100128416	-	RAB28P5	RAB28, member RAS oncogene family pseudogene 5 [Source:HGNC Symbol;Acc:HGNC:51547]	2.32815	0.46551	0.42232	0.30902	0.09769	0.08739
ENSG00000239445	-3.84649462992649	0.0263607	down	3:-:98714330-98732651	3:-:98714330-98732651	ENSG00000239445	100874207	-	ST3GAL6-AS1	ST3GAL6 antisense RNA 1	0	0.21569	0.16307	1.32168	0.45263	1.02913
ENSG00000181218	1.06532	0.0191037	up	1:-:228456979-228457873	1:-:228456979-228457873	ENSG00000181218	92815	Q7L7L0	HIST3H2A	histone cluster 3 H2A [Source:HGNC Symbol;Acc:HGNC:20507]	20.995	21.8229	21.4454	9.61332	7.54964	8.2791
ENSG00000198964	1.15698	0.0206225	up	10:-:50305586-50625163	10:-:50305586-50625163	ENSG00000198964	259230	Q86VZ5	SGMS1	sphingomyelin synthase 1 [Source:HGNC Symbol;Acc:HGNC:29799]	0.9075	1.08181	2.63802	0.54158	0.46492	0.4535
ENSG00000183569	-1.52024850318503	0.0234	down	22:+:42553617-42574382	22:+:42553617-42574382	ENSG00000183569	253190	A0A140VK89	SERHL2	serine hydrolase like 2 [Source:HGNC Symbol;Acc:HGNC:29446]	0.51416	0.36525	0.49948	1.46464	0.41142	1.43685
ENSG00000241357	-2.62068263857995	0.0256983	down	7:+:100435257-100436510	7:+:100435257-100436510	ENSG00000241357	-	-	AC092849.2	-	0	0.22751	0.25801	0.18588	0.90713	1.06774
ENSG00000120800	-1.19429959846121	0.0196988	down	12:+:101280109-101386616	12:+:101280109-101386616	ENSG00000120800	27340	O75691	UTP20	UTP20, small subunit processome component [Source:HGNC Symbol;Acc:HGNC:17897]	0.41458	0.57441	1.46736	1.64565	1.11817	1.26417
ENSG00000119866	1.32105	0.0201638	up	2:-:60450520-60555154	2:-:60450520-60555154	ENSG00000119866	53335	Q9H165	BCL11A	B cell CLL/lymphoma 11A [Source:HGNC Symbol;Acc:HGNC:13221]	0.42695	0.64312	0.50694	0.26966	0.12007	0.14266
ENSG00000095303	1.42271	0.018191	up	9:+:122370530-122395703	9:+:122370530-122395703	ENSG00000095303	5742	P23219	PTGS1	prostaglandin-endoperoxide synthase 1 [Source:HGNC Symbol;Acc:HGNC:9604]	4.36483	8.10345	13.3703	0.67607	4.40913	5.23357
ENSG00000111696	-1.02384624575081	0.020492	down	12:-:103770453-103841197	12:-:103770453-103841197	ENSG00000111696	51559	Q86UY8	NT5DC3	5'-nucleotidase domain containing 3 [Source:HGNC Symbol;Acc:HGNC:30826]	0.42789	0.55245	0.89442	1.04146	0.84397	0.99794
ENSG00000103257	1.06958	0.012344	up	16:-:87830023-87869488	16:-:87830023-87869488	ENSG00000103257	8140	Q01650	SLC7A5	solute carrier family 7 member 5 [Source:HGNC Symbol;Acc:HGNC:11063]	539.943	571.082	973.934	364.191	308.786	324.381
ENSG00000170369	2.90532	0.0276315	up	20:-:23823769-23826731	20:-:23823769-23826731	ENSG00000170369	1470	P09228	CST2	cystatin SA [Source:HGNC Symbol;Acc:HGNC:2474]	2.0916	1.33698	1.01078	0.28963	0.40384	0
ENSG00000278112	-1.55565184486592	0.0257475	down	12:-:123519390-123519856	12:-:123519390-123519856	ENSG00000278112	-	-	AC145423.3	-	1.70997	1.52498	0.99346	3.14795	3.64273	2.86272
ENSG00000229132	-1.00698754998336	0.0187925	down	X:-:92113246-92114461	X:-:92113246-92114461	ENSG00000229132	100421533	-	EIF4A1P10	eukaryotic translation initiation factor 4A1 pseudogene 10 [Source:HGNC Symbol;Acc:HGNC:37930]	9.7836	12.7101	13.8624	21.5449	18.6574	22.3509
ENSG00000139289	1.20485	0.0160709	up	12:-:76025447-76033932	12:-:76025447-76033932	ENSG00000139289	22822	Q8WV24	PHLDA1	pleckstrin homology like domain family A member 1 [Source:HGNC Symbol;Acc:HGNC:8933]	17.7977	13.7459	50.3868	10.1375	9.44383	13.2405
ENSG00000212724	-3.32585378647098	0.0274162	down	17:-:41059240-41060114	17:-:41059240-41060114	ENSG00000212724	730755	Q9BYR9	KRTAP2-3	keratin associated protein 2-3 [Source:HGNC Symbol;Acc:HGNC:18906]	0	0.06927	0.39276	0.7251	0.3634	0.95899
ENSG00000076706	1.32688	0.0236651	up	11:-:119308529-119321521	11:-:119308529-119321521	ENSG00000076706	4162	P43121	MCAM	melanoma cell adhesion molecule [Source:HGNC Symbol;Acc:HGNC:6934]	0.37109	0.34911	0.78947	0.18765	0.12424	0.11497
ENSG00000266947	1.43422	0.025507	up	17:-:35231450-35242963	17:-:35231450-35242963	ENSG00000266947	-	-	AC022916.1	-	0.74709	0.60847	0.84878	0.20347	0.20339	0.20216
ENSG00000104497	1.27032	0.0232669	up	8:-:81799581-81842866	8:-:81799581-81842866	ENSG00000104497	64089	P57768	SNX16	sorting nexin 16 [Source:HGNC Symbol;Acc:HGNC:14980]	0.47371	0.70996	1.82269	0.18127	0.32418	0.30234
ENSG00000173559	1.81406	0.0190599	up	2:+:191678068-191696659	2:+:191678068-191696659	ENSG00000173559	64859	Q96AH0	NABP1	nucleic acid binding protein 1 [Source:HGNC Symbol;Acc:HGNC:26232]	3.28987	1.31045	3.71145	1.02559	0.86253	0.25548
ENSG00000234460	-3.26891118213204	0.0276117	down	9:+:87864096-87866291	9:+:87864096-87866291	ENSG00000234460	-	-	AL772337.3	-	0.21557	0.24051	0	0.77783	0.92532	0.79013
ENSG00000277999	-3.97336827975672	0.0274977	down	16:+:29272220-29272772	16:+:29272220-29272772	ENSG00000277999	-	-	AC009093.6	-	0.58941	0	0.03107	0.86748	0.805	0.92586
ENSG00000235459	-1.63556435265506	0.0258954	down	7:+:122681315-122681662	7:+:122681315-122681662	ENSG00000235459	645979	-	RPS26P31	ribosomal protein S26 pseudogene 31 [Source:HGNC Symbol;Acc:HGNC:36614]	2.71618	2.39478	1.03692	5.55843	4.70564	4.57728
ENSG00000171388	-1.46587605819396	0.0253441	down	X:-:129645259-129654937	X:-:129645259-129654937	ENSG00000171388	8862	Q9ULZ1	APLN	apelin [Source:HGNC Symbol;Acc:HGNC:16665]	0.28475	0.26003	0.28951	0.62768	0.40677	0.781
ENSG00000115425	1.03225	0.0210626	up	2:-:215996329-216082955	2:-:215996329-216082955	ENSG00000115425	55825	Q9BY49	PECR	peroxisomal trans-2-enoyl-CoA reductase [Source:HGNC Symbol;Acc:HGNC:18281]	2.58131	2.41906	4.3741	1.18176	0.9843	1.31853
ENSG00000085224	1.70797	0.0209849	up	X:-:77504878-77786269	X:-:77504878-77786269	ENSG00000085224	546	B4DLW1	ATRX	ATRX, chromatin remodeler [Source:HGNC Symbol;Acc:HGNC:886]	0.33519	0.70259	1.41546	0.10823	0.4069	0.098
ENSG00000105409	1.34354	0.0237886	up	19:-:41966582-41997497	19:-:41966582-41997497	ENSG00000105409	478	Q53ES0	ATP1A3	ATPase Na+/K+ transporting subunit alpha 3 [Source:HGNC Symbol;Acc:HGNC:801]	0.56872	0.59709	0.75171	0.14986	0.18848	0.2446
ENSG00000049283	-1.14947270213962	0.017663	down	17:+:50532543-50543750	17:+:50532543-50543750	ENSG00000049283	55040	Q9H201	EPN3	epsin 3 [Source:HGNC Symbol;Acc:HGNC:18235]	10.5885	9.08428	6.65932	16.6148	19.4161	17.1451
ENSG00000240386	3.33625	0.0281342	up	1:+:152776372-152776728	1:+:152776372-152776728	ENSG00000240386	353137	Q5T754	LCE1F	late cornified envelope 1F [Source:HGNC Symbol;Acc:HGNC:29467]	1.1869	3.65017	1.44397	0	0.17814	0.47806
ENSG00000201736	-2.97779982525734	0.0258898	down	4:+:40990154-40990273	4:+:40990154-40990273	ENSG00000201736	100873426	-	RNA5SP160	RNA, 5S ribosomal pseudogene 160 [Source:HGNC Symbol;Acc:HGNC:43060]	0	0	0.28639	0.38687	0.92742	0.35556
ENSG00000165795	-1.12008754442052	0.0168331	down	14:-:21016763-21070872	14:-:21016763-21070872	ENSG00000165795	57447	Q9UN36	NDRG2	NDRG family member 2 [Source:HGNC Symbol;Acc:HGNC:14460]	7.55493	4.29687	21.3436	30.4984	7.39761	34.6967
ENSG00000177409	1.38656	0.0224951	up	7:-:93130055-93148369	7:-:93130055-93148369	ENSG00000177409	219285	Q8IVG5	SAMD9L	sterile alpha motif domain containing 9 like [Source:HGNC Symbol;Acc:HGNC:1349]	0.70807	0.46296	2.42997	0.36003	0.22728	0.27906
ENSG00000072501	-1.14731586292422	0.0202547	down	X:-:53374149-53422728	X:-:53374149-53422728	ENSG00000072501	8243	Q14683	SMC1A	structural maintenance of chromosomes 1A [Source:HGNC Symbol;Acc:HGNC:11111]	0.59847	0.57523	1.63407	1.17492	0.81434	3.35344
ENSG00000151835	-1.06381871582116	0.0213611	down	13:-:23328826-23433740	13:-:23328826-23433740	ENSG00000151835	26278	Q9NZJ4	SACS	sacsin molecular chaperone [Source:HGNC Symbol;Acc:HGNC:10519]	0.20681	0.22275	0.66388	0.52107	0.44546	0.58612
ENSG00000122035	-1.08173712267402	0.0224667	down	13:+:27270327-27273690	13:+:27270327-27273690	ENSG00000122035	387496	Q6T310	RASL11A	RAS like family 11 member A [Source:HGNC Symbol;Acc:HGNC:23802]	1.90668	1.49285	2.07383	3.8782	2.48661	2.79366
ENSG00000248923	-3.09635275961737	0.0286897	down	5:-:134924648-134926459	5:-:134924648-134926459	ENSG00000248923	100506169	-	MTND5P11	mitochondrially encoded NADH:ubiquinone oxidoreductase core subunit 5 pseudogene 11 [Source:HGNC Symbol;Acc:HGNC:42273]	0	0.17561	0.55001	0.59781	1.00025	1.03606
ENSG00000119711	1.02827	0.0213536	up	14:-:74056850-74084493	14:-:74056850-74084493	ENSG00000119711	4329	Q02252	ALDH6A1	aldehyde dehydrogenase 6 family member A1 [Source:HGNC Symbol;Acc:HGNC:7179]	1.06126	1.30656	2.61606	0.62779	0.57359	0.58976
ENSG00000103549	-1.46334999054836	0.0179323	down	16:+:30761745-30776307	16:+:30761745-30776307	ENSG00000103549	9810	A0A024QZG0	RNF40	ring finger protein 40 [Source:HGNC Symbol;Acc:HGNC:16867]	17.4688	1.21954	6.10091	24.7979	4.09714	23.4603
ENSG00000260498	1.54562	0.0266964	up	16:-:87773488-87779374	16:-:87773488-87779374	ENSG00000260498	-	-	AC126696.3	-	2.94648	3.24965	1.32838	0.61744	1.26872	0.28374
ENSG00000244754	1.05026	0.0194494	up	13:-:32432417-32538885	13:-:32432417-32538885	ENSG00000244754	10443	A0A024RDV2	N4BP2L2	NEDD4 binding protein 2 like 2 [Source:HGNC Symbol;Acc:HGNC:26916]	1.95353	1.03816	3.08507	0.87593	0.68807	0.86038
ENSG00000116574	1.2561	0.0247477	up	1:+:228735077-228746669	1:+:228735077-228746669	ENSG00000116574	58480	A0A024R3Q7	RHOU	ras homolog family member U [Source:HGNC Symbol;Acc:HGNC:17794]	0.55168	0.63077	1.27341	0.23361	0.16728	0.33832
ENSG00000071967	1.72603	0.0220302	up	2:+:171522247-171558133	2:+:171522247-171558133	ENSG00000071967	79901	Q53TN4	CYBRD1	cytochrome b reductase 1 [Source:HGNC Symbol;Acc:HGNC:20797]	0.89105	2.28633	5.03279	0.69361	0.23037	0.87927
ENSG00000184922	1.49681	0.0231121	up	17:+:45221444-45247320	17:+:45221444-45247320	ENSG00000184922	752	O95466	FMNL1	formin like 1 [Source:HGNC Symbol;Acc:HGNC:1212]	0.85831	0.94003	0.86869	0.14298	0.36095	0.26282
ENSG00000166123	1.0722	0.0198797	up	16:+:46884378-46931297	16:+:46884378-46931297	ENSG00000166123	84706	A0A024R6R2	GPT2	glutamic--pyruvic transaminase 2 [Source:HGNC Symbol;Acc:HGNC:18062]	2.68027	3.1502	8.18324	2.00922	1.44124	1.91152
ENSG00000159164	1.43363	0.026127	up	1:-:149903318-149917882	1:-:149903318-149917882	ENSG00000159164	9900	Q7L0J3	SV2A	synaptic vesicle glycoprotein 2A [Source:HGNC Symbol;Acc:HGNC:20566]	0.66891	0.57481	0.26715	0.2053	0.14501	0.10614
ENSG00000276832	3.97029	0.0282991	up	9:-:41341000-41342041	9:-:41341000-41342041	ENSG00000276832	-	-	AL354718.3	-	2.244	0	1.21258	0.0799	0	0
ENSG00000164171	1.12754	0.0201397	up	5:+:52989326-53094779	5:+:52989326-53094779	ENSG00000164171	3673	P17301	ITGA2	integrin subunit alpha 2 [Source:HGNC Symbol;Acc:HGNC:6137]	1.8275	2.21061	6.16075	1.43204	0.93663	1.29996
ENSG00000128833	1.08205	0.0207116	up	15:-:52192322-52295798	15:-:52192322-52295798	ENSG00000128833	55930	Q9NQX4	MYO5C	myosin VC [Source:HGNC Symbol;Acc:HGNC:7604]	1.1081	1.29878	3.33742	0.77643	0.59036	0.67395
ENSG00000163710	-1.04782029245159	0.0212385	down	3:-:142815922-142889203	3:-:142815922-142889203	ENSG00000163710	26577	Q9UKZ9	PCOLCE2	procollagen C-endopeptidase enhancer 2 [Source:HGNC Symbol;Acc:HGNC:8739]	1.40024	1.89405	2.58735	3.4907	2.48531	3.62095
ENSG00000145506	1.57657	0.0232287	up	5:+:1008829-1038943	5:+:1008829-1038943	ENSG00000145506	85409	Q969F2	NKD2	naked cuticle homolog 2 [Source:HGNC Symbol;Acc:HGNC:17046]	1.70032	2.34246	4.05011	0.60075	0.27554	1.35074
ENSG00000272660	-2.82407737324587	0.0291759	down	3:-:179584271-179584410	3:-:179584271-179584410	ENSG00000272660	-	-	AC090425.1	-	1.16408	0.64939	0.36821	2.6528	3.97466	2.03175
ENSG00000233532	-1.03734697339395	0.0224472	down	13:+:106374477-106384315	13:+:106374477-106384315	ENSG00000233532	728192	-	LINC00460	long intergenic non-protein coding RNA 460 [Source:HGNC Symbol;Acc:HGNC:42809]	0.73938	0.96672	1.18155	1.37488	1.80701	1.40139
ENSG00000123064	-1.02264900828002	0.0178613	down	12:-:113157174-113185479	12:-:113157174-113185479	ENSG00000123064	79039	Q8TDD1	DDX54	DEAD-box helicase 54 [Source:HGNC Symbol;Acc:HGNC:20084]	9.22341	9.09325	18.0383	30.6316	19.1952	22.4821
ENSG00000117228	1.02833	0.0208398	up	1:-:89052319-89065360	1:-:89052319-89065360	ENSG00000117228	2633	P32455	GBP1	guanylate binding protein 1 [Source:HGNC Symbol;Acc:HGNC:4182]	2.63456	2.86233	6.95313	1.63364	1.51598	1.56696
ENSG00000276700	-1.39451938083361	0.0237473	down	KI270733.1:+:128877-129029	KI270733.1:+:128877-129029	ENSG00000276700	110255166	-	RNA5-8S4	RNA, 5.8S ribosomal 4 [Source:HGNC Symbol;Acc:HGNC:44285]	18.5339	19.2129	8.98467	29.1288	41.5651	28.7234
ENSG00000171208	-1.0618407566527	0.0204795	down	16:-:47077703-47143997	16:-:47077703-47143997	ENSG00000171208	81831	Q8NC67	NETO2	neuropilin and tolloid like 2 [Source:HGNC Symbol;Acc:HGNC:14644]	1.02605	1.20515	3.36957	3.27035	2.55025	2.91251
ENSG00000148358	1.6051	0.0192651	up	9:+:130053426-130140169	9:+:130053426-130140169	ENSG00000148358	57720	Q5VW38	GPR107	G protein-coupled receptor 107 [Source:HGNC Symbol;Acc:HGNC:17830]	3.2348	7.16255	11.2906	2.87515	0.89766	3.04396
ENSG00000005243	1.77935	0.0224356	up	17:-:48026167-48038030	17:-:48026167-48038030	ENSG00000005243	51226	Q9P299	COPZ2	coatomer protein complex subunit zeta 2 [Source:HGNC Symbol;Acc:HGNC:19356]	11.0408	5.90216	3.99177	1.26239	1.86386	1.52903
ENSG00000280123	1.37842	0.0267866	up	8:-:94427712-94429888	8:-:94427712-94429888	ENSG00000280123	-	-	AC023632.6	-	0.68123	1.03708	1.97326	0.32698	0.32133	0.32012
ENSG00000135069	2.31435	0.0168873	up	9:+:78297143-78330093	9:+:78297143-78330093	ENSG00000135069	29968	A0A024R222	PSAT1	phosphoserine aminotransferase 1 [Source:HGNC Symbol;Acc:HGNC:19129]	76.3236	180.811	349.821	70.2655	23.9933	27.9765
ENSG00000202415	-2.87518562827658	0.0288162	down	1:+:9947318-9947636	1:+:9947318-9947636	ENSG00000202415	106480915	-	RN7SKP269	RNA, 7SK small nuclear pseudogene 269 [Source:HGNC Symbol;Acc:HGNC:45993]	0.15326	0.095	0.05387	0.77616	0.2492	0.53501
ENSG00000261236	-1.03554139325731	0.0156977	down	8:-:144262102-144291370	8:-:144262102-144291370	ENSG00000261236	23246	Q14137	BOP1	block of proliferation 1 [Source:HGNC Symbol;Acc:HGNC:15519]	101.401	82.3883	45.3718	136.757	164.536	158.324
ENSG00000282572	-1.38048450018293	0.0271832	down	7:-:19018-35489	7:-:19018-35489	ENSG00000282572	-	-	AC215522.2	-	0.67032	0.39926	0.65155	1.4321	1.10351	0.87747
ENSG00000154832	-1.16657357709282	0.0193628	down	18:-:50282343-50288304	18:-:50282343-50288304	ENSG00000154832	30827	Q9P0U4	CXXC1	CXXC finger protein 1 [Source:HGNC Symbol;Acc:HGNC:24343]	6.29771	7.03769	4.88163	11.9132	11.9047	12.6384
ENSG00000137745	1.28096	0.0214428	up	11:-:102942995-102955734	11:-:102942995-102955734	ENSG00000137745	4322	Q53H33	MMP13	matrix metallopeptidase 13 [Source:HGNC Symbol;Acc:HGNC:7159]	3.89312	4.17039	12.7813	2.22237	2.26082	1.78155
ENSG00000234883	-1.46719836786259	0.0273002	down	21:+:25561909-25575168	21:+:25561909-25575168	ENSG00000234883	114614	-	MIR155HG	MIR155 host gene	0.36668	0.36934	1.34244	1.1606	1.10297	1.41334
ENSG00000203711	-1.44929946407879	0.0285822	down	6:+:158869939-158919105	6:+:158869939-158919105	ENSG00000203711	100130967	Q4VX62	C6orf99	chromosome 6 open reading frame 99 [Source:HGNC Symbol;Acc:HGNC:21179]	0.35695	0.39411	0.5763	0.75202	0.89233	1.08054
ENSG00000255004	-1.01616632126996	0.0207042	down	11:+:35281813-35286009	11:+:35281813-35286009	ENSG00000255004	-	-	AL133330.2	-	15.772	11.8915	24.734	29.9523	31.1212	26.0986
ENSG00000065809	1.08888	0.0212125	up	10:-:14518557-14774897	10:-:14518557-14774897	ENSG00000065809	83641	Q9H098	FAM107B	family with sequence similarity 107 member B [Source:HGNC Symbol;Acc:HGNC:23726]	1.4024	2.78482	5.24382	1.11337	1.08951	1.15091
ENSG00000269971	-3.19020127116546	0.030177	down	1:+:27773858-27774041	1:+:27773858-27774041	ENSG00000269971	-	-	AL020997.2	-	0	0.9882	0.18677	0.92512	1.72811	1.15942
ENSG00000120697	1.11014	0.020814	up	13:-:36949775-37000261	13:-:36949775-37000261	ENSG00000120697	29880	Q9Y673	ALG5	ALG5, dolichyl-phosphate beta-glucosyltransferase [Source:HGNC Symbol;Acc:HGNC:20266]	5.19218	13.9715	19.94	4.52109	4.29713	5.4322
ENSG00000142227	-1.61976632594616	0.0197015	down	19:+:48321509-48330553	19:+:48321509-48330553	ENSG00000142227	2014	A0A024QZF8	EMP3	epithelial membrane protein 3 [Source:HGNC Symbol;Acc:HGNC:3335]	16.9423	18.8701	6.41148	33.1958	41.8496	35.1419
ENSG00000164053	-1.35944894731909	0.020762	down	3:+:48446710-48467645	3:+:48446710-48467645	ENSG00000164053	84126	A0A024R2U4	ATRIP	ATR interacting protein [Source:HGNC Symbol;Acc:HGNC:33499]	2.83871	2.63096	1.55664	4.95497	5.50642	4.95461
ENSG00000260088	1.55627	0.0281381	up	1:+:200669507-200694250	1:+:200669507-200694250	ENSG00000260088	101929224	-	AL445483.1	uncharacterized LOC101929224	3.38784	3.56165	1.65762	0.67281	1.03687	0.61836
ENSG00000260136	-1.25001152678513	0.0234933	down	16:+:23452758-23457606	16:+:23452758-23457606	ENSG00000260136	-	-	AC008915.2	-	3.47951	4.153	2.25241	6.19294	7.23097	5.63523
ENSG00000120913	-1.0220431037666	0.0210075	down	8:+:22578279-22598025	8:+:22578279-22598025	ENSG00000120913	64236	Q96JY6	PDLIM2	PDZ and LIM domain 2 [Source:HGNC Symbol;Acc:HGNC:13992]	0.55516	1.14976	1.52995	1.8013	1.58114	1.83461
ENSG00000183963	-1.29662482369568	0.0197537	down	22:+:31064105-31104757	22:+:31064105-31104757	ENSG00000183963	6525	P53814	SMTN	smoothelin [Source:HGNC Symbol;Acc:HGNC:11126]	2.92462	2.77099	1.68443	4.70344	6.14556	5.18789
ENSG00000164379	1.13267	0.0215288	up	6:+:1312440-1314748	6:+:1312440-1314748	ENSG00000164379	94234	Q9C009	FOXQ1	forkhead box Q1 [Source:HGNC Symbol;Acc:HGNC:20951]	4.53833	6.44421	17.9571	3.33084	2.90569	3.50475
ENSG00000182400	3.49618	0.024618	up	14:-:39147811-39170532	14:-:39147811-39170532	ENSG00000182400	122553	Q86SZ2	TRAPPC6B	trafficking protein particle complex 6B [Source:HGNC Symbol;Acc:HGNC:23066]	5.2454	5.84971	8.27507	2.98706	0.07716	0.06902
ENSG00000155269	4.16369	0.0308668	up	4:+:8558725-8619761	4:+:8558725-8619761	ENSG00000155269	27201	Q96P69	GPR78	G protein-coupled receptor 78 [Source:HGNC Symbol;Acc:HGNC:4528]	0.52427	0.97308	0.32673	0.00185	0.26808	0
ENSG00000169962	-1.57276449686387	0.0284788	down	1:+:1331314-1335306	1:+:1331314-1335306	ENSG00000169962	83756	Q7RTX0	TAS1R3	taste 1 receptor member 3 [Source:HGNC Symbol;Acc:HGNC:15661]	0.33705	0.18538	0.15516	0.52739	0.67614	0.36871
ENSG00000149131	1.44366	0.0279299	up	11:+:57597387-57614853	11:+:57597387-57614853	ENSG00000149131	710	E9KL26	SERPING1	serpin family G member 1 [Source:HGNC Symbol;Acc:HGNC:1228]	0.35733	0.76961	1.18275	0.09449	0.16327	0.35921
ENSG00000234769	-1.22819610134019	0.0249402	down	16:-:14381-18068	16:-:14381-18068	ENSG00000234769	374677	A8MWX3	WASH4P	WAS protein family homolog 4 pseudogene [Source:HGNC Symbol;Acc:HGNC:14126]	1.13792	1.43498	4.10962	3.96182	2.32228	4.12057
ENSG00000101752	1.77502	0.0223918	up	18:+:21704957-21870957	18:+:21704957-21870957	ENSG00000101752	57534	Q86YT6	MIB1	mindbomb E3 ubiquitin protein ligase 1 [Source:HGNC Symbol;Acc:HGNC:21086]	1.29948	1.40605	3.57947	1.183	0.26147	0.28493
ENSG00000067066	1.01633	0.0205367	up	2:+:230415942-230544090	2:+:230415942-230544090	ENSG00000067066	6672	P23497	SP100	SP100 nuclear antigen [Source:HGNC Symbol;Acc:HGNC:11206]	3.69519	1.8193	3.93832	1.34413	1.12644	1.50586
ENSG00000006831	1.00398	0.0189798	up	12:+:1688574-1788678	12:+:1688574-1788678	ENSG00000006831	79602	Q86V24	ADIPOR2	adiponectin receptor 2 [Source:HGNC Symbol;Acc:HGNC:24041]	11.4701	13.8558	24.3248	8.84568	6.87553	8.00395
ENSG00000122861	1.19233	0.0149637	up	10:+:73909177-73917497	10:+:73909177-73917497	ENSG00000122861	5328	P00749	PLAU	plasminogen activator, urokinase [Source:HGNC Symbol;Acc:HGNC:9052]	334.813	391.241	713.009	255.526	177.014	234.494
ENSG00000067221	-1.5948506677846	0.0210863	down	15:-:73978923-73994622	15:-:73978923-73994622	ENSG00000067221	9399	Q9UBI4	STOML1	stomatin like 1 [Source:HGNC Symbol;Acc:HGNC:14560]	0.43621	2.20602	1.62945	3.90676	3.09128	2.64433
ENSG00000182685	-1.3741654368397	0.0209257	down	16:-:2209253-2211950	16:-:2209253-2211950	ENSG00000182685	283870	Q6PL45	BRICD5	BRICHOS domain containing 5 [Source:HGNC Symbol;Acc:HGNC:28309]	8.94265	7.79081	5.08979	14.3306	18.5014	16.2638
ENSG00000069956	1.00591	0.0197735	up	15:+:51952106-52067372	15:+:51952106-52067372	ENSG00000069956	5597	Q16659	MAPK6	mitogen-activated protein kinase 6 [Source:HGNC Symbol;Acc:HGNC:6879]	6.89079	7.99844	15.2384	5.08959	4.09911	4.46171
ENSG00000127578	-2.05359344494812	0.0262116	down	16:+:629239-634116	16:+:629239-634116	ENSG00000127578	117166	Q96NZ8	WFIKKN1	WAP, follistatin/kazal, immunoglobulin, kunitz and netrin domain containing 1 [Source:HGNC Symbol;Acc:HGNC:30912]	0.26059	0.71755	0.10216	0.97708	1.05274	1.27703
ENSG00000235989	4.20657	0.0318158	up	22:+:30922308-30932449	22:+:30922308-30932449	ENSG00000235989	150291	-	MORC2-AS1	MORC2 antisense RNA 1	2.41886	2.87868	0	0	0.25367	0
ENSG00000118777	-1.37025925767351	0.0269532	down	4:-:88090264-88231322	4:-:88090264-88231322	ENSG00000118777	9429	A0A024RDD4	ABCG2	ATP binding cassette subfamily G member 2 (Junior blood group) [Source:HGNC Symbol;Acc:HGNC:74]	0.23909	0.19526	0.4088	0.62893	0.59257	0.36655
ENSG00000073849	1.28839	0.0233432	up	3:+:186930485-187078553	3:+:186930485-187078553	ENSG00000073849	6480	P15907	ST6GAL1	ST6 beta-galactoside alpha-2,6-sialyltransferase 1 [Source:HGNC Symbol;Acc:HGNC:10860]	0.71058	1.05641	2.28145	0.55466	0.344	0.31394
ENSG00000278995	-2.62942600300487	0.0309163	down	16:+:74683-74961	16:+:74683-74961	ENSG00000278995	-	-	Z69720.2	-	0.11682	0	0.24635	0.61011	0.22794	0.91757
ENSG00000111358	2.76605	0.0242742	up	12:+:123633739-123662606	12:+:123633739-123662606	ENSG00000111358	2967	Q13889	GTF2H3	general transcription factor IIH subunit 3 [Source:HGNC Symbol;Acc:HGNC:4657]	4.05795	0.64083	11.8984	0.45309	0.70024	0.34168
ENSG00000141582	1.17786	0.0217906	up	17:-:79833156-79839429	17:-:79833156-79839429	ENSG00000141582	8535	O00257	CBX4	chromobox 4 [Source:HGNC Symbol;Acc:HGNC:1554]	5.38708	5.75582	14.4446	3.90091	2.71602	2.43951
ENSG00000184939	1.71302	0.0272793	up	16:+:68530090-68576072	16:+:68530090-68576072	ENSG00000184939	146198	Q8TF47	ZFP90	ZFP90 zinc finger protein [Source:HGNC Symbol;Acc:HGNC:23329]	0.26949	0.26568	1.87631	0.07721	0.16545	0.15611
ENSG00000272911	-3.35444982044987	0.0312222	down	17:+:2688473-2688960	17:+:2688473-2688960	ENSG00000272911	-	-	AC005696.3	-	0	0.20003	0	0.40857	0.31482	0.79795
ENSG00000249679	3.21619	0.0325984	up	4:+:185471516-185472263	4:+:185471516-185472263	ENSG00000249679	105377590	-	AC106897.1	uncharacterized LOC105377590	3.68132	2.46131	0.91586	0.78552	0	0.14439
ENSG00000128965	2.06998	0.0212723	up	15:+:40952962-40956519	15:+:40952962-40956519	ENSG00000128965	79094	Q9BUX1	CHAC1	ChaC glutathione specific gamma-glutamylcyclotransferase 1 [Source:HGNC Symbol;Acc:HGNC:28680]	10.3658	30.3417	32.5796	8.48175	1.71502	6.73795
ENSG00000273063	-3.03421363186469	0.0322783	down	2:+:58241349-58241686	2:+:58241349-58241686	ENSG00000273063	-	-	AC007250.1	-	0.33751	0	0.4067	0.91566	0.94075	1.47272
ENSG00000226137	1.08331	0.0210556	up	17:-:81029130-81034881	17:-:81029130-81034881	ENSG00000226137	440465	-	BAIAP2-AS1	BAIAP2 antisense RNA 1 (head to head)	9.46821	9.17781	6.76455	3.08326	4.0138	3.16447
ENSG00000267117	-3.91060770737671	0.0318609	down	19:-:55694118-55694558	19:-:55694118-55694558	ENSG00000267117	-	-	AC010525.1	-	0	0	0.03896	0	0.90128	0.645
ENSG00000167716	-1.0186939341239	0.0197125	down	17:+:1716523-1738599	17:+:1716523-1738599	ENSG00000167716	124997	Q562E7	WDR81	WD repeat domain 81 [Source:HGNC Symbol;Acc:HGNC:26600]	6.80263	6.1008	4.75127	10.66	11.4403	11.0104
ENSG00000011028	1.30077	0.0236692	up	17:+:62627401-62693597	17:+:62627401-62693597	ENSG00000011028	9902	Q9UBG0	MRC2	mannose receptor C type 2 [Source:HGNC Symbol;Acc:HGNC:16875]	2.1286	1.61464	1.54799	0.49853	0.64892	0.56184
ENSG00000182318	-1.04029315980114	0.0251694	down	19:+:58327019-58342332	19:+:58327019-58342332	ENSG00000182318	342945	P10073	ZSCAN22	zinc finger and SCAN domain containing 22 [Source:HGNC Symbol;Acc:HGNC:4929]	0.53866	0.62521	0.82037	1.12324	1.00633	0.99547
ENSG00000175879	1.62806	0.0277038	up	2:+:176129694-176132695	2:+:176129694-176132695	ENSG00000175879	3234	P13378	HOXD8	homeobox D8 [Source:HGNC Symbol;Acc:HGNC:5139]	1.53734	1.40055	1.43139	0.20013	0.62893	0.33
ENSG00000114529	-1.00976595745136	0.0236405	down	3:+:112086335-112131004	3:+:112086335-112131004	ENSG00000114529	79669	Q5BVD1	C3orf52	chromosome 3 open reading frame 52 [Source:HGNC Symbol;Acc:HGNC:26255]	0.92028	0.56875	1.96917	1.95329	1.22785	1.84717
ENSG00000274769	5.39761	0.0330486	up	2:+:61115787-61164825	2:+:61115787-61164825	ENSG00000274769	-	-	AC016747.4	-	0	4.19623	1.15549	0.01119	0	0.01028
ENSG00000047365	1.03466	0.0226439	up	4:-:35948221-36244509	4:-:35948221-36244509	ENSG00000047365	116984	Q8WZ64	ARAP2	ArfGAP with RhoGAP domain, ankyrin repeat and PH domain 2 [Source:HGNC Symbol;Acc:HGNC:16924]	1.27985	1.1802	2.51084	0.60265	0.73302	0.57676
ENSG00000203279	-1.36121647559199	0.0295064	down	9:-:97200475-97238700	9:-:97200475-97238700	ENSG00000203279	-	-	AL590705.1	-	1.27384	0.99638	1.12991	2.43832	2.86018	1.48222
ENSG00000243678	-1.0154524549341	0.015485	down	17:+:51165435-51171747	17:+:51165435-51171747	ENSG00000243678	4831	Q6FHN3	NME2	NME/NM23 nucleoside diphosphate kinase 2 [Source:HGNC Symbol;Acc:HGNC:7850]	515.252	209.877	212.838	789.708	760.961	322.043
ENSG00000121864	1.90587	0.0241678	up	3:+:179322991-179338583	3:+:179322991-179338583	ENSG00000121864	51193	Q9UID6	ZNF639	zinc finger protein 639 [Source:HGNC Symbol;Acc:HGNC:30950]	0.76032	2.04786	5.51395	0.44445	0.82518	0.2737
ENSG00000254285	-1.162518290775	0.0277538	down	8:+:61578220-61579668	8:+:61578220-61579668	ENSG00000254285	728638	-	KRT8P3	keratin 8 pseudogene 3 [Source:HGNC Symbol;Acc:HGNC:31056]	0.7648	1.10846	1.42304	1.42038	2.05179	1.96304
ENSG00000160207	-1.43393919114741	0.029902	down	21:-:43529192-43659493	21:-:43529192-43659493	ENSG00000160207	11077	Q6IAT7	HSF2BP	heat shock transcription factor 2 binding protein [Source:HGNC Symbol;Acc:HGNC:5226]	0.22208	0.57179	0.70246	0.8597	0.83326	1.215
ENSG00000115828	1.20046	0.0272891	up	2:+:37344574-37373322	2:+:37344574-37373322	ENSG00000115828	25797	Q16769	QPCT	glutaminyl-peptide cyclotransferase [Source:HGNC Symbol;Acc:HGNC:9753]	1.13496	1.06108	2.91565	0.52991	0.48326	0.48703
ENSG00000058673	5.65744	0.0338731	up	1:+:203795654-203854999	1:+:203795654-203854999	ENSG00000058673	9877	O75152	ZC3H11A	zinc finger CCCH-type containing 11A [Source:HGNC Symbol;Acc:HGNC:29093]	0.00255	0.00237	3.18879	0.00725	0.00497	0.00445
ENSG00000088280	1.43678	0.0244049	up	1:-:23428563-23484568	1:-:23428563-23484568	ENSG00000088280	55616	Q8TDY4	ASAP3	ArfGAP with SH3 domain, ankyrin repeat and PH domain 3 [Source:HGNC Symbol;Acc:HGNC:14987]	2.66281	2.75526	1.87747	0.6484	0.65023	0.85539
ENSG00000215914	-1.46443877363057	0.0275011	down	1:+:1699942-1701782	1:+:1699942-1701782	ENSG00000215914	8511	-	MMP23A	matrix metallopeptidase 23A (pseudogene)	2.06718	1.95179	0.91238	3.34752	3.78316	3.59402
ENSG00000119917	1.1544	0.0210789	up	10:+:89327894-89340971	10:+:89327894-89340971	ENSG00000119917	3437	Q5T765	IFIT3	interferon induced protein with tetratricopeptide repeats 3 [Source:HGNC Symbol;Acc:HGNC:5411]	14.0747	15.9445	39.0527	9.4841	9.03333	8.54413
ENSG00000136002	1.33414	0.0213369	up	2:+:130836916-131047263	2:+:130836916-131047263	ENSG00000136002	50649	Q9NR80	ARHGEF4	Rho guanine nucleotide exchange factor 4 [Source:HGNC Symbol;Acc:HGNC:684]	3.36815	6.87579	5.85566	2.08837	1.12074	2.82006
ENSG00000158615	1.06468	0.0229824	up	1:-:204403387-204411791	1:-:204403387-204411791	ENSG00000158615	84919	Q5SWA1	PPP1R15B	protein phosphatase 1 regulatory subunit 15B [Source:HGNC Symbol;Acc:HGNC:14951]	2.55353	2.64088	8.53406	2.03388	1.13149	1.94002
ENSG00000271762	3.92663	0.0343883	up	5:-:91313057-91314402	5:-:91313057-91314402	ENSG00000271762	-	-	AC123595.2	-	1.75141	0.552	1.06417	0	0	0.4663
ENSG00000168216	1.22117	0.0240673	up	6:-:69675802-69797111	6:-:69675802-69797111	ENSG00000168216	55788	Q9NUN5	LMBRD1	LMBR1 domain containing 1 [Source:HGNC Symbol;Acc:HGNC:23038]	2.82247	4.36531	13.8996	2.4159	1.23112	2.69998
ENSG00000230615	1.27706	0.0260846	up	1:+:44030443-44115913	1:+:44030443-44115913	ENSG00000230615	-	-	AL139220.2	-	1.23262	0.89789	0.38667	0.37144	0.29019	0.1778
ENSG00000187720	-1.37545993572542	0.0240406	down	15:+:71096952-71783383	15:+:71096952-71783383	ENSG00000187720	79875	Q6ZMP0	THSD4	thrombospondin type 1 domain containing 4 [Source:HGNC Symbol;Acc:HGNC:25835]	0.25315	0.2124	1.01882	0.83251	0.86034	0.76244
ENSG00000125872	-1.72186365563526	0.028585	down	20:-:6040778-6054049	20:-:6040778-6054049	ENSG00000125872	164312	Q8WUT4	LRRN4	leucine rich repeat neuronal 4 [Source:HGNC Symbol;Acc:HGNC:16208]	0.73252	0.25329	0.59362	1.01172	1.65365	1.19928
ENSG00000269473	-1.17223266704325	0.0280365	down	19:+:58440448-58445849	19:+:58440448-58445849	ENSG00000269473	-	-	AC012313.8	-	0.24135	0.33099	0.37535	0.45547	0.52093	0.63976
ENSG00000124143	1.79921	0.030055	up	20:+:38601934-38651035	20:+:38601934-38651035	ENSG00000124143	343578	H7BXE0,Q5TG30,H0Y397,H0Y7S1	ARHGAP40	Rho GTPase activating protein 40	0.35706	1.57927	1.53277	0.26639	0.3533	0.09348
ENSG00000272102	-2.13178027726529	0.035084	down	6:-:105273220-105273760	6:-:105273220-105273760	ENSG00000272102	-	-	AL133406.3	-	0.1205	0.22407	0.57171	1.02974	0.44081	1.62991
ENSG00000258017	-2.05565598105258	0.0203425	down	12:+:49127782-49147869	12:+:49127782-49147869	ENSG00000258017	-	-	AC011603.2	-	9.99593	43.8882	25.5326	132.644	50.4042	114.458
ENSG00000108963	-2.29755311644546	0.0220499	down	17:+:2030110-2043430	17:+:2030110-2043430	ENSG00000108963	1801	B3KQW7	DPH1	diphthamide biosynthesis 1 [Source:HGNC Symbol;Acc:HGNC:3003]	0.6426	9.05145	2.13708	11.7572	11.4773	11.611
ENSG00000273428	-1.48949182730295	0.0312715	down	22:+:30435544-30436247	22:+:30435544-30436247	ENSG00000273428	-	-	AC004832.6	-	1.38895	0.99007	0.87869	2.0882	2.5745	2.40405
ENSG00000169826	1.11941	0.0257757	up	10:+:43138486-43185308	10:+:43138486-43185308	ENSG00000169826	55454	A0A0S2Z5F5	CSGALNACT2	chondroitin sulfate N-acetylgalactosaminyltransferase 2 [Source:HGNC Symbol;Acc:HGNC:24292]	1.43746	1.63711	3.80057	0.98324	0.60952	0.69014
ENSG00000233785	1.6776	0.0344266	up	X:-:23772992-23782956	X:-:23772992-23782956	ENSG00000233785	-	-	AC131011.1	-	1.5521	1.64602	1.15066	0.34542	0.44952	0.27513
ENSG00000267426	-3.96900472369415	0.0317102	down	17:-:75898645-75930129	17:-:75898645-75930129	ENSG00000267426	-	-	AC087289.3	-	0.03541	0.0449	0.57028	6.99754	0.24184	0.5844
ENSG00000204837	-2.17164806412556	0.0327673	down	9:-:39816542-40106661	9:-:39816542-40106661	ENSG00000204837	654466	-	FGF7P3	fibroblast growth factor 7 pseudogene 3 [Source:HGNC Symbol;Acc:HGNC:26671]	0.03819	0.71013	0.42278	1.13318	1.2853	1.0498
ENSG00000206140	1.19426	0.0284584	up	22:+:21466423-21471269	22:+:21466423-21471269	ENSG00000206140	645426	A6NGB0	TMEM191C	transmembrane protein 191C	0.90602	0.9728	0.57957	0.32036	0.34763	0.2018
ENSG00000282851	-1.60758077112359	0.0277985	down	19:+:17405686-17419324	19:+:17405686-17419324	ENSG00000282851	105221694	-	BISPR	BST2 interferon stimulated positive regulator (non-protein coding)	0.41211	0.50757	1.19069	0.42181	2.54274	1.91031
ENSG00000123595	1.08121	0.0236598	up	X:+:13689125-13710506	X:+:13689125-13710506	ENSG00000123595	9367	A0A024RBV5	RAB9A	RAB9A, member RAS oncogene family [Source:HGNC Symbol;Acc:HGNC:9792]	6.71734	7.0325	16.5991	2.19188	4.24865	5.21751
ENSG00000272899	1.42884	0.0263677	up	7:+:128866308-128872044	7:+:128866308-128872044	ENSG00000272899	100130705	-	AC025594.2	uncharacterized LOC100130705	1.92541	2.42315	1.46202	0.43228	0.63969	0.65608
ENSG00000157110	1.0387	0.0258524	up	8:+:30384479-30572261	8:+:30384479-30572261	ENSG00000157110	11030	Q93062	RBPMS	RNA binding protein, mRNA processing factor [Source:HGNC Symbol;Acc:HGNC:19097]	0.82662	0.89581	0.87927	0.38812	0.31687	0.29301
ENSG00000198743	2.13377	0.0247082	up	21:+:34073570-34106262	21:+:34073570-34106262	ENSG00000198743	6526	P53794	SLC5A3	solute carrier family 5 member 3 [Source:HGNC Symbol;Acc:HGNC:11038]	1.6176	1.39796	2.87673	0.20186	0.09202	1.43377
ENSG00000117054	1.02643	0.0238268	up	1:+:75724347-75787575	1:+:75724347-75787575	ENSG00000117054	34	A0A0S2Z366	ACADM	acyl-CoA dehydrogenase medium chain [Source:HGNC Symbol;Acc:HGNC:89]	2.23518	2.69595	9.09635	1.06443	1.69524	2.41448
ENSG00000141027	1.02204	0.0221972	up	17:-:16029157-16218185	17:-:16029157-16218185	ENSG00000141027	9611	A0A024RD47	NCOR1	nuclear receptor corepressor 1 [Source:HGNC Symbol;Acc:HGNC:7672]	3.79919	2.33228	2.84564	1.25875	1.38922	1.19658
ENSG00000132424	1.76073	0.0251479	up	6:-:99398051-99425331	6:-:99398051-99425331	ENSG00000132424	25957	Q8TF01	PNISR	PNN interacting serine and arginine rich protein [Source:HGNC Symbol;Acc:HGNC:21222]	1.08397	0.39589	4.18435	0.34167	0.30861	0.35588
ENSG00000272906	1.56654	0.0342907	up	1:-:179881607-179882595	1:-:179881607-179882595	ENSG00000272906	-	-	AL353708.3	-	1.25235	1.25632	1.00771	0.31294	0.38581	0.23009
ENSG00000274677	-2.34335917924001	0.0357547	down	16:-:84085979-84086590	16:-:84085979-84086590	ENSG00000274677	-	-	AC040169.3	-	0.42607	0.09904	0.56154	0.60685	1.50674	1.97531
ENSG00000218631	3.06749	0.0357146	up	6:-:157372556-157373171	6:-:157372556-157373171	ENSG00000218631	-	-	AL117344.1	-	0.74078	0.63955	1.03211	0.20097	0.10324	0
ENSG00000276850	-1.09243263282708	0.0246064	down	10:-:47908064-47991850	10:-:47908064-47991850	ENSG00000276850	-	-	AC245041.2	-	1.82326	2.22342	6.10153	6.35421	4.23406	4.98096
ENSG00000186891	2.15206	0.0357533	up	1:-:1203508-1206691	1:-:1203508-1206691	ENSG00000186891	8784	Q9Y5U5	TNFRSF18	TNF receptor superfamily member 18 [Source:HGNC Symbol;Acc:HGNC:11914]	1.1063	0.89587	0.22576	0.13554	0.11605	0.12457
ENSG00000132563	2.14329	0.0321434	up	5:+:138439017-138446969	5:+:138439017-138446969	ENSG00000132563	51308	Q9BRK0	REEP2	receptor accessory protein 2 [Source:HGNC Symbol;Acc:HGNC:17975]	1.17613	0.93203	0.743	0.05655	0.36793	0.13858
ENSG00000224597	-1.73322273050563	0.0299281	down	10:+:29409402-29487745	10:+:29409402-29487745	ENSG00000224597	102724316	-	SVIL-AS1	SVIL antisense RNA 1	0.2186	0.24572	0.29929	1.66674	0.39468	0.29042
ENSG00000268307	2.33727	0.0366203	up	19:+:58400221-58400679	19:+:58400221-58400679	ENSG00000268307	110806301	-	LINC02560	long intergenic non-protein coding RNA 2560 [Source:HGNC Symbol;Acc:HGNC:53600]	2.5564	1.45252	0.44923	0.91028	0.13855	0
ENSG00000164920	-1.16232283657261	0.029223	down	8:+:98944403-98952104	8:+:98944403-98952104	ENSG00000164920	116039	Q8N2R0	OSR2	odd-skipped related transciption factor 2 [Source:HGNC Symbol;Acc:HGNC:15830]	0.67302	0.2896	0.90901	1.20945	0.67827	1.16011
ENSG00000092931	-1.08443042367413	0.0256249	down	17:+:76735865-76781449	17:+:76735865-76781449	ENSG00000092931	79157	A0A024R8U7	MFSD11	major facilitator superfamily domain containing 11 [Source:HGNC Symbol;Acc:HGNC:25458]	0.54431	0.81663	1.30433	1.70557	0.97752	1.6647
ENSG00000132613	-1.17849426631154	0.0213831	down	16:-:70661204-70686066	16:-:70661204-70686066	ENSG00000132613	92154	Q765P7	MTSS1L	MTSS1L, I-BAR domain containing [Source:HGNC Symbol;Acc:HGNC:25094]	9.71499	3.57063	13.9555	20.5111	16.3344	17.44
ENSG00000197444	1.36422	0.0303005	up	10:-:49734643-49762379	10:-:49734643-49762379	ENSG00000197444	55753	Q9ULD0	OGDHL	oxoglutarate dehydrogenase like [Source:HGNC Symbol;Acc:HGNC:25590]	0.50394	0.67238	0.44729	0.13517	0.17776	0.1789
ENSG00000182492	2.12732	0.0322578	up	X:+:153494939-153509554	X:+:153494939-153509554	ENSG00000182492	633	P21810	BGN	biglycan [Source:HGNC Symbol;Acc:HGNC:1044]	0.38534	2.71793	1.21886	0.25234	0.16851	0.25511
ENSG00000259357	-3.29048190974768	0.0369967	down	1:+:150965245-150966256	1:+:150965245-150966256	ENSG00000259357	-	-	AL590133.2	-	0	0	0.86137	0.49726	0.26566	1.06027
ENSG00000107281	1.14911	0.0222793	up	9:-:137039470-137046203	9:-:137039470-137046203	ENSG00000107281	56654	Q9NQX5	NPDC1	neural proliferation, differentiation and control 1 [Source:HGNC Symbol;Acc:HGNC:7899]	26.8898	24.4033	15.35	7.57055	10.2641	8.56869
ENSG00000033867	1.00852	0.0247136	up	3:-:27372721-27484420	3:-:27372721-27484420	ENSG00000033867	9497	Q9Y6M7	SLC4A7	solute carrier family 4 member 7 [Source:HGNC Symbol;Acc:HGNC:11033]	1.15584	1.34569	3.48095	0.84004	0.62662	0.77649
ENSG00000188191	-1.02779715773883	0.019412	down	7:-:549197-727650	7:-:549197-727650	ENSG00000188191	5575	P31321	PRKAR1B	protein kinase cAMP-dependent type I regulatory subunit beta [Source:HGNC Symbol;Acc:HGNC:9390]	43.0887	36.7458	20.5808	58.1429	76.0275	65.7942
ENSG00000181773	-1.17146808206872	0.0245387	down	1:+:27392644-27395814	1:+:27392644-27395814	ENSG00000181773	2827	F1DAM5	GPR3	G protein-coupled receptor 3 [Source:HGNC Symbol;Acc:HGNC:4484]	5.20119	4.46334	4.04597	7.82148	9.90001	8.39887
ENSG00000134352	4.09353	0.0316718	up	5:-:55935095-55994993	5:-:55935095-55994993	ENSG00000134352	3572	P40189	IL6ST	interleukin 6 signal transducer [Source:HGNC Symbol;Acc:HGNC:6021]	0.08594	0.05871	8.09045	0.05995	0.05646	0.05816
ENSG00000221819	-2.17681024200814	0.0373961	down	16:-:90028908-90029901	16:-:90028908-90029901	ENSG00000221819	750	O95177	GAS8-AS1	GAS8 antisense RNA 1 [Source:HGNC Symbol;Acc:HGNC:1197]	0.09837	0.15244	0.20744	0.76284	0.22392	0.7011
ENSG00000095585	1.21008	0.0309361	up	10:-:96191702-96271587	10:-:96191702-96271587	ENSG00000095585	29760	Q8WV28	BLNK	B cell linker [Source:HGNC Symbol;Acc:HGNC:14211]	0.62424	0.58869	1.22703	0.3133	0.17399	0.27238
ENSG00000136842	2.28038	0.0265628	up	9:+:97501180-97601748	9:+:97501180-97601748	ENSG00000136842	7111	P28289	TMOD1	tropomodulin 1 [Source:HGNC Symbol;Acc:HGNC:11871]	6.72451	0.79685	8.86964	0.66356	0.86611	0.59451
ENSG00000272821	-1.17611685117162	0.0254711	down	22:+:50523926-50524780	22:+:50523926-50524780	ENSG00000272821	-	-	U62317.3	-	6.74755	10.3852	6.89337	13.2666	15.3408	15.9855
ENSG00000146674	1.58614	0.0166838	up	7:-:45912245-45921874	7:-:45912245-45921874	ENSG00000146674	3486	B3KPF0	IGFBP3	insulin like growth factor binding protein 3 [Source:HGNC Symbol;Acc:HGNC:5472]	336.077	302.081	579.247	131.709	207.576	104.089
ENSG00000154237	-1.03713691584112	0.0255759	down	15:+:100919215-101078254	15:+:100919215-101078254	ENSG00000154237	79705	Q38SD2	LRRK1	leucine rich repeat kinase 1 [Source:HGNC Symbol;Acc:HGNC:18608]	0.35928	0.35815	0.45008	0.85023	0.44173	0.70061
ENSG00000078900	1.51131	0.0250576	up	1:+:3652520-3736201	1:+:3652520-3736201	ENSG00000078900	7161	A0A024R4C3	TP73	tumor protein p73 [Source:HGNC Symbol;Acc:HGNC:12003]	2.39769	2.39508	4.78934	0.62466	1.80544	0.55097
ENSG00000242837	2.30463	0.0377592	up	14:+:103241492-103241972	14:+:103241492-103241972	ENSG00000242837	319144	-	RPL21P13	ribosomal protein L21 pseudogene 13 [Source:HGNC Symbol;Acc:HGNC:19812]	1.52467	1.44909	1.6433	0.09652	0.29748	0.35482
ENSG00000130005	1.48878	0.021554	up	19:-:1397026-1401570	19:-:1397026-1401570	ENSG00000130005	2593	Q14353	GAMT	guanidinoacetate N-methyltransferase [Source:HGNC Symbol;Acc:HGNC:4136]	73.7471	64.2165	24.6557	12.8859	19.1075	18.1699
ENSG00000105767	1.00018	0.0262719	up	19:-:43622368-43639839	19:-:43622368-43639839	ENSG00000105767	199731	Q8NFZ8	CADM4	cell adhesion molecule 4 [Source:HGNC Symbol;Acc:HGNC:30825]	4.47697	4.02761	5.69968	1.89472	2.11652	1.55774
ENSG00000170113	-1.34568114287544	0.0268337	down	15:+:22773063-22829791	15:+:22773063-22829791	ENSG00000170113	123606	Q7RTP0	NIPA1	non imprinted in Prader-Willi/Angelman syndrome 1 [Source:HGNC Symbol;Acc:HGNC:17043]	0.23415	0.55907	0.79793	1.2362	0.67249	1.01844
ENSG00000198843	-2.85750121609616	0.0242096	down	3:+:150602875-150630445	3:+:150602875-150630445	ENSG00000198843	51714	P62341	SELENOT	selenoprotein T [Source:HGNC Symbol;Acc:HGNC:18136]	0.36259	0.96008	15.6373	19.5726	9.59302	20.3893
ENSG00000247092	-1.24129471004867	0.0284328	down	14:-:95532297-95534872	14:-:95532297-95534872	ENSG00000247092	283596	-	SNHG10	small nucleolar RNA host gene 10 [Source:HGNC Symbol;Acc:HGNC:27510]	0.64518	1.84634	2.01428	2.41071	2.24788	2.88832
ENSG00000185252	-1.03300329209726	0.0264155	down	22:+:20394115-20408461	22:+:20394115-20408461	ENSG00000185252	7625	A8K5P3	ZNF74	zinc finger protein 74 [Source:HGNC Symbol;Acc:HGNC:13144]	0.8812	0.51874	1.66582	1.96311	1.22336	1.39015
ENSG00000251350	2.16117	0.0362188	up	4:+:44016861-44022063	4:+:44016861-44022063	ENSG00000251350	100506827	-	LINC02475	long intergenic non-protein coding RNA 2475	0.64657	0.45087	0.96172	0.19186	0.15769	0.02015
ENSG00000168237	-1.08227755596499	0.0297077	down	3:+:52287089-52293476	3:+:52287089-52293476	ENSG00000168237	132158	A0A024R302	GLYCTK	glycerate kinase [Source:HGNC Symbol;Acc:HGNC:24247]	0.77347	0.4677	0.84405	1.4278	0.83899	1.13759
ENSG00000117525	1.54522	0.0189904	up	1:-:94529225-94541800	1:-:94529225-94541800	ENSG00000117525	2152	P13726	F3	coagulation factor III, tissue factor [Source:HGNC Symbol;Acc:HGNC:3541]	116.08	152.768	438.838	86.3945	67.344	80.4658
ENSG00000183317	-1.7731764097316	0.0289135	down	1:-:37713880-37765133	1:-:37713880-37765133	ENSG00000183317	284656	Q5JZY3	EPHA10	EPH receptor A10 [Source:HGNC Symbol;Acc:HGNC:19987]	0.10995	1.07435	0.17706	0.79348	1.30669	0.74147
ENSG00000233328	-1.30007585218921	0.0256163	down	1:-:171670517-171670939	1:-:171670517-171670939	ENSG00000233328	730138	-	PFN1P1	profilin 1 pseudogene 1 [Source:HGNC Symbol;Acc:HGNC:42989]	27.7397	20.5615	14.299	43.8998	43.5992	41.2546
ENSG00000152147	-1.08113346015619	0.0239638	down	2:+:38751534-38785000	2:+:38751534-38785000	ENSG00000152147	79833	Q8WXD5	GEMIN6	gem nuclear organelle associated protein 6 [Source:HGNC Symbol;Acc:HGNC:20044]	5.29907	5.43069	4.21601	8.64041	9.78491	9.43802
ENSG00000135324	1.49835	0.0344662	up	6:+:84033756-84090881	6:+:84033756-84090881	ENSG00000135324	112609	Q96G30	MRAP2	melanocortin 2 receptor accessory protein 2 [Source:HGNC Symbol;Acc:HGNC:21232]	0.60556	1.28088	1.21312	0.345	0.35445	0.13212
ENSG00000162069	1.02525	0.0236734	up	16:-:3027682-3036926	16:-:3027682-3036926	ENSG00000162069	146439	A1A5D9	BICDL2	BICD family like cargo adaptor 2 [Source:HGNC Symbol;Acc:HGNC:33584]	11.6025	11.9346	8.84073	4.33225	4.69502	4.95808
ENSG00000213638	-1.29202733133105	0.025668	down	19:+:1905378-1913447	19:+:1905378-1913447	ENSG00000213638	113179	D6W601	ADAT3	adenosine deaminase, tRNA specific 3 [Source:HGNC Symbol;Acc:HGNC:25151]	4.4367	5.20886	2.90355	6.65473	11.8263	8.05525
ENSG00000234882	2.16009	0.0393188	up	6:+:73291962-73293277	6:+:73291962-73293277	ENSG00000234882	3647	-	EIF3EP1	eukaryotic translation initiation factor 3 subunit E pseudogene 1 [Source:HGNC Symbol;Acc:HGNC:6102]	0.5325	0.66781	0.75731	0.23518	0.04832	0.07565
ENSG00000275215	-1.47264625998576	0.0275172	down	21:+:8395607-8395759	21:+:8395607-8395759	ENSG00000275215	109864274	-	RNA5-8SN4	RNA, 5.8S ribosomal N4 [Source:HGNC Symbol;Acc:HGNC:53529]	35.1505	34.3653	15.3863	49.8629	85.6241	59.6777
ENSG00000134461	-1.00336606860318	0.0270056	down	10:-:5861617-5889906	10:-:5861617-5889906	ENSG00000134461	54522	Q6P6B7	ANKRD16	ankyrin repeat domain 16 [Source:HGNC Symbol;Acc:HGNC:23471]	1.61426	2.05071	2.10085	2.59007	3.82524	2.87793
ENSG00000139438	-1.95434905804435	0.0326216	down	12:+:109714228-109770507	12:+:109714228-109770507	ENSG00000139438	84915	Q5U5X8	FAM222A	family with sequence similarity 222 member A [Source:HGNC Symbol;Acc:HGNC:25915]	0.45975	0.05292	0.6648	1.04356	0.94828	0.90943
ENSG00000268707	-2.05096018882282	0.0391264	down	9:+:129170434-129170940	9:+:129170434-129170940	ENSG00000268707	-	-	AL158151.4	-	0.12858	0.59773	0.67784	1.67871	1.25433	1.31843
ENSG00000234134	2.45979	0.038837	up	10:-:125718771-125719365	10:-:125718771-125719365	ENSG00000234134	-	-	AL158835.3	-	0.86918	0.6061	0.34366	0.20633	0.053	0
ENSG00000181026	-2.71113208923321	0.0248375	down	15:+:88621296-88632282	15:+:88621296-88632282	ENSG00000181026	64782	Q8WTP8	AEN	apoptosis enhancing nuclease [Source:HGNC Symbol;Acc:HGNC:25722]	0.14894	4.84686	4.21728	10.9927	11.5158	10.571
ENSG00000154589	1.30778	0.0333827	up	8:+:73991352-74029087	8:+:73991352-74029087	ENSG00000154589	23643	Q9Y6Y9	LY96	lymphocyte antigen 96 [Source:HGNC Symbol;Acc:HGNC:17156]	4.5911	3.4948	3.65178	1.24919	1.44057	1.03094
ENSG00000205809	1.81421	0.0375552	up	12:-:10426854-10442300	12:-:10426854-10442300	ENSG00000205809	3822	P26717	KLRC2	killer cell lectin like receptor C2 [Source:HGNC Symbol;Acc:HGNC:6375]	1.07632	0.80867	0.7451	0.27873	0.07424	0.25617
ENSG00000213937	-1.21094249204274	0.0263694	down	16:+:3012456-3014505	16:+:3012456-3014505	ENSG00000213937	9080	O95484	CLDN9	claudin 9 [Source:HGNC Symbol;Acc:HGNC:2051]	4.11004	4.33877	2.25477	7.32971	7.42196	5.99416
ENSG00000179361	-2.39523647821529	0.0317473	down	15:+:74541177-74598131	15:+:74541177-74598131	ENSG00000179361	10620	Q8IVW6	ARID3B	AT-rich interaction domain 3B [Source:HGNC Symbol;Acc:HGNC:14350]	0.15479	0.10001	0.54216	3.01672	0.26105	0.40524
ENSG00000178878	2.26026	0.0286215	up	12:+:12725917-12829975	12:+:12725917-12829975	ENSG00000178878	81575	Q96LR9	APOLD1	apolipoprotein L domain containing 1 [Source:HGNC Symbol;Acc:HGNC:25268]	0.85052	5.24049	0.69511	0.31834	0.25023	0.30632
ENSG00000185515	-1.58509616155419	0.0274444	down	X:+:155071420-155123074	X:+:155071420-155123074	ENSG00000185515	79184	P46736	BRCC3	BRCA1/BRCA2-containing complex subunit 3 [Source:HGNC Symbol;Acc:HGNC:24185]	0.87068	0.7	4.87091	3.12217	4.13705	3.59356
ENSG00000070759	1.03398	0.0298286	up	1:-:45343883-45491166	1:-:45343883-45491166	ENSG00000070759	10420	Q96S53	TESK2	testis-specific kinase 2 [Source:HGNC Symbol;Acc:HGNC:11732]	1.40796	1.12206	2.06384	0.6801	0.48337	0.50947
ENSG00000001617	1.3246	0.0260572	up	3:+:50155045-50189075	3:+:50155045-50189075	ENSG00000001617	6405	Q13275	SEMA3F	semaphorin 3F [Source:HGNC Symbol;Acc:HGNC:10728]	4.76147	4.70021	4.1872	2.38565	2.74092	0.38606
ENSG00000180801	1.17381	0.031884	up	4:-:113900284-113979727	4:-:113900284-113979727	ENSG00000180801	79642	Q5FYB0	ARSJ	arylsulfatase family member J [Source:HGNC Symbol;Acc:HGNC:26286]	0.42437	0.4564	1.42581	0.24057	0.14521	0.2819
ENSG00000271646	1.40768	0.0357657	up	4:+:184474802-184477304	4:+:184474802-184477304	ENSG00000271646	-	-	AC099343.3	-	0.69668	0.59326	0.75515	0.30912	0.12704	0.17046
ENSG00000273216	-1.55675652305611	0.0357896	down	22:-:29316744-29317220	22:-:29316744-29317220	ENSG00000273216	-	-	AC002059.1	-	1.91328	1.04828	1.0807	2.88731	2.66644	3.63756
ENSG00000176092	-1.10286951673066	0.0243761	down	1:-:26321698-26360080	1:-:26321698-26360080	ENSG00000176092	55057	Q8N1P7	CRYBG2	crystallin beta-gamma domain containing 2	3.39177	3.4744	2.37998	5.52106	6.36177	5.52801
ENSG00000151576	1.77486	0.0296916	up	3:+:114005833-114088422	3:+:114005833-114088422	ENSG00000151576	79691	Q9H974	QTRT2	queuine tRNA-ribosyltransferase accessory subunit 2 [Source:HGNC Symbol;Acc:HGNC:25771]	1.10279	1.32259	0.41603	0.16908	0.23885	0.25428
ENSG00000259305	-1.03185738779093	0.0296767	down	8:-:123226189-123274284	8:-:123226189-123274284	ENSG00000259305	100533106	Q96EF9	ZHX1-C8orf76	ZHX1-C8orf76 readthrough [Source:HGNC Symbol;Acc:HGNC:42975]	1.95565	2.31003	1.81558	4.41466	3.33572	2.3507
ENSG00000283886	4.35196	0.0401924	up	9:-:39816600-39874206	9:-:39816600-39874206	ENSG00000283886	-	-	BX664615.2	-	0.59041	0.00871	2.22324	0.0089	0.00914	0.00818
ENSG00000124508	1.28975	0.0283798	up	6:+:26383096-26394874	6:+:26383096-26394874	ENSG00000124508	10385	Q8WVV5	BTN2A2	butyrophilin subfamily 2 member A2 [Source:HGNC Symbol;Acc:HGNC:1137]	0.97558	1.10126	2.71794	0.81267	0.31559	0.37345
ENSG00000272934	-3.20161532382508	0.0403372	down	9:-:38542389-38543215	9:-:38542389-38543215	ENSG00000272934	-	-	AL390726.4	-	0	0	0.7694	0.42894	0.47459	0.81877
ENSG00000197363	-1.10410912296809	0.0302442	down	8:+:144798876-144811169	8:+:144798876-144811169	ENSG00000197363	340385	A0AV05	ZNF517	zinc finger protein 517 [Source:HGNC Symbol;Acc:HGNC:27984]	0.28247	0.48243	0.71219	0.42564	0.76977	1.1575
ENSG00000121316	1.12499	0.0301824	up	12:-:14503661-14568349	12:-:14503661-14568349	ENSG00000121316	79887	Q6P4A8	PLBD1	phospholipase B domain containing 1 [Source:HGNC Symbol;Acc:HGNC:26215]	1.06697	1.82405	3.05439	0.66997	0.71071	0.53064
ENSG00000168993	-1.10312401538624	0.0271897	down	4:-:784957-826198	4:-:784957-826198	ENSG00000168993	10815	O14810	CPLX1	complexin 1 [Source:HGNC Symbol;Acc:HGNC:2309]	2.99251	2.8638	2.18876	4.85744	5.2601	4.24668
ENSG00000269352	-1.36399696013596	0.0321373	down	19:-:49856970-49859289	19:-:49856970-49859289	ENSG00000269352	101928378	-	PTOV1-AS2	PTOV1 antisense RNA 2 [Source:HGNC Symbol;Acc:HGNC:51284]	0.74874	1.37749	3.12422	3.46403	2.3001	3.15587
ENSG00000020633	1.12167	0.0282409	up	1:-:24899511-24965121	1:-:24899511-24965121	ENSG00000020633	864	Q13761	RUNX3	runt related transcription factor 3 [Source:HGNC Symbol;Acc:HGNC:10473]	2.21234	2.10385	1.97172	0.69795	0.86471	0.72007
ENSG00000129749	-1.1537616674254	0.0318347	down	11:-:3665587-3671384	11:-:3665587-3671384	ENSG00000129749	57053	Q9GZZ6	CHRNA10	cholinergic receptor nicotinic alpha 10 subunit [Source:HGNC Symbol;Acc:HGNC:13800]	0.47028	0.60542	0.92813	0.79578	1.44105	1.04707
ENSG00000213222	-1.25532852063203	0.034942	down	2:-:131723253-131724279	2:-:131723253-131724279	ENSG00000213222	-	-	AC093724.1	-	0.92038	0.64918	1.1712	1.70267	1.22297	1.96647
ENSG00000275084	-2.61767832839274	0.0411086	down	17:-:2329016-2329237	17:-:2329016-2329237	ENSG00000275084	692208	-	SNORD91B	small nucleolar RNA, C/D box 91B	0.14682	0.06825	0.38701	1.04559	1.21746	0.70471
ENSG00000250461	2.41604	0.0403357	up	5:+:61375112-61375855	5:+:61375112-61375855	ENSG00000250461	-	-	AC122718.1	-	3.00094	1.3238	1.10859	0.1248	0.25643	0.43967
ENSG00000067167	1.63851	0.0236328	up	8:-:70573442-70608387	8:-:70573442-70608387	ENSG00000067167	23471	Q6FHL3	TRAM1	translocation associated membrane protein 1 [Source:HGNC Symbol;Acc:HGNC:20568]	18.8185	21.6463	37.4725	14.1978	1.91866	13.6758
ENSG00000100485	1.0416	0.03036	up	14:-:50117120-50231558	14:-:50117120-50231558	ENSG00000100485	6655	Q07890	SOS2	SOS Ras/Rho guanine nucleotide exchange factor 2 [Source:HGNC Symbol;Acc:HGNC:11188]	0.54496	0.65519	1.48601	0.33902	0.23832	0.33823
ENSG00000277196	1.73673	0.029001	up	KI270734.1:-:138082-161852	KI270734.1:-:138082-161852	ENSG00000277196	102724788	-	AC007325.2	proline dehydrogenase 1, mitochondrial	6.7831	4.8135	3.10083	0.73995	1.50062	1.28917
ENSG00000138764	1.04821	0.0304628	up	4:+:77157151-77433388	4:+:77157151-77433388	ENSG00000138764	901	A0A024RDC7	CCNG2	cyclin G2 [Source:HGNC Symbol;Acc:HGNC:1593]	0.52135	0.55775	1.44209	0.27341	0.26813	0.29316
ENSG00000232586	-3.24061759030613	0.041399	down	1:-:180949699-180954887	1:-:180949699-180954887	ENSG00000232586	103344928	-	KIAA1614-AS1	KIAA1614 antisense RNA 1 [Source:HGNC Symbol;Acc:HGNC:50644]	0.11317	0.38933	0	1.53672	0.45267	0.58272
ENSG00000079313	-1.4079475147666	0.0240664	down	19:-:1815246-1848463	19:-:1815246-1848463	ENSG00000079313	57455	Q8N1G1	REXO1	RNA exonuclease 1 homolog [Source:HGNC Symbol;Acc:HGNC:24616]	1.63234	10.0626	8.58696	13.1261	14.9752	14.5905
ENSG00000212607	-1.66067470227305	0.0401574	down	11:+:8685439-8685569	11:+:8685439-8685569	ENSG00000212607	677826	-	SNORA3B	small nucleolar RNA, H/ACA box 3B	3.98096	1.61934	2.09871	7.44202	4.85455	6.51401
ENSG00000082074	1.04375	0.0300032	up	5:-:39105255-39274528	5:-:39105255-39274528	ENSG00000082074	2533	O15117	FYB1	FYN binding protein 1 [Source:HGNC Symbol;Acc:HGNC:4036]	0.56349	0.56329	1.35912	0.36195	0.23174	0.2732
ENSG00000028203	2.02992	0.0265884	up	12:+:95217746-95302790	12:+:95217746-95302790	ENSG00000028203	55591	Q9HBM0	VEZT	vezatin, adherens junctions transmembrane protein [Source:HGNC Symbol;Acc:HGNC:18258]	3.64204	3.40874	5.26072	0.58845	2.69244	0.28259
ENSG00000130600	1.32472	0.0312521	up	11:-:1995176-2001470	11:-:1995176-2001470	ENSG00000130600	283120	-	H19	H19, imprinted maternally expressed transcript (non-protein coding)	2.56523	2.09216	1.18034	0.57155	0.85064	0.46638
ENSG00000232859	1.39706	0.0325662	up	17:-:27878314-27894752	17:-:27878314-27894752	ENSG00000232859	201229	A8MSI8	LYRM9	LYR motif containing 9 [Source:HGNC Symbol;Acc:HGNC:27314]	1.08142	0.68721	0.61642	0.23874	0.21277	0.26964
ENSG00000197461	1.24193	0.0272205	up	7:-:497258-520296	7:-:497258-520296	ENSG00000197461	5154	P04085	PDGFA	platelet derived growth factor subunit A [Source:HGNC Symbol;Acc:HGNC:8799]	1.84132	7.93577	9.3512	1.79314	1.78482	2.299
ENSG00000160766	-4.08275250568728	0.0360003	down	1:-:155213821-155227422	1:-:155213821-155227422	ENSG00000160766	2630	-	GBAP1	glucosylceramidase beta pseudogene 1	0.02229	0.01658	4.1078	6.23474	8.15806	6.6521
ENSG00000225720	-1.38405275844013	0.03649	down	22:+:39091586-39092855	22:+:39091586-39092855	ENSG00000225720	-	-	AL031846.1	-	1.06949	1.89405	1.18134	3.28837	2.3848	2.62223
ENSG00000182809	1.39511	0.0262609	up	14:+:105472962-105480170	14:+:105472962-105480170	ENSG00000182809	1397	P52943	CRIP2	cysteine rich protein 2 [Source:HGNC Symbol;Acc:HGNC:2361]	10.3571	10.3533	5.31801	2.05071	3.26059	2.82857
ENSG00000213430	-1.00291538840987	0.0283286	down	5:+:21882585-21884310	5:+:21882585-21884310	ENSG00000213430	643300	-	HSPD1P1	heat shock protein family D (Hsp60) member 1 pseudogene 1 [Source:HGNC Symbol;Acc:HGNC:35133]	2.67211	3.78372	8.39248	8.69666	5.59124	7.65497
ENSG00000167925	1.70109	0.0271546	up	17:-:42188799-42194532	17:-:42188799-42194532	ENSG00000167925	84514	A0A024R1Y7	GHDC	GH3 domain containing [Source:HGNC Symbol;Acc:HGNC:24438]	8.23977	8.94668	7.22985	6.98844	0.84656	1.14302
ENSG00000188313	1.33625	0.0251731	up	3:-:146515180-146544864	3:-:146515180-146544864	ENSG00000188313	5359	O15162	PLSCR1	phospholipid scramblase 1 [Source:HGNC Symbol;Acc:HGNC:9092]	6.75164	10.5473	33.7685	5.97237	4.39228	6.28532
ENSG00000136010	1.51534	0.0315613	up	12:-:105019784-105084577	12:-:105019784-105084577	ENSG00000136010	160428	Q3SY69	ALDH1L2	aldehyde dehydrogenase 1 family member L2 [Source:HGNC Symbol;Acc:HGNC:26777]	0.85824	1.1168	0.47467	0.36563	0.14204	0.20898
ENSG00000277157	-2.40083072501482	0.0439521	down	6:-:26188765-26189076	6:-:26188765-26189076	ENSG00000277157	8360	B2R4R0	HIST1H4D	histone cluster 1 H4 family member d [Source:HGNC Symbol;Acc:HGNC:4782]	0	0.92274	0.2203	0.19839	1.63063	1.50428
ENSG00000050130	1.43924	0.0308572	up	14:+:59484443-59505410	14:+:59484443-59505410	ENSG00000050130	51528	B3KPC2	JKAMP	JNK1/MAPK8 associated membrane protein [Source:HGNC Symbol;Acc:HGNC:20184]	0.56571	2.28506	4.80339	0.54784	0.55188	0.60812
ENSG00000128266	1.28972	0.0302524	up	22:+:23070361-23125037	22:+:23070361-23125037	ENSG00000128266	2781	Q8N652	GNAZ	G protein subunit alpha z [Source:HGNC Symbol;Acc:HGNC:4395]	2.81803	2.51357	2.26872	0.60045	1.10959	0.80371
ENSG00000160208	-2.22090608892202	0.0267129	down	21:+:43659548-43696079	21:+:43659548-43696079	ENSG00000160208	23076	Q14684	RRP1B	ribosomal RNA processing 1B [Source:HGNC Symbol;Acc:HGNC:23818]	0.74103	0.79154	10.1453	9.05062	9.64349	9.29556
ENSG00000226986	-1.73023904758355	0.0428852	down	1:+:211207239-211207897	1:+:211207239-211207897	ENSG00000226986	-	-	AC092017.1	-	0.39568	0.55183	0.26075	0.96276	1.10977	1.10066
ENSG00000134882	1.69987	0.0253907	up	13:+:99200774-99386434	13:+:99200774-99386434	ENSG00000134882	337867	Q8NBM4	UBAC2	UBA domain containing 2 [Source:HGNC Symbol;Acc:HGNC:20486]	28.9261	29.1165	6.71574	3.34506	9.10468	4.01671
ENSG00000248780	2.17145	0.0445594	up	4:+:40786110-40786710	4:+:40786110-40786710	ENSG00000248780	152709	-	ARL4AP2	ADP ribosylation factor like GTPase 4A pseudogene 2 [Source:HGNC Symbol;Acc:HGNC:32379]	1.97951	0.6303	1.00068	0.15449	0.23808	0.18931
ENSG00000008083	1.43102	0.0292328	up	6:+:15246296-15522040	6:+:15246296-15522040	ENSG00000008083	3720	Q92833	JARID2	jumonji and AT-rich interaction domain containing 2 [Source:HGNC Symbol;Acc:HGNC:6196]	2.15668	2.45613	3.94513	1.36352	0.29339	1.24371
ENSG00000273424	1.76946	0.0437135	up	22:+:41430934-41431375	22:+:41430934-41431375	ENSG00000273424	-	-	AL008582.1	-	2.61785	2.15974	1.01078	0.49015	0.43164	0.38612
ENSG00000203722	1.20403	0.0312932	up	6:-:149916878-149923121	6:-:149916878-149923121	ENSG00000203722	353091	Q6H3X3	RAET1G	retinoic acid early transcript 1G [Source:HGNC Symbol;Acc:HGNC:16795]	5.02292	6.63811	4.67161	2.3639	1.45506	1.86631
ENSG00000104728	5.37482	0.041976	up	8:+:1823976-1958641	8:+:1823976-1958641	ENSG00000104728	9639	O15013	ARHGEF10	Rho guanine nucleotide exchange factor 10 [Source:HGNC Symbol;Acc:HGNC:14103]	1.42252	0.01966	3.54746	0.0043	0.13259	0.01186
ENSG00000111245	-1.60758401213838	0.0400076	down	12:-:110910819-110920722	12:-:110910819-110920722	ENSG00000111245	4633	P10916	MYL2	myosin light chain 2 [Source:HGNC Symbol;Acc:HGNC:7583]	0.46666	0.4005	0.45418	0.52264	1.12061	1.52456
ENSG00000115226	1.87199	0.0411609	up	2:-:27491883-27495245	2:-:27491883-27495245	ENSG00000115226	64838	Q9H6D8	FNDC4	fibronectin type III domain containing 4 [Source:HGNC Symbol;Acc:HGNC:20239]	1.19227	0.63454	0.73692	0.12492	0.12834	0.31573
ENSG00000070540	1.14201	0.0319596	up	17:-:68420948-68457513	17:-:68420948-68457513	ENSG00000070540	55062	Q5MNZ9	WIPI1	WD repeat domain, phosphoinositide interacting 1 [Source:HGNC Symbol;Acc:HGNC:25471]	1.07785	2.03992	3.57099	0.79147	0.74773	0.56438
ENSG00000164406	-1.53710538644323	0.0383765	down	5:+:132872322-132875046	5:+:132872322-132875046	ENSG00000164406	116842	Q969E1	LEAP2	liver enriched antimicrobial peptide 2 [Source:HGNC Symbol;Acc:HGNC:29571]	0.17618	0.27722	0.80021	0.93298	0.69412	0.71555
ENSG00000180071	-1.47040736724501	0.0365384	down	9:-:38571358-38620660	9:-:38571358-38620660	ENSG00000180071	253650	Q8IVF6	ANKRD18A	ankyrin repeat domain 18A [Source:HGNC Symbol;Acc:HGNC:23643]	0.42103	0.07715	0.25598	0.58362	0.29081	0.67853
ENSG00000185838	-1.08942976961735	0.0269931	down	22:-:19783224-19854939	22:-:19783224-19854939	ENSG00000185838	54584	Q9BYB4	GNB1L	G protein subunit beta 1 like [Source:HGNC Symbol;Acc:HGNC:4397]	3.5472	3.44768	1.9352	5.56716	6.49097	4.45921
ENSG00000119574	-1.04908895598532	0.0274566	down	19:-:58513530-58538911	19:-:58513530-58538911	ENSG00000119574	84878	A0A024R4T8	ZBTB45	zinc finger and BTB domain containing 45 [Source:HGNC Symbol;Acc:HGNC:23715]	6.19365	4.98727	4.68541	9.3491	9.74944	9.5245
ENSG00000246203	3.34017	0.0371337	up	1:-:155614726-155660245	1:-:155614726-155660245	ENSG00000246203	-	-	AL353807.3	-	8.83489	2.38326	0.0686	0.19768	0.27291	0.32362
ENSG00000126091	-1.41212150383951	0.0309882	down	1:+:43705824-43931165	1:+:43705824-43931165	ENSG00000126091	6487	Q11203	ST3GAL3	ST3 beta-galactoside alpha-2,3-sialyltransferase 3 [Source:HGNC Symbol;Acc:HGNC:10866]	0.07531	0.40614	0.4491	0.44974	1.01637	0.28773
ENSG00000265254	2.89047	0.0462548	up	17:+:28405240-28406796	17:+:28405240-28406796	ENSG00000265254	-	-	AC015917.2	-	2.77678	1.47529	1.04563	0.43944	0	0.37503
ENSG00000238290	2.35981	0.0444107	up	1:+:8026738-8122702	1:+:8026738-8122702	ENSG00000238290	-	-	AL034417.2	-	0.95677	0.87475	0.26061	0.03028	0.19446	0.11133
ENSG00000137203	-1.67295967797235	0.0301157	down	6:-:10393186-10419659	6:-:10393186-10419659	ENSG00000137203	7020	P05549	TFAP2A	transcription factor AP-2 alpha [Source:HGNC Symbol;Acc:HGNC:11742]	0.24621	0.38458	3.2813	1.89459	1.64674	2.43226
ENSG00000100321	1.06351	0.0290923	up	22:+:39349925-39385588	22:+:39349925-39385588	ENSG00000100321	9145	O43759	SYNGR1	synaptogyrin 1 [Source:HGNC Symbol;Acc:HGNC:11498]	3.19706	2.91368	2.66904	1.1818	1.04954	1.21502
ENSG00000239697	1.5644	0.0439916	up	17:+:7548891-7557890	17:+:7548891-7557890	ENSG00000239697	8742	O43508	TNFSF12	TNF superfamily member 12 [Source:HGNC Symbol;Acc:HGNC:11927]	0.65917	0.45965	0.43895	0.19765	0.16922	0.06055
ENSG00000115207	-1.17643913794949	0.0283599	down	2:-:27325849-27357034	2:-:27325849-27357034	ENSG00000115207	2976	Q8WUA4	GTF3C2	general transcription factor IIIC subunit 2 [Source:HGNC Symbol;Acc:HGNC:4665]	3.31858	1.39873	2.59852	5.12289	5.49197	3.13236
ENSG00000197153	-2.05895311778551	0.0467	down	6:-:27890382-27893106	6:-:27890382-27893106	ENSG00000197153	8356	P68431	HIST1H3J	histone cluster 1 H3 family member j [Source:HGNC Symbol;Acc:HGNC:4774]	0.16823	0.07821	0.44344	0.59902	0.77955	0.66065
ENSG00000163209	-3.04495266546534	0.046906	down	1:+:153001747-153003856	1:+:153001747-153003856	ENSG00000163209	6707	Q9UBC9	SPRR3	small proline rich protein 3 [Source:HGNC Symbol;Acc:HGNC:11268]	0	0.16824	0.26234	0.66581	0.56269	0.47375
ENSG00000274949	2.46819	0.0475318	up	20:+:3811384-3823882	20:+:3811384-3823882	ENSG00000274949	-	-	AL109804.1	-	0.28998	1.13239	1.07013	0.05507	0.02829	0.32898
ENSG00000013563	1.44836	0.034228	up	X:-:154401238-154412112	X:-:154401238-154412112	ENSG00000013563	1774	P49184	DNASE1L1	deoxyribonuclease 1 like 1 [Source:HGNC Symbol;Acc:HGNC:2957]	2.80957	0.22013	2.97897	0.82432	0.22712	0.41324
ENSG00000271793	-1.19632893836407	0.0383459	down	6:-:85557978-85615234	6:-:85557978-85615234	ENSG00000271793	-	-	AL589666.1	-	1.21008	1.12509	1.70803	1.90885	2.05635	3.08291
ENSG00000135452	1.10702	0.0297669	up	12:+:57738013-57750211	12:+:57738013-57750211	ENSG00000135452	6302	Q12999	TSPAN31	tetraspanin 31 [Source:HGNC Symbol;Acc:HGNC:10539]	3.20796	2.86447	5.26504	2.48572	0.63477	1.62427
ENSG00000214108	-1.69698112879575	0.0465291	down	5:+:31908361-31909186	5:+:31908361-31909186	ENSG00000214108	100421420	-	TPT1P5	tumor protein, translationally-controlled 1 pseudogene 5 [Source:HGNC Symbol;Acc:HGNC:49296]	0.40664	0.49442	0.39577	1.18807	1.03753	1.11922
ENSG00000264577	-1.03201930031754	0.0316997	down	17:-:28721487-28722877	17:-:28721487-28722877	ENSG00000264577	-	-	AC010761.1	-	5.34776	5.30925	5.81056	8.073	9.69128	9.33385
ENSG00000100395	-1.10668136752077	0.026964	down	22:+:41205205-41231271	22:+:41205205-41231271	ENSG00000100395	83746	Q969R5	L3MBTL2	L3MBTL2, polycomb repressive complex 1 subunit [Source:HGNC Symbol;Acc:HGNC:18594]	5.5553	4.79635	3.49737	8.85398	8.43361	9.19784
ENSG00000106868	-1.04936112703614	0.035335	down	9:-:112040785-112175408	9:-:112040785-112175408	ENSG00000106868	64420	Q6UWL2	SUSD1	sushi domain containing 1 [Source:HGNC Symbol;Acc:HGNC:25413]	0.39739	0.40208	0.77639	0.92855	0.54731	0.9248
ENSG00000213412	-2.10039502498566	0.0392627	down	10:+:46415853-46416413	10:+:46415853-46416413	ENSG00000213412	728643	-	HNRNPA1P33	heterogeneous nuclear ribonucleoprotein A1 pseudogene 33	0.4067	1.16142	6.83039	8.85449	3.71252	6.43931
ENSG00000162073	-2.97016455658799	0.0295106	down	16:+:2969245-2973489	16:+:2969245-2973489	ENSG00000162073	124222	Q8N4S7	PAQR4	progestin and adipoQ receptor family member 4 [Source:HGNC Symbol;Acc:HGNC:26386]	0.26869	6.49026	7.05366	28.1168	10.5385	25.7695
ENSG00000102575	1.021	0.0259502	up	19:-:11574660-11579008	19:-:11574660-11579008	ENSG00000102575	54	A0A024R7F8	ACP5	acid phosphatase 5, tartrate resistant [Source:HGNC Symbol;Acc:HGNC:124]	47.4144	43.5457	22.3797	15.5187	20.3846	15.7082
ENSG00000148704	1.28903	0.0380252	up	10:-:117128521-117138301	10:-:117128521-117138301	ENSG00000148704	11023	Q5SQQ9	VAX1	ventral anterior homeobox 1 [Source:HGNC Symbol;Acc:HGNC:12660]	0.51527	0.5995	0.44531	0.12833	0.19228	0.18183
ENSG00000115966	1.07899	0.030341	up	2:-:175072250-175168382	2:-:175072250-175168382	ENSG00000115966	1386	P15336	ATF2	activating transcription factor 2 [Source:HGNC Symbol;Acc:HGNC:784]	1.74844	2.42924	7.00355	1.56603	0.95375	1.4294
ENSG00000279716	-1.47358494277515	0.0411164	down	19:+:15398696-15400356	19:+:15398696-15400356	ENSG00000279716	-	-	AC006128.1	-	0.47096	0.15508	1.13796	1.14593	0.82317	1.14737
ENSG00000235912	-1.49046048994345	0.0421094	down	1:+:27649419-27649610	1:+:27649419-27649610	ENSG00000235912	-	-	AL031729.1	-	2.97082	4.89297	2.59538	5.23882	7.86652	9.85188
ENSG00000146966	-1.30122325837764	0.0301558	down	7:-:140518420-140673993	7:-:140518420-140673993	ENSG00000146966	27147	Q9ULE3	DENND2A	DENN domain containing 2A [Source:HGNC Symbol;Acc:HGNC:22212]	2.10519	1.91319	1.49869	3.09013	4.03643	4.47001
ENSG00000270558	-1.34281641625793	0.0384674	down	5:-:37286449-37286977	5:-:37286449-37286977	ENSG00000270558	-	-	AC025449.1	-	1.41714	3.95281	2.04639	4.06612	4.56823	5.29638
ENSG00000231312	1.17721	0.0365696	up	2:+:39436637-39665343	2:+:39436637-39665343	ENSG00000231312	728730	-	AC007388.1	uncharacterized LOC728730	0.57055	0.59567	0.55569	0.16758	0.2217	0.21098
ENSG00000243708	-1.90496889103255	0.0387339	down	15:+:41837775-41848147	15:+:41837775-41848147	ENSG00000243708	100137049	P0C869	PLA2G4B	phospholipase A2 group IVB [Source:HGNC Symbol;Acc:HGNC:9036]	0.01833	0.13632	1.62324	0.00696	1.10854	2.31919
ENSG00000183196	-1.36704860934688	0.0351045	down	16:-:75472052-75495384	16:-:75472052-75495384	ENSG00000183196	4166	Q9GZX3	CHST6	carbohydrate sulfotransferase 6 [Source:HGNC Symbol;Acc:HGNC:6938]	0.38871	0.27195	0.19072	0.51893	0.60824	0.62135
ENSG00000223461	-2.00421875790518	0.0486791	down	22:+:19121529-19124503	22:+:19121529-19124503	ENSG00000223461	-	-	AC004471.1	-	0.14001	0.15621	0.91526	1.59533	0.51903	1.22184
ENSG00000223701	-3.21359732011139	0.049816	down	6:+:149884431-149919508	6:+:149884431-149919508	ENSG00000223701	100652739	-	RAET1E-AS1	RAET1E antisense RNA 1 [Source:HGNC Symbol;Acc:HGNC:48994]	0.10775	0.07514	0	0.86965	0.05256	0.79927
ENSG00000112159	-1.2740081253327	0.0296469	down	6:-:89642499-89819723	6:-:89642499-89819723	ENSG00000112159	23195	Q9NU22	MDN1	midasin AAA ATPase 1 [Source:HGNC Symbol;Acc:HGNC:18302]	0.72716	0.87484	0.49604	1.62799	1.18201	1.57804
ENSG00000082482	1.35902	0.0420965	up	1:+:215005775-215237093	1:+:215005775-215237093	ENSG00000082482	3776	O95069	KCNK2	potassium two pore domain channel subfamily K member 2 [Source:HGNC Symbol;Acc:HGNC:6277]	0.32928	0.42241	0.79544	0.18997	0.11385	0.12367
ENSG00000224687	-1.03124755847192	0.0364173	down	1:-:178091508-178093984	1:-:178091508-178093984	ENSG00000224687	100302401	-	RASAL2-AS1	RASAL2 antisense RNA 1	0.62947	0.80393	1.26905	1.39246	1.24166	1.36427
ENSG00000244151	-2.69765116435601	0.0325126	down	7:-:151074742-151076530	7:-:151074742-151076530	ENSG00000244151	-	-	AC010973.2	-	0.84798	2.09424	17.9096	43.2285	1.95179	38.9436
ENSG00000163435	1.29345	0.028673	up	1:+:202007945-202017188	1:+:202007945-202017188	ENSG00000163435	1999	P78545	ELF3	E74 like ETS transcription factor 3 [Source:HGNC Symbol;Acc:HGNC:3318]	2.987	6.86716	9.97155	2.89222	2.46959	1.63563
ENSG00000116044	1.17135	0.0279618	up	2:-:177227595-177392697	2:-:177227595-177392697	ENSG00000116044	4780	Q16236	NFE2L2	nuclear factor, erythroid 2 like 2 [Source:HGNC Symbol;Acc:HGNC:7782]	5.68039	6.15322	20.6578	4.37919	3.33981	4.31021
ENSG00000268945	-1.64618316172771	0.0434113	down	19:-:12682693-12687279	19:-:12682693-12687279	ENSG00000268945	-	-	AC010422.2	-	1.28323	1.1931	0.46002	2.26637	2.10313	2.75486
ENSG00000283293	-1.05123446880345	0.0368749	down	6:+:52995621-52995948	6:+:52995621-52995948	ENSG00000283293	125050	-	RN7SK	RNA, 7SK small nuclear [Source:HGNC Symbol;Acc:HGNC:10037]	7.00575	4.34247	6.49608	11.6532	7.80391	9.27916
ENSG00000280987	1.57411	0.0342098	up	5:+:139273752-139331671	5:+:139273752-139331671	ENSG00000280987	9782	P43243	MATR3	matrin 3 [Source:NCBI gene;Acc:9782]	3.03118	2.62992	0.57593	2.49105	0.41279	0.04252
ENSG00000087245	1.45086	0.0373098	up	16:+:55389700-55506691	16:+:55389700-55506691	ENSG00000087245	4313	A0A024R6R4	MMP2	matrix metallopeptidase 2 [Source:HGNC Symbol;Acc:HGNC:7166]	0.77637	1.01364	1.01713	0.32624	0.12569	0.38057
ENSG00000184575	1.23651	0.0266527	up	12:+:64404350-64451127	12:+:64404350-64451127	ENSG00000184575	11260	O43592	XPOT	exportin for tRNA [Source:HGNC Symbol;Acc:HGNC:12826]	9.09572	10.9302	30.8476	7.44735	5.46219	6.66693
ENSG00000136155	1.5006	0.0416969	up	13:+:77535674-77645263	13:+:77535674-77645263	ENSG00000136155	8796	O95171	SCEL	sciellin [Source:HGNC Symbol;Acc:HGNC:10573]	0.51546	0.27746	1.18913	0.24656	0.13233	0.10147
ENSG00000277161	-1.16077127647638	0.0326649	down	17:+:36535020-36539310	17:+:36535020-36539310	ENSG00000277161	284098	Q7Z7B1	PIGW	phosphatidylinositol glycan anchor biosynthesis class W [Source:HGNC Symbol;Acc:HGNC:23213]	0.83261	2.2033	4.64726	3.81476	3.49327	3.96333
ENSG00000079432	-1.29628703979909	0.028106	down	19:+:42268537-42295797	19:+:42268537-42295797	ENSG00000079432	23152	Q96RK0	CIC	capicua transcriptional repressor [Source:HGNC Symbol;Acc:HGNC:14214]	0.80164	3.7506	6.47039	5.79282	7.35652	8.06837
ENSG00000224189	1.42132	0.0301003	up	2:-:176164051-176188958	2:-:176164051-176188958	ENSG00000224189	401022	-	HAGLR	HOXD antisense growth-associated long non-coding RNA	6.64639	7.06026	6.32852	0.93878	3.5033	2.5216
ENSG00000143001	1.3694	0.0372205	up	1:+:54980792-54992293	1:+:54980792-54992293	ENSG00000143001	199964	Q8N0U2	TMEM61	transmembrane protein 61 [Source:HGNC Symbol;Acc:HGNC:27296]	4.70936	3.7294	3.90029	0.95923	1.18841	1.65948
ENSG00000110583	-1.722609135186	0.0312262	down	11:+:63938959-63957328	11:+:63938959-63957328	ENSG00000110583	79829	A0A024R5C6	NAA40	N(alpha)-acetyltransferase 40, NatD catalytic subunit [Source:HGNC Symbol;Acc:HGNC:25845]	0.66156	0.6094	6.79125	6.77908	2.15727	5.62101
ENSG00000184163	-1.20508819481841	0.0358615	down	1:-:1242446-1246722	1:-:1242446-1246722	ENSG00000184163	388581	Q5T7M4	C1QTNF12	C1q and TNF related 12 [Source:HGNC Symbol;Acc:HGNC:32308]	1.82592	1.52876	0.89077	2.51011	3.31444	2.11669
ENSG00000100060	-1.0130906604296	0.0320189	down	22:-:37469063-37486401	22:-:37469063-37486401	ENSG00000100060	4242	O00587	MFNG	MFNG O-fucosylpeptide 3-beta-N-acetylglucosaminyltransferase [Source:HGNC Symbol;Acc:HGNC:7038]	1.74114	5.02591	1.62116	5.50414	6.28734	2.06648
ENSG00000005194	-1.10417937416497	0.027688	down	16:-:57428169-57447528	16:-:57428169-57447528	ENSG00000005194	57019	Q6FI81	CIAPIN1	cytokine induced apoptosis inhibitor 1 [Source:HGNC Symbol;Acc:HGNC:28050]	13.4083	13.1056	8.87317	22.6409	21.091	25.3804
ENSG00000178409	-2.39336991596545	0.0401794	down	6:-:107065182-107115269	6:-:107065182-107115269	ENSG00000178409	57673	Q5T5X7	BEND3	BEN domain containing 3 [Source:HGNC Symbol;Acc:HGNC:23040]	0.22876	0.43869	0.01508	0.94129	0.77878	0.8859
ENSG00000217442	1.40176	0.0471664	up	22:-:50551112-50562905	22:-:50551112-50562905	ENSG00000217442	644186	A1L190	SYCE3	synaptonemal complex central element protein 3 [Source:HGNC Symbol;Acc:HGNC:35245]	2.40167	3.06239	1.48318	0.78188	0.97065	0.32936
ENSG00000178934	1.39917	0.0430861	up	19:+:38789211-38791749	19:+:38789211-38791749	ENSG00000178934	653499	P47929	LGALS7B	galectin 7B [Source:HGNC Symbol;Acc:HGNC:34447]	4.07426	3.38812	1.70765	1.08131	0.83937	0.8392
ENSG00000121879	1.15213	0.0320188	up	3:+:179148114-179240093	3:+:179148114-179240093	ENSG00000121879	5290	P42336	PIK3CA	phosphatidylinositol-4,5-bisphosphate 3-kinase catalytic subunit alpha [Source:HGNC Symbol;Acc:HGNC:8975]	1.64618	1.25924	3.17637	0.77422	0.89424	0.48836
ENSG00000165490	-1.18330747040274	0.031291	down	11:+:82899975-82958277	11:+:82899975-82958277	ENSG00000165490	220042	Q8IXT1	DDIAS	DNA damage induced apoptosis suppressor [Source:HGNC Symbol;Acc:HGNC:26351]	2.1184	2.4606	1.5191	4.00852	3.6538	4.11297
ENSG00000197980	1.14986	0.0385782	up	3:+:156825481-157046129	3:+:156825481-157046129	ENSG00000197980	389170	J3KP02	LEKR1	leucine, glutamate and lysine rich 1 [Source:HGNC Symbol;Acc:HGNC:33765]	0.54983	0.53015	0.97234	0.24309	0.28097	0.1574
ENSG00000170577	-1.16186816570471	0.0335214	down	2:-:45005161-45009430	2:-:45005161-45009430	ENSG00000170577	10736	Q9NPC8	SIX2	SIX homeobox 2 [Source:HGNC Symbol;Acc:HGNC:10888]	3.20767	1.95161	2.15861	4.45643	5.78985	3.3153
ENSG00000110435	1.38481	0.0283312	up	11:+:34915829-35020591	11:+:34915829-35020591	ENSG00000110435	8050	O00330	PDHX	pyruvate dehydrogenase complex component X [Source:HGNC Symbol;Acc:HGNC:21350]	20.8914	26.2226	17.6402	5.06219	23.4505	2.99953
ENSG00000160323	1.26461	0.0358095	up	9:+:133414358-133459402	9:+:133414358-133459402	ENSG00000160323	11093	Q76LX8	ADAMTS13	ADAM metallopeptidase with thrombospondin type 1 motif 13 [Source:HGNC Symbol;Acc:HGNC:1366]	1.51322	1.1574	0.88806	0.42021	0.33702	0.43354
ENSG00000196547	-1.04194973312328	0.0335088	down	15:+:90902218-90922584	15:+:90902218-90922584	ENSG00000196547	4122	P49641	MAN2A2	mannosidase alpha class 2A member 2 [Source:HGNC Symbol;Acc:HGNC:6825]	0.79188	0.36207	0.65455	1.18976	0.76457	0.98967
ENSG00000136689	2.08615	0.0374037	up	2:+:113107214-113134016	2:+:113107214-113134016	ENSG00000136689	3557	P18510	IL1RN	interleukin 1 receptor antagonist [Source:HGNC Symbol;Acc:HGNC:6000]	3.45361	3.09471	1.11353	0.93627	0.13184	0.58968
ENSG00000101391	-1.13512565885902	0.030091	down	20:-:33358839-33401561	20:-:33358839-33401561	ENSG00000101391	51654	Q96SZ6	CDK5RAP1	CDK5 regulatory subunit associated protein 1 [Source:HGNC Symbol;Acc:HGNC:15880]	2.59069	3.98137	6.69719	10.9953	4.15308	10.9618
ENSG00000128610	1.77174	0.048216	up	7:-:122301394-122310691	7:-:122301394-122310691	ENSG00000128610	389549	A0PJY2	FEZF1	FEZ family zinc finger 1 [Source:HGNC Symbol;Acc:HGNC:22788]	0.41179	0.58011	0.56576	0.06517	0.07304	0.23413
ENSG00000124107	1.02068	0.0230985	up	20:-:45252239-45254564	20:-:45252239-45254564	ENSG00000124107	6590	P03973	SLPI	secretory leukocyte peptidase inhibitor [Source:HGNC Symbol;Acc:HGNC:11092]	1760.19	1531.82	676.055	551.844	624.903	678.803
ENSG00000065320	1.00113	0.0366081	up	17:+:9021542-9244000	17:+:9021542-9244000	ENSG00000065320	9423	O95631	NTN1	netrin 1 [Source:HGNC Symbol;Acc:HGNC:8029]	0.58213	0.58872	2.01363	0.3588	0.26651	0.41889
ENSG00000207112	-1.01239176711806	0.0378342	down	11:-:93730513-93730646	11:-:93730513-93730646	ENSG00000207112	684959	-	SNORA25	small nucleolar RNA, H/ACA box 25	15.3241	17.3009	17.4397	26.0991	25.865	25.4727
ENSG00000160282	-1.28941763704202	0.0413277	down	21:-:46136262-46155567	21:-:46136262-46155567	ENSG00000160282	10841	O95954	FTCD	formimidoyltransferase cyclodeaminase [Source:HGNC Symbol;Acc:HGNC:3974]	0.49221	0.40272	0.22835	0.76182	0.69626	0.71734
ENSG00000171303	-1.04895343928203	0.0366539	down	2:+:26692690-26733420	2:+:26692690-26733420	ENSG00000171303	3777	O14649	KCNK3	potassium two pore domain channel subfamily K member 3 [Source:HGNC Symbol;Acc:HGNC:6278]	0.49234	0.46263	0.50255	1.04441	0.54418	0.86389
ENSG00000165178	1.81359	0.0367914	up	7:-:75156639-75172044	7:-:75156639-75172044	ENSG00000165178	654817	A8MVU1	NCF1C	neutrophil cytosolic factor 1C pseudogene	8.9651	7.29483	2.7575	1.04104	1.47065	1.80394
ENSG00000168061	-1.3409403937511	0.0272841	down	11:+:65040901-65044828	11:+:65040901-65044828	ENSG00000168061	29901	F8WC89	SAC3D1	SAC3 domain containing 1 [Source:HGNC Symbol;Acc:HGNC:30179]	56.6994	47.0991	20.9747	79.8448	106.553	98.0549
ENSG00000105639	1.1035	0.0393123	up	19:-:17824780-17848071	19:-:17824780-17848071	ENSG00000105639	3718	A0A024R7M7	JAK3	Janus kinase 3 [Source:HGNC Symbol;Acc:HGNC:6193]	0.52386	0.7117	0.49434	0.16354	0.33137	0.16074
ENSG00000183250	1.03223	0.0367861	up	21:-:44932814-44939913	21:-:44932814-44939913	ENSG00000183250	84536	P58512	LINC01547	long intergenic non-protein coding RNA 1547	2.44824	2.37327	2.25788	1.27596	0.69437	0.83534
ENSG00000164850	-1.43332989122186	0.0388005	down	7:+:1082208-1093815	7:+:1082208-1093815	ENSG00000164850	2852	A0A024R849	GPER1	G protein-coupled estrogen receptor 1 [Source:HGNC Symbol;Acc:HGNC:4485]	0.18631	0.89981	1.38055	1.34648	1.52474	1.31428
ENSG00000258427	-1.35467071339288	0.0484417	down	14:+:60397757-60398281	14:+:60397757-60398281	ENSG00000258427	112846	-	RBM8B	RNA binding motif protein 8B pseudogene [Source:HGNC Symbol;Acc:HGNC:13426]	0.77605	0.80813	1.21101	1.59168	1.57472	2.24847
ENSG00000242474	-1.20052127729943	0.04396	down	7:-:135853-149466	7:-:135853-149466	ENSG00000242474	-	-	AC093627.5	-	0.4245	0.63493	0.51569	0.74482	1.0263	0.99862
ENSG00000284906	-1.64904494862311	0.0470614	down	15:+:30624548-30685606	15:+:30624548-30685606	ENSG00000284906	-	-	AC091057.5	Rho GTPase-activating protein 11B [Source:UniProtKB/Swiss-Prot;Acc:Q3KRB8]	0.05676	0.41559	0.40396	0.59958	0.6437	0.63155
ENSG00000132000	1.11279	0.0412994	up	19:-:13931187-13953392	19:-:13931187-13953392	ENSG00000132000	79883	A8K3W6	PODNL1	podocan like 1 [Source:HGNC Symbol;Acc:HGNC:26275]	0.69208	0.698	0.67199	0.27846	0.22505	0.24227
ENSG00000261428	-1.37829016756089	0.0449061	down	2:-:222566899-222569719	2:-:222566899-222569719	ENSG00000261428	-	-	AC097461.1	-	0.37551	0.27931	0.19492	0.48273	0.8341	0.42349
ENSG00000075420	1.2943	0.0305203	up	3:+:172039628-172401665	3:+:172039628-172401665	ENSG00000075420	64778	Q53EP0	FNDC3B	fibronectin type III domain containing 3B [Source:HGNC Symbol;Acc:HGNC:24670]	2.08288	3.41415	6.48222	1.99993	1.2532	1.07498
ENSG00000271503	1.74434	0.0450521	up	17:-:35871491-35880793	17:-:35871491-35880793	ENSG00000271503	6352	D0EI67	CCL5	C-C motif chemokine ligand 5 [Source:HGNC Symbol;Acc:HGNC:10632]	2.45749	1.76378	0.81825	0.24563	0.92532	0.16931
ENSG00000124635	-1.21836522529453	0.0439043	down	6:-:27125897-27132750	6:-:27125897-27132750	ENSG00000124635	8970	A0A024RCJ2	HIST1H2BJ	histone cluster 1 H2B family member j [Source:HGNC Symbol;Acc:HGNC:4761]	1.33807	0.9889	0.7235	2.1013	1.94131	1.57193
ENSG00000224259	1.65788	0.0329443	up	1:+:159961218-159984750	1:+:159961218-159984750	ENSG00000224259	100505633	-	LINC01133	long intergenic non-protein coding RNA 1133	13.704	9.74943	4.60215	1.56954	2.93281	2.38916
ENSG00000280239	-1.17451196395916	0.0368935	down	19:+:4448810-4450836	19:+:4448810-4450836	ENSG00000280239	-	-	AC011498.7	-	2.2512	1.43526	1.23766	3.07661	3.12169	2.70132
ENSG00000146242	1.21826	0.0297768	up	6:+:82363206-82370828	6:+:82363206-82370828	ENSG00000146242	7162	Q13641	TPBG	trophoblast glycoprotein [Source:HGNC Symbol;Acc:HGNC:12004]	5.82341	7.19872	18.9777	5.37041	2.97754	3.90371
ENSG00000228903	1.61227	0.0430067	up	7:-:44026951-44041892	7:-:44026951-44041892	ENSG00000228903	401331	-	RASA4CP	RAS p21 protein activator 4C, pseudogene [Source:HGNC Symbol;Acc:HGNC:44185]	1.08888	0.66497	0.64395	0.12972	0.35278	0.1648
ENSG00000204949	-1.24172434175196	0.0385923	down	8:-:123201172-123202743	8:-:123201172-123202743	ENSG00000204949	100131726	-	FAM83A-AS1	FAM83A antisense RNA 1	0.9679	2.05857	2.85749	4.31958	2.3488	3.47374
ENSG00000256802	-1.14522563320204	0.0425983	down	15:+:29674990-29680957	15:+:29674990-29680957	ENSG00000256802	100130111	-	AC022613.1	uncharacterized LOC100130111	0.37526	0.81411	0.31402	0.69568	1.15637	0.67057
ENSG00000131203	1.52252	0.0496563	up	8:+:39902275-39928444	8:+:39902275-39928444	ENSG00000131203	3620	P14902	IDO1	indoleamine 2,3-dioxygenase 1 [Source:HGNC Symbol;Acc:HGNC:6059]	0.27986	0.18586	1.07494	0.04745	0.10726	0.1919
ENSG00000139719	-1.12726245919582	0.0317242	down	12:-:122229564-122266521	12:-:122229564-122266521	ENSG00000139719	65082	Q96AX1	VPS33A	VPS33A, CORVET/HOPS core subunit [Source:HGNC Symbol;Acc:HGNC:18179]	0.87434	3.30632	3.95583	4.51457	4.73586	4.31242
ENSG00000241741	-1.45842881032051	0.0422384	down	4:-:112788083-112788878	4:-:112788083-112788878	ENSG00000241741	441034	-	RPL7AP30	ribosomal protein L7a pseudogene 30 [Source:HGNC Symbol;Acc:HGNC:35757]	3.15295	1.54189	0.79872	4.08252	4.29424	3.34116
ENSG00000167552	-4.27520461852256	0.0461807	down	12:-:49184796-49189324	12:-:49184796-49189324	ENSG00000167552	7846	Q71U36	TUBA1A	tubulin alpha 1a [Source:HGNC Symbol;Acc:HGNC:20766]	0.25248	0.16831	0.1105	0.06785	17.976	0.04573
ENSG00000070961	1.88525	0.0361465	up	12:-:89588049-89709300	12:-:89588049-89709300	ENSG00000070961	490	P20020	ATP2B1	ATPase plasma membrane Ca2+ transporting 1 [Source:HGNC Symbol;Acc:HGNC:814]	0.63863	0.61293	5.64567	0.45969	0.27299	0.30563
ENSG00000182873	-1.36771926702147	0.0430346	down	1:-:2181794-2184389	1:-:2181794-2184389	ENSG00000182873	100506504	Q9NW32	PRKCZ-AS1	PRKCZ antisense RNA 1 [Source:HGNC Symbol;Acc:HGNC:40477]	1.21241	0.67286	0.36665	1.65991	1.56786	1.33693
ENSG00000125772	1.2696	0.0327888	up	20:-:5544404-5611026	20:-:5544404-5611026	ENSG00000125772	56261	Q9NPB8	GPCPD1	glycerophosphocholine phosphodiesterase 1 [Source:HGNC Symbol;Acc:HGNC:26957]	2.09586	2.49823	9.22737	1.56864	1.40251	1.368
ENSG00000106009	-1.48587663321802	0.0268944	down	7:-:2537877-2555727	7:-:2537877-2555727	ENSG00000106009	221927	Q6PJG6	BRAT1	BRCA1 associated ATM activator 1 [Source:HGNC Symbol;Acc:HGNC:21701]	4.54864	33.0779	22.7815	44.7994	52.0472	48.9178
ENSG00000277879	-1.35188662055969	0.047244	down	10:-:117267116-117268668	10:-:117267116-117268668	ENSG00000277879	-	-	AL391988.1	-	0.29383	0.72201	0.48684	0.66761	0.9316	1.3279
ENSG00000235297	-1.14418142588065	0.0421753	down	18:-:74389884-74390297	18:-:74389884-74390297	ENSG00000235297	140623	-	FAUP1	FAU, ubiquitin like and ribosomal protein S30 fusion pseudogene 1 [Source:HGNC Symbol;Acc:HGNC:17984]	4.40887	3.76981	2.86386	7.25142	5.68358	6.45842
ENSG00000158457	1.08465	0.0340045	up	7:+:129144892-129169697	7:+:129144892-129169697	ENSG00000158457	340348	Q86UF1	TSPAN33	tetraspanin 33 [Source:HGNC Symbol;Acc:HGNC:28743]	8.56929	8.18231	6.02974	2.4872	3.74052	2.60138
ENSG00000204152	-1.06011041669517	0.0395704	down	10:+:49942033-49974850	10:+:49942033-49974850	ENSG00000204152	100652748	B4DDK6	TIMM23B	translocase of inner mitochondrial membrane 23 homolog B [Source:HGNC Symbol;Acc:HGNC:23581]	0.39463	1.18007	1.14142	1.12414	1.44628	1.44736
ENSG00000243566	1.06608	0.0428395	up	7:+:76510428-76516521	7:+:76510428-76516521	ENSG00000243566	105375355	Q9BT76	UPK3B	uroplakin 3B [Source:HGNC Symbol;Acc:HGNC:21444]	1.15182	1.05383	1.09817	0.54685	0.47816	0.24595
ENSG00000083828	-1.33134250890443	0.0386391	down	19:+:57769655-57819939	19:+:57769655-57819939	ENSG00000083828	54807	Q9NXT0	ZNF586	zinc finger protein 586 [Source:HGNC Symbol;Acc:HGNC:25949]	0.26987	1.14305	2.55034	1.66088	2.04279	2.04982
ENSG00000107201	1.12988	0.0358932	up	9:-:32455705-32526324	9:-:32455705-32526324	ENSG00000107201	23586	O95786	DDX58	DExD/H-box helicase 58 [Source:HGNC Symbol;Acc:HGNC:19102]	1.3403	2.23823	7.68171	1.11981	0.97883	1.23828
ENSG00000247627	-1.40848932380489	0.0472262	down	5:-:134926660-134928036	5:-:134926660-134928036	ENSG00000247627	100293090	-	MTND4P12	mitochondrially encoded NADH:ubiquinone oxidoreductase core subunit 4 pseudogene 12 [Source:HGNC Symbol;Acc:HGNC:42199]	0.36689	0.42915	1.26035	1.34856	1.21232	1.03284
ENSG00000120158	-1.07844557652845	0.0347486	down	9:+:4792869-4885917	9:+:4792869-4885917	ENSG00000120158	10171	Q9Y2P8	RCL1	RNA terminal phosphate cyclase like 1 [Source:HGNC Symbol;Acc:HGNC:17687]	1.01687	2.15334	4.06037	4.39092	2.72333	4.14689
ENSG00000165689	-1.01259194953831	0.0292289	down	9:-:136401922-136410609	9:-:136401922-136410609	ENSG00000165689	10807	Q96C92	SDCCAG3	serologically defined colon cancer antigen 3 [Source:HGNC Symbol;Acc:HGNC:10667]	23.0489	24.7092	13.9692	38.5854	37.1662	40.5241
ENSG00000099840	1.28827	0.0380914	up	19:+:2096429-2099593	19:+:2096429-2099593	ENSG00000099840	113177	Q1ZYL8	IZUMO4	IZUMO family member 4 [Source:HGNC Symbol;Acc:HGNC:26950]	4.07721	3.82366	1.51361	1.08937	1.09626	0.86771
ENSG00000106344	-1.14103630611842	0.0319667	down	7:-:128297685-128343908	7:-:128297685-128343908	ENSG00000106344	55131	Q9NW13	RBM28	RNA binding motif protein 28 [Source:HGNC Symbol;Acc:HGNC:21863]	0.80633	0.88626	3.34978	3.20398	2.61237	2.93033
ENSG00000158966	1.10812	0.0385707	up	1:+:64470792-64693058	1:+:64470792-64693058	ENSG00000158966	57685	Q5VU97	CACHD1	cache domain containing 1 [Source:HGNC Symbol;Acc:HGNC:29314]	0.73202	0.72837	2.5917	0.4707	0.37335	0.39002
ENSG00000205771	1.27316	0.0466868	up	15:-:43726918-43747094	15:-:43726918-43747094	ENSG00000205771	440278	-	CATSPER2P1	cation channel sperm associated 2 pseudogene 1	0.53562	0.54047	0.60415	0.11828	0.21468	0.19929
ENSG00000272841	1.22294	0.0454638	up	6:-:160990318-160992342	6:-:160990318-160992342	ENSG00000272841	-	-	AL139393.2	-	0.86113	1.17478	2.12987	0.22925	0.6281	0.4214
ENSG00000167895	-1.14085216512822	0.0409899	down	17:+:78130770-78142968	17:+:78130770-78142968	ENSG00000167895	147138	B3KXZ8	TMC8	transmembrane channel like 8 [Source:HGNC Symbol;Acc:HGNC:20474]	0.54931	0.38582	0.27385	0.7597	0.79799	0.57837
ENSG00000149016	-1.17232901130091	0.0322232	down	11:-:62575045-62592177	11:-:62575045-62592177	ENSG00000149016	64852	Q9H6E5	TUT1	terminal uridylyl transferase 1, U6 snRNA-specific [Source:HGNC Symbol;Acc:HGNC:26184]	9.56185	4.2651	5.8049	11.5169	13.3631	13.0028
ENSG00000148841	2.96683	0.0403284	up	10:-:104309698-104338404	10:-:104309698-104338404	ENSG00000148841	85450	Q8IWB1	ITPRIP	inositol 1,4,5-trisphosphate receptor interacting protein [Source:HGNC Symbol;Acc:HGNC:29370]	0.50102	0.4572	12.9889	0.37222	0.19008	0.19028
ENSG00000160991	3.56645	0.0456384	up	7:+:102433106-102456821	7:+:102433106-102456821	ENSG00000160991	80228	Q96SN7	ORAI2	ORAI calcium release-activated calcium modulator 2 [Source:HGNC Symbol;Acc:HGNC:21667]	5.07127	0.06551	0.16869	0.05714	0.08019	0.05892
ENSG00000167105	1.1028	0.0390126	up	17:+:50271406-50281485	17:+:50271406-50281485	ENSG00000167105	162461	Q6UXU6	TMEM92	transmembrane protein 92 [Source:HGNC Symbol;Acc:HGNC:26579]	2.94829	3.25428	1.6956	0.98806	1.14331	0.81637
ENSG00000054793	-2.95409729962125	0.047049	down	20:-:51596514-51768634	20:-:51596514-51768634	ENSG00000054793	10079	Q2NLD0	ATP9A	ATPase phospholipid transporting 9A (putative) [Source:HGNC Symbol;Acc:HGNC:13540]	0.09406	0.04919	0.23553	1.15172	1.03799	0.02736
ENSG00000151224	1.2541	0.0447951	up	10:-:80271820-80289684	10:-:80271820-80289684	ENSG00000151224	4143	Q00266	MAT1A	methionine adenosyltransferase 1A [Source:HGNC Symbol;Acc:HGNC:6903]	1.01581	0.73504	0.82889	0.23065	0.3016	0.31605
ENSG00000167103	1.10529	0.0376721	up	9:-:127920879-127930797	9:-:127920879-127930797	ENSG00000167103	138429	Q5T9C9	PIP5KL1	phosphatidylinositol-4-phosphate 5-kinase like 1 [Source:HGNC Symbol;Acc:HGNC:28711]	3.86817	4.3176	2.34012	1.43121	1.35622	1.13233
ENSG00000248643	-1.01017574876683	0.0362643	down	11:+:66616626-66646469	11:+:66616626-66646469	ENSG00000248643	100526737	Q96PK6	RBM14-RBM4	RBM14-RBM4 readthrough [Source:HGNC Symbol;Acc:HGNC:38840]	3.30747	1.81688	5.5877	5.51852	5.29955	5.43062
ENSG00000119487	-1.01871552490636	0.0302979	down	9:-:125437393-125707234	9:-:125437393-125707234	ENSG00000119487	79109	Q9BPZ7	MAPKAP1	mitogen-activated protein kinase associated protein 1 [Source:HGNC Symbol;Acc:HGNC:18752]	5.61126	7.29861	14.1192	22.8826	9.31608	22.9991
ENSG00000251503	-1.23069527819305	0.0457449	down	1:+:10430102-10452153	1:+:10430102-10452153	ENSG00000251503	100526739	Q8N2Z9	CENPS-CORT	CENPS-CORT readthrough [Source:HGNC Symbol;Acc:HGNC:38843]	0.65363	0.47267	0.54367	0.79994	1.11942	1.13448
ENSG00000196420	-1.33119108701356	0.0439385	down	1:-:153537147-153541765	1:-:153537147-153541765	ENSG00000196420	6276	P33763	S100A5	S100 calcium binding protein A5 [Source:HGNC Symbol;Acc:HGNC:10495]	2.51523	2.31925	1.24929	3.23705	4.52219	4.39003
ENSG00000243960	-1.16199519524236	0.0492171	down	1:-:111438638-111441364	1:-:111438638-111441364	ENSG00000243960	-	-	AL390195.1	-	1.62781	0.70395	0.67855	3.18121	1.16332	1.1728
ENSG00000163517	1.51969	0.0362872	up	3:+:13479724-13506424	3:+:13479724-13506424	ENSG00000163517	79885	A0A024R2I1	HDAC11	histone deacetylase 11 [Source:HGNC Symbol;Acc:HGNC:19086]	2.19722	5.72126	4.97502	2.46727	1.16508	0.47399
ENSG00000148225	1.04028	0.0392328	up	9:-:113313222-113340298	9:-:113313222-113340298	ENSG00000148225	114987	A0A024R876	WDR31	WD repeat domain 31 [Source:HGNC Symbol;Acc:HGNC:21421]	1.09352	1.83684	2.19449	0.87208	0.51567	0.53049
ENSG00000266028	1.10745	0.0347601	up	1:+:206203345-206464443	1:+:206203345-206464443	ENSG00000266028	23380	A2RUF3	SRGAP2	SLIT-ROBO Rho GTPase activating protein 2 [Source:HGNC Symbol;Acc:HGNC:19751]	1.70196	1.36783	2.46649	1.56869	0.48786	0.42735
ENSG00000215866	-1.26051130617485	0.045304	down	1:-:112820170-112850643	1:-:112820170-112850643	ENSG00000215866	100996702	Q8N9X3	LINC01356	long intergenic non-protein coding RNA 1356	0.54532	0.99742	0.75406	1.37515	1.05526	1.82557
ENSG00000106948	1.53834	0.0356937	up	9:-:114334156-114394405	9:-:114334156-114394405	ENSG00000106948	80709	Q7Z591	AKNA	AT-hook transcription factor [Source:HGNC Symbol;Acc:HGNC:24108]	2.68569	2.75005	2.64369	0.41019	2.30659	0.3676
ENSG00000265972	2.87167	0.0292846	up	1:-:145992435-145996600	1:-:145992435-145996600	ENSG00000265972	10628	Q9H3M7	TXNIP	thioredoxin interacting protein [Source:HGNC Symbol;Acc:HGNC:16952]	77.8123	99.0363	196.727	39.1968	27.7711	2.35011
ENSG00000188549	-1.61552215562372	0.0378771	down	15:-:40331452-40340967	15:-:40331452-40340967	ENSG00000188549	388115	Q6ZUT6	CCDC9B	coiled-coil domain containing 9B [Source:HGNC Symbol;Acc:HGNC:33488]	0.82245	0.72231	0.62235	1.35584	1.1961	3.68339
ENSG00000138378	1.1544	0.0422325	up	2:-:191029576-191151596	2:-:191029576-191151596	ENSG00000138378	6775	Q14765	STAT4	signal transducer and activator of transcription 4 [Source:HGNC Symbol;Acc:HGNC:11365]	1.18865	0.92783	1.21737	0.304	0.42529	0.43692
ENSG00000234869	1.11839	0.0374109	up	22:+:46541495-46548196	22:+:46541495-46548196	ENSG00000234869	-	-	AL021392.1	-	6.97972	6.00651	4.20694	2.036	2.329	1.98215
ENSG00000119862	-1.12564550048093	0.0369605	down	2:+:64453969-64461381	2:+:64453969-64461381	ENSG00000119862	29094	Q3ZCW2	LGALSL	galectin like [Source:HGNC Symbol;Acc:HGNC:25012]	0.93231	3.13799	3.80752	4.54615	4.00743	3.94727
ENSG00000140299	1.0889	0.0353939	up	15:-:59659146-59689534	15:-:59659146-59689534	ENSG00000140299	663	Q12982	BNIP2	BCL2 interacting protein 2 [Source:HGNC Symbol;Acc:HGNC:1083]	2.77719	3.30467	6.09573	1.97681	1.94519	1.01728
ENSG00000006744	-1.62265511210512	0.0317766	down	17:-:12992391-13018187	17:-:12992391-13018187	ENSG00000006744	60528	A0A0S2Z5M8	ELAC2	elaC ribonuclease Z 2 [Source:HGNC Symbol;Acc:HGNC:14198]	9.81163	1.56181	14.3884	22.9986	18.5923	20.1577
ENSG00000114062	1.73079	0.0393896	up	15:-:25333728-25439056	15:-:25333728-25439056	ENSG00000114062	7337	Q9BUI6	UBE3A	ubiquitin protein ligase E3A [Source:HGNC Symbol;Acc:HGNC:12496]	0.34342	0.43756	4.95393	0.24638	0.23327	0.37074
ENSG00000077238	-2.98335275748087	0.0390168	down	16:+:27313668-27364778	16:+:27313668-27364778	ENSG00000077238	3566	P24394	IL4R	interleukin 4 receptor [Source:HGNC Symbol;Acc:HGNC:6015]	1.18343	0.19281	1.18364	1.45715	14.0131	3.51092
ENSG00000078237	-1.00935355240207	0.0407122	down	12:+:4307763-4354593	12:+:4307763-4354593	ENSG00000078237	57103	Q9NQ88	TIGAR	TP53 induced glycolysis regulatory phosphatase [Source:HGNC Symbol;Acc:HGNC:1185]	0.59233	0.66389	3.07988	1.73739	1.2388	2.26947
ENSG00000170234	-1.0325046980934	0.0411883	down	5:-:160061801-160119423	5:-:160061801-160119423	ENSG00000170234	114825	Q96N64	PWWP2A	PWWP domain containing 2A [Source:HGNC Symbol;Acc:HGNC:29406]	0.27788	0.55163	1.42533	0.90328	0.90361	1.07049
ENSG00000204138	1.44683	0.037844	up	1:+:28369582-28500369	1:+:28369582-28500369	ENSG00000204138	65979	Q8IZ21	PHACTR4	phosphatase and actin regulator 4 [Source:HGNC Symbol;Acc:HGNC:25793]	2.12783	2.23499	4.45655	2.29098	0.4473	0.52056
ENSG00000025039	1.11991	0.041203	up	6:-:89364636-89412270	6:-:89364636-89412270	ENSG00000025039	58528	Q9NQL2	RRAGD	Ras related GTP binding D [Source:HGNC Symbol;Acc:HGNC:19903]	0.54945	2.47362	2.734	0.39358	0.55796	0.85244
ENSG00000126247	1.53022	0.027558	up	19:+:36139575-36150353	19:+:36139575-36150353	ENSG00000126247	826	P04632	CAPNS1	calpain small subunit 1 [Source:HGNC Symbol;Acc:HGNC:1481]	224.588	222.703	130.806	46.82	209.485	22.2739
ENSG00000119938	1.56575	0.049722	up	10:-:91628442-91633054	10:-:91628442-91633054	ENSG00000119938	5507	Q9UQK1	PPP1R3C	protein phosphatase 1 regulatory subunit 3C [Source:HGNC Symbol;Acc:HGNC:9293]	0.59403	1.24269	2.38958	0.5334	0.17007	0.29301
ENSG00000128284	3.19311	0.0410765	up	22:-:36140330-36166177	22:-:36140330-36166177	ENSG00000128284	80833	O95236	APOL3	apolipoprotein L3 [Source:HGNC Symbol;Acc:HGNC:14868]	6.9016	7.0434	6.15869	0.09965	4.83884	0.06266
ENSG00000164023	1.04328	0.0429772	up	4:+:107824563-107915047	4:+:107824563-107915047	ENSG00000164023	166929	Q8NHU3	SGMS2	sphingomyelin synthase 2 [Source:HGNC Symbol;Acc:HGNC:28395]	0.54003	0.66881	1.31884	0.39928	0.27903	0.21794
ENSG00000187595	1.02621	0.0458076	up	17:-:42025576-42098479	17:-:42025576-42098479	ENSG00000187595	201181	A0A087WX54	ZNF385C	zinc finger protein 385C [Source:HGNC Symbol;Acc:HGNC:33722]	0.61451	0.85702	0.67437	0.23221	0.33645	0.25719
ENSG00000162413	-1.04665596189674	0.0356558	down	1:-:6590724-6614607	1:-:6590724-6614607	ENSG00000162413	9903	Q9UJP4	KLHL21	kelch like family member 21 [Source:HGNC Symbol;Acc:HGNC:29041]	1.85854	1.41841	6.45397	7.6241	2.73003	5.80143
ENSG00000136688	1.14305	0.0495237	up	2:+:112973203-112985665	2:+:112973203-112985665	ENSG00000136688	56300	Q9NZH8	IL36G	interleukin 36 gamma [Source:HGNC Symbol;Acc:HGNC:15741]	0.94476	1.7568	3.64831	0.62796	0.56452	0.70081
ENSG00000102038	1.83571	0.0406647	up	X:-:129446501-129523500	X:-:129446501-129523500	ENSG00000102038	6594	P28370	SMARCA1	SWI/SNF related, matrix associated, actin dependent regulator of chromatin, subfamily a, member 1 [Source:HGNC Symbol;Acc:HGNC:11097]	2.85376	3.30971	5.1199	1.68118	0.14211	1.39843
ENSG00000184441	-1.08351308077024	0.0459901	down	21:+:44331234-44335851	21:+:44331234-44335851	ENSG00000184441	-	-	AP001062.1	-	0.27324	0.48374	0.738	0.79968	0.86906	0.58143
ENSG00000221926	2.32576	0.0410041	up	17:-:15627960-15684311	17:-:15627960-15684311	ENSG00000221926	10626	O95361	TRIM16	tripartite motif containing 16 [Source:HGNC Symbol;Acc:HGNC:17241]	1.07491	1.2036	15.8427	1.17432	0.29317	0.54973
ENSG00000069869	1.03118	0.0402157	up	15:-:55826922-55993746	15:-:55826922-55993746	ENSG00000069869	4734	P46934	NEDD4	neural precursor cell expressed, developmentally down-regulated 4, E3 ubiquitin protein ligase [Source:HGNC Symbol;Acc:HGNC:7727]	0.79183	0.88613	3.78533	0.52563	0.5278	0.69415
ENSG00000167757	1.36162	0.0471506	up	19:-:51022216-51028039	19:-:51022216-51028039	ENSG00000167757	11012	Q9UBX7	KLK11	kallikrein related peptidase 11 [Source:HGNC Symbol;Acc:HGNC:6359]	1.18315	1.10978	2.29072	0.50704	0.66904	0.18275
ENSG00000135842	2.59408	0.0389424	up	1:-:184790724-184974550	1:-:184790724-184974550	ENSG00000135842	116496	Q9BZQ8	FAM129A	family with sequence similarity 129 member A [Source:HGNC Symbol;Acc:HGNC:16784]	3.58177	4.38175	11.1633	2.28091	0.03608	1.99438
ENSG00000115170	1.56031	0.045239	up	2:-:157736444-157875862	2:-:157736444-157875862	ENSG00000115170	90	Q04771	ACVR1	activin A receptor type 1 [Source:HGNC Symbol;Acc:HGNC:171]	0.99661	1.77728	4.57357	0.06205	0.81685	1.14776
ENSG00000100075	1.10475	0.0317259	up	22:-:19175575-19178830	22:-:19175575-19178830	ENSG00000100075	6576	P53007	SLC25A1	solute carrier family 25 member 1 [Source:HGNC Symbol;Acc:HGNC:10979]	82.2317	139.683	65.3224	76.7901	55.2964	15.9933
ENSG00000141968	-1.02011444795137	0.0456928	down	19:+:6772714-6857366	19:+:6772714-6857366	ENSG00000141968	7409	P15498	VAV1	vav guanine nucleotide exchange factor 1 [Source:HGNC Symbol;Acc:HGNC:12657]	0.61705	0.63355	0.51889	0.85551	1.07468	0.92172
ENSG00000213190	-1.05223377528184	0.0480633	down	1:+:151057758-151068497	1:+:151057758-151068497	ENSG00000213190	10962	Q6FGF7	MLLT11	MLLT11, transcription factor 7 cofactor [Source:HGNC Symbol;Acc:HGNC:16997]	0.29195	0.34209	0.92346	0.70633	0.69837	0.74689
ENSG00000238072	-1.15459066522782	0.0389242	down	7:-:129410113-129410370	7:-:129410113-129410370	ENSG00000238072	-	-	AC009244.1	-	51.2283	49.0986	29.5711	76.8936	87.6275	80.3172
ENSG00000106144	-1.5121309593874	0.0398117	down	7:+:143288215-143307696	7:+:143288215-143307696	ENSG00000106144	835	P42575	CASP2	caspase 2 [Source:HGNC Symbol;Acc:HGNC:1503]	1.36147	1.2753	0.50993	3.22035	1.57401	2.94199
ENSG00000100767	-1.58429830654096	0.0485042	down	14:+:73237497-73274640	14:+:73237497-73274640	ENSG00000100767	89932	B3KXI1	PAPLN	papilin, proteoglycan like sulfated glycoprotein [Source:HGNC Symbol;Acc:HGNC:19262]	0.05927	0.21649	0.74321	0.64118	0.39649	0.63177
ENSG00000170667	1.54599	0.0390342	up	7:-:102482445-102517781	7:-:102482445-102517781	ENSG00000170667	100271927	F5GXT2	RASA4B	RAS p21 protein activator 4B [Source:HGNC Symbol;Acc:HGNC:35202]	8.18894	6.31769	4.53366	0.9336	2.34867	2.25969
ENSG00000109917	-1.84315071023658	0.0398354	down	11:-:116773799-116788050	11:-:116773799-116788050	ENSG00000109917	8882	O75312	ZPR1	ZPR1 zinc finger [Source:HGNC Symbol;Acc:HGNC:13051]	0.38731	0.66234	5.38661	6.87812	0.94236	6.98538
ENSG00000124275	2.84298	0.0420066	up	5:+:7851186-7906025	5:+:7851186-7906025	ENSG00000124275	107986404	D6RAZ2,D6RAY3,H0Y9Q0,H0Y9D5,D6RIS8,Q9UBK8,H0Y8S9,D6RF21,H0Y963,D6RGC7	MTRR	uncharacterized LOC107986404	3.71938	4.05744	8.81372	0.14051	3.72388	0.17072
ENSG00000138061	2.3344	0.0478639	up	2:-:38066973-38109902	2:-:38066973-38109902	ENSG00000138061	1545	Q53TK1	CYP1B1	cytochrome P450 family 1 subfamily B member 1 [Source:HGNC Symbol;Acc:HGNC:2597]	0.06775	1.3807	6.77442	0.19556	0.31459	0.24831
ENSG00000130487	1.18292	0.0496479	up	22:+:50548033-50551022	22:+:50548033-50551022	ENSG00000130487	113730	Q96G42	KLHDC7B	kelch domain containing 7B [Source:HGNC Symbol;Acc:HGNC:25145]	1.04105	1.54565	1.13788	0.42439	0.34031	0.52798
ENSG00000066926	-1.24752021227296	0.0437511	down	18:-:57548283-57586772	18:-:57548283-57586772	ENSG00000066926	2235	P22830	FECH	ferrochelatase [Source:HGNC Symbol;Acc:HGNC:3647]	0.49551	0.57588	3.21921	1.88547	1.77007	1.98406
ENSG00000234684	1.16496	0.0498113	up	20:+:1325405-1378734	20:+:1325405-1378734	ENSG00000234684	100507495	-	SDCBP2-AS1	SDCBP2 antisense RNA 1	0.51405	1.03057	1.46087	0.3432	0.20765	0.40655
ENSG00000115762	-1.55577685126392	0.041627	down	2:+:131104847-131353709	2:+:131104847-131353709	ENSG00000115762	55041	A0A024QZ35	PLEKHB2	pleckstrin homology domain containing B2 [Source:HGNC Symbol;Acc:HGNC:19236]	0.34639	0.58556	3.974	2.39664	2.46231	2.49862
ENSG00000120217	-1.26014123424526	0.0455553	down	9:+:5450503-5470566	9:+:5450503-5470566	ENSG00000120217	29126	Q9NZQ7	CD274	CD274 molecule [Source:HGNC Symbol;Acc:HGNC:17635]	0.64268	0.38361	1.93666	1.44275	1.66417	1.29828
ENSG00000026036	-1.10561873954636	0.0396646	down	20:+:63659300-63698684	20:+:63659300-63698684	ENSG00000026036	100533107	F6WH68,D6RA96	RTEL1-TNFRSF6B	RTEL1-TNFRSF6B readthrough (NMD candidate) [Source:HGNC Symbol;Acc:HGNC:44095]	0.63984	1.978	1.92184	3.13986	3.45319	1.41394
ENSG00000224114	-1.07422777220786	0.0461046	down	1:-:206695837-206696269	1:-:206695837-206696269	ENSG00000224114	-	-	AL591846.1	-	6.2102	3.04448	20.3976	9.36343	9.65669	19.182
ENSG00000140511	1.1137	0.0419991	up	15:-:88877288-88895626	15:-:88877288-88895626	ENSG00000140511	145864	Q96S86	HAPLN3	hyaluronan and proteoglycan link protein 3 [Source:HGNC Symbol;Acc:HGNC:21446]	4.63846	4.67816	3.49613	1.27346	1.90838	1.63855
ENSG00000163681	1.45029	0.0411399	up	3:+:57755450-57929168	3:+:57755450-57929168	ENSG00000163681	7871	Q14BN4	SLMAP	sarcolemma associated protein [Source:HGNC Symbol;Acc:HGNC:16643]	1.30519	1.22638	2.59685	1.07635	0.11688	0.76103
ENSG00000273270	1.12003	0.044322	up	7:-:128524016-128531069	7:-:128524016-128531069	ENSG00000273270	-	-	AC090114.2	-	1.32151	1.6089	1.1449	0.36416	0.61755	0.53026
ENSG00000010438	1.09246	0.0479965	up	9:+:33750466-33799231	9:+:33750466-33799231	ENSG00000010438	5646	P35030	PRSS3	serine protease 3 [Source:HGNC Symbol;Acc:HGNC:9486]	3.01652	3.99755	1.993	1.32056	1.06055	0.98291
ENSG00000151881	-1.82464617961703	0.0494726	down	5:-:43444252-43483893	5:-:43444252-43483893	ENSG00000151881	64417	A0A024R0B8	TMEM267	transmembrane protein 267 [Source:HGNC Symbol;Acc:HGNC:26139]	0.72248	0.87805	0.23941	2.48438	0.7602	2.3959
ENSG00000167995	1.03301	0.0331929	up	11:+:61949821-61965515	11:+:61949821-61965515	ENSG00000167995	7439	O76090	BEST1	bestrophin 1 [Source:HGNC Symbol;Acc:HGNC:12703]	26.9111	33.1165	15.0589	8.61071	13.1284	14.6825
ENSG00000131187	-1.24938165756822	0.0370316	down	5:-:177402140-177409576	5:-:177402140-177409576	ENSG00000131187	2161	P00748	F12	coagulation factor XII [Source:HGNC Symbol;Acc:HGNC:3530]	14.7374	15.9842	6.96264	23.1142	27.6518	27.0886
ENSG00000146063	-1.23190828288756	0.0403432	down	5:+:181222499-181235809	5:+:181222499-181235809	ENSG00000146063	90933	Q8WV44	TRIM41	tripartite motif containing 41 [Source:HGNC Symbol;Acc:HGNC:19013]	0.64791	0.73851	2.06687	1.6293	3.51303	1.45189
ENSG00000121989	1.06601	0.0487478	up	2:+:147844517-147930826	2:+:147844517-147930826	ENSG00000121989	92	P27037	ACVR2A	activin A receptor type 2A [Source:HGNC Symbol;Acc:HGNC:173]	0.78958	0.51254	1.01272	0.28572	0.34287	0.19747
ENSG00000082996	2.27982	0.045062	up	3:+:149812708-149962139	3:+:149812708-149962139	ENSG00000082996	11342	O43567	RNF13	ring finger protein 13 [Source:HGNC Symbol;Acc:HGNC:10057]	8.26734	9.66254	2.0374	0.26394	6.39008	0.19563
ENSG00000159202	-4.31979121763685	0.0486616	down	17:+:48908369-48929056	17:+:48908369-48929056	ENSG00000159202	65264	Q9H832	UBE2Z	ubiquitin conjugating enzyme E2 Z [Source:HGNC Symbol;Acc:HGNC:25847]	0.21529	0.06848	2.04597	2.1465	34.08	0.89739
ENSG00000113658	1.15169	0.0424956	up	5:+:136132845-136188747	5:+:136132845-136188747	ENSG00000113658	4090	Q99717	SMAD5	SMAD family member 5 [Source:HGNC Symbol;Acc:HGNC:6771]	0.81485	2.45221	4.39464	0.91239	0.74217	0.82281
ENSG00000188152	-1.06844482272509	0.0485094	down	9:+:96928310-96940253	9:+:96928310-96940253	ENSG00000188152	441457	Q5VZR2	NUTM2G	NUT family member 2G [Source:HGNC Symbol;Acc:HGNC:23449]	0.95129	0.64008	0.64668	1.22419	1.25366	1.24527
ENSG00000198898	1.87193	0.0452574	up	7:+:116811070-116922049	7:+:116811070-116922049	ENSG00000198898	830	P47755	CAPZA2	capping actin protein of muscle Z-line alpha subunit 2 [Source:HGNC Symbol;Acc:HGNC:1490]	4.25368	0.55214	2.85537	0.49592	0.64916	0.26503
ENSG00000261067	-2.54659381690785	0.0449776	down	16:+:28974804-28990775	16:+:28974804-28990775	ENSG00000261067	-	-	AC109460.3	-	0.07385	1.53642	4.78897	6.44583	7.35193	4.18396
ENSG00000101773	1.08462	0.0405749	up	18:+:22798261-23026488	18:+:22798261-23026488	ENSG00000101773	5932	Q99708	RBBP8	RB binding protein 8, endonuclease [Source:HGNC Symbol;Acc:HGNC:9891]	4.29915	6.21753	15.2256	4.14603	2.88868	3.12884
ENSG00000178038	1.03139	0.039786	up	3:-:46668997-46693704	3:-:46668997-46693704	ENSG00000178038	259173	Q60I27	ALS2CL	ALS2 C-terminal like [Source:HGNC Symbol;Acc:HGNC:20605]	9.58714	3.23058	6.46575	2.5458	2.17143	3.34789
ENSG00000166166	-1.09435524762455	0.0394768	down	14:+:103529184-103537073	14:+:103529184-103537073	ENSG00000166166	115708	Q96FX7	TRMT61A	tRNA methyltransferase 61A [Source:HGNC Symbol;Acc:HGNC:23790]	12.8802	10.258	7.35434	17.9667	18.2719	21.6263
ENSG00000006125	1.96012	0.0358574	up	17:+:35578046-35726409	17:+:35578046-35726409	ENSG00000006125	163	P63010	AP2B1	adaptor related protein complex 2 beta 1 subunit [Source:HGNC Symbol;Acc:HGNC:563]	31.3955	33.3425	37.4828	33.2317	3.29624	3.93094
ENSG00000113441	1.46589	0.0459358	up	5:+:96935394-97037515	5:+:96935394-97037515	ENSG00000113441	4012	Q9UIQ6	LNPEP	leucyl and cystinyl aminopeptidase [Source:HGNC Symbol;Acc:HGNC:6656]	0.98534	1.08288	1.97203	0.10137	0.63111	0.64562
ENSG00000165802	1.32169	0.0382672	up	9:-:137447573-137459334	9:-:137447573-137459334	ENSG00000165802	26012	Q6X4W1	NSMF	NMDA receptor synaptonuclear signaling and neuronal migration factor [Source:HGNC Symbol;Acc:HGNC:29843]	24.6778	24.9991	26.31	26.2584	4.84534	6.54942
ENSG00000121691	1.27314	0.0383179	up	11:+:34438925-34472062	11:+:34438925-34472062	ENSG00000121691	847	P04040	CAT	catalase [Source:HGNC Symbol;Acc:HGNC:1516]	20.2362	24.3471	84.3706	17.9528	12.8538	15.3781
ENSG00000152683	-1.20641084239469	0.0448811	down	2:+:32165841-32224379	2:+:32165841-32224379	ENSG00000152683	55676	Q6NXT4	SLC30A6	solute carrier family 30 member 6 [Source:HGNC Symbol;Acc:HGNC:19305]	0.7531	3.71669	3.80508	4.9027	4.68143	4.15101
ENSG00000119048	1.56358	0.0432705	up	5:+:134371179-134391992	5:+:134371179-134391992	ENSG00000119048	7320	P63146	UBE2B	ubiquitin conjugating enzyme E2 B [Source:HGNC Symbol;Acc:HGNC:12473]	12.9544	6.86026	27.0409	13.5233	1.7633	2.59726
ENSG00000064489	-1.18788553366756	0.0473782	down	19:-:19145567-19192158	19:-:19145567-19192158	ENSG00000064489	4207	A0A024R7N0	BORCS8-MEF2B	BORCS8-MEF2B readthrough [Source:HGNC Symbol;Acc:HGNC:39979]	2.10992	7.9411	3.63953	8.38245	7.49238	7.47571
ENSG00000125618	-1.34454809730401	0.0488577	down	2:-:113215997-113278950	2:-:113215997-113278950	ENSG00000125618	7849	R9W7C9	PAX8	paired box 8 [Source:HGNC Symbol;Acc:HGNC:8622]	1.45132	0.27233	1.13548	1.86742	1.49748	1.72205
ENSG00000118200	1.30241	0.0487414	up	1:+:200739558-200860704	1:+:200739558-200860704	ENSG00000118200	23271	Q08AD1	CAMSAP2	calmodulin regulated spectrin associated protein family member 2 [Source:HGNC Symbol;Acc:HGNC:29188]	0.85708	1.1359	6.35891	0.6825	0.63578	0.72785
ENSG00000165282	-1.42833964783803	0.0486986	down	9:-:35088688-35096601	9:-:35088688-35096601	ENSG00000165282	84720	Q8TEQ8	PIGO	phosphatidylinositol glycan anchor biosynthesis class O [Source:HGNC Symbol;Acc:HGNC:23215]	0.2645	1.74876	2.37881	2.62526	2.4943	2.36347
ENSG00000103042	-1.01708358970582	0.0431934	down	16:-:58665109-58685104	16:-:58665109-58685104	ENSG00000103042	55238	Q9NVC3	SLC38A7	solute carrier family 38 member 7 [Source:HGNC Symbol;Acc:HGNC:25582]	5.30336	4.8832	3.21002	7.74951	7.98003	8.45483
ENSG00000104611	1.41389	0.0461748	up	8:+:19313617-19396218	8:+:19313617-19396218	ENSG00000104611	63898	Q9H788	SH2D4A	SH2 domain containing 4A [Source:HGNC Symbol;Acc:HGNC:26102]	8.58857	8.25566	10.8824	9.12513	2.21155	1.0389
ENSG00000128973	-1.18176656440792	0.0412276	down	15:-:68206992-68257211	15:-:68206992-68257211	ENSG00000128973	54982	A0A024R601	CLN6	CLN6, transmembrane ER protein [Source:HGNC Symbol;Acc:HGNC:2077]	1.83938	12.289	12.4061	13.134	17.8554	19.5762
ENSG00000169429	1.18344	0.0434899	up	4:+:73740506-73743716	4:+:73740506-73743716	ENSG00000169429	3576	A0A024RDA5	CXCL8	C-X-C motif chemokine ligand 8 [Source:HGNC Symbol;Acc:HGNC:6025]	14.9497	20.2832	65.6271	13.4536	11.2843	12.4085
ENSG00000166508	-1.36589708744347	0.0352591	down	7:-:100092728-100101940	7:-:100092728-100101940	ENSG00000166508	4176	C6EMX8	MCM7	minichromosome maintenance complex component 7 [Source:HGNC Symbol;Acc:HGNC:6950]	17.9765	104.564	88.0119	150.531	164.438	154.911
ENSG00000109881	1.0333	0.043592	up	11:-:27330827-27363868	11:-:27330827-27363868	ENSG00000109881	91057	Q96HJ3	CCDC34	coiled-coil domain containing 34 [Source:HGNC Symbol;Acc:HGNC:25079]	29.0448	15.5056	12.953	7.46167	8.83306	8.01597
ENSG00000105552	-1.01135164363203	0.0408686	down	19:-:48795062-48811029	19:-:48795062-48811029	ENSG00000105552	587	O15382	BCAT2	branched chain amino acid transaminase 2 [Source:HGNC Symbol;Acc:HGNC:977]	6.12079	24.1447	18.1041	28.7367	30.8964	29.9533
ENSG00000100162	-1.41029255192766	0.0429172	down	22:-:41938721-41947164	22:-:41938721-41947164	ENSG00000100162	79019	A0A024R1Q3	CENPM	centromere protein M [Source:HGNC Symbol;Acc:HGNC:18352]	15.8204	15.3058	37.5653	74.1096	82.7302	26.6367
ENSG00000179967	-1.02695025530581	0.0440023	down	4:-:139114930-139115374	4:-:139114930-139115374	ENSG00000179967	100507617	-	PPP1R14BP3	protein phosphatase 1 regulatory inhibitor subunit 14B pseudogene 3 [Source:HGNC Symbol;Acc:HGNC:16330]	107.121	99.7677	56.9941	147.861	169.812	157.979
ENSG00000091317	1.03617	0.046986	up	3:-:32481312-32503408	3:-:32481312-32503408	ENSG00000091317	54918	Q9NX76	CMTM6	CKLF like MARVEL transmembrane domain containing 6 [Source:HGNC Symbol;Acc:HGNC:19177]	5.01135	5.7444	17.2922	4.23248	3.40094	3.49675
ENSG00000124191	1.07916	0.0480503	up	20:+:43914864-44069616	20:+:43914864-44069616	ENSG00000124191	84969	Q96NM4	TOX2	TOX high mobility group box family member 2 [Source:HGNC Symbol;Acc:HGNC:16095]	14.3604	13.5117	7.67725	4.61888	4.2768	4.93344
ENSG00000130772	-1.00400801770038	0.0473568	down	1:+:28329002-28335967	1:+:28329002-28335967	ENSG00000130772	54797	Q9BUE0	MED18	mediator complex subunit 18 [Source:HGNC Symbol;Acc:HGNC:25944]	14.9975	17.3364	7.86393	18.939	34.6006	18.6178
ENSG00000173267	1.04139	0.0411167	up	10:+:86958618-86963260	10:+:86958618-86963260	ENSG00000173267	6623	O76070	SNCG	synuclein gamma [Source:HGNC Symbol;Acc:HGNC:11141]	318.061	260.265	96.5952	88.0456	114.401	99.2935
ENSG00000276045	-1.36336612098165	0.0452177	down	12:+:121626550-121642677	12:+:121626550-121642677	ENSG00000276045	84876	A0A024RBT3	ORAI1	ORAI calcium release-activated calcium modulator 1 [Source:HGNC Symbol;Acc:HGNC:25896]	30.2598	28.5699	9.02459	46.2872	50.3809	50.042
ENSG00000184436	-1.04248925626213	0.0476941	down	22:-:20999104-21002196	22:-:20999104-21002196	ENSG00000184436	80764	Q9BT49	THAP7	THAP domain containing 7 [Source:HGNC Symbol;Acc:HGNC:23190]	10.5005	13.163	8.326	14.7706	21.3105	23.7169
ENSG00000183605	-1.60126231621419	0.0485023	down	10:-:119140767-119165667	10:-:119140767-119165667	ENSG00000183605	119559	Q6P4A7	SFXN4	sideroflexin 4 [Source:HGNC Symbol;Acc:HGNC:16088]	29.6715	3.57721	18.5814	35.4062	41.4574	35.8602
ENSG00000135124	1.04057	0.0494578	up	12:+:121209857-121234106	12:+:121209857-121234106	ENSG00000135124	5025	Q99571	P2RX4	purinergic receptor P2X 4 [Source:HGNC Symbol;Acc:HGNC:8535]	7.35255	7.49357	6.46133	1.78474	3.74327	4.37527
ENSG00000129911	-1.07211176893844	0.0475823	down	19:-:1852399-1863568	19:-:1852399-1863568	ENSG00000129911	83855	Q9BXK1	KLF16	Kruppel like factor 16 [Source:HGNC Symbol;Acc:HGNC:16857]	34.0005	9.11197	27.1151	41.5538	45.7645	45.0973
ENSG00000159720	-1.93795489405137	0.0489778	down	16:-:67438014-67481237	16:-:67438014-67481237	ENSG00000159720	9114	P61421	ATP6V0D1	ATPase H+ transporting V0 subunit d1 [Source:HGNC Symbol;Acc:HGNC:13724]	11.6274	0.69747	10.0877	20.0349	19.9237	18.8741
ENSG00000204580	1.37625	0.0498965	up	6:+:30876421-30900156	6:+:30876421-30900156	ENSG00000204580	780	A0A024RCL1	DDR1	discoidin domain receptor tyrosine kinase 1 [Source:HGNC Symbol;Acc:HGNC:2730]	21.764	4.05637	55.5393	13.7121	3.64439	8.35686
ENSG00000085733	-1.25885041066124	0.0492654	down	11:+:70398404-70436584	11:+:70398404-70436584	ENSG00000085733	2017	Q53HG7	CTTN	cortactin [Source:HGNC Symbol;Acc:HGNC:3338]	7.93159	45.4747	17.8039	54.0511	48.9154	44.3389
