# Supplementary material for: lncRNA CYTOR promotes aberrant glycolysis and mitochondrial respiration via HNRNPC-mediated ZEB1 stabilization in oral squamous cell carcinoma
Source: Cell Death Dis. 2022 Aug 13;13(8):703. doi: 10.1038/s41419-022-05157-1 (PMC9376070; doi:10.1038/s41419-022-05157-1)
Supplement: Supplementary file 16 — Supplementary Table 2 [file 41419_2022_5157_MOESM16_ESM.xlsx]

## Sheet: Sheet1
Table S2. List of the possible CYTOR-interacting proteins identified by mass spectrometry.
Protein IDs	Protein names	Gene names	Fasta headers	Unique peptides	Mol. weight [kDa]	Sequence length	Score
G3V4W0;B4DY08;B2R5W2;G3V4C1;B2R603;G3V2Q1;A8K9A4;P07910;G3V5V7;B4DQQ2;G3V2D6;D3DPI2;G3V555;G3V575;G3V576;B3KX96;G3V2H6;G3V4M8;Q569J8;G3V5X6;G3V3K6;G3V251;B4DMJ1;B4DSU6;Q6PKD2;A0A0G2JPF8;A0A0G2JNQ3;P0DMR1;O60812;B7ZW38;B2RXH8	Heterogeneous nuclear ribonucleoproteins C1/C2 (Fragment)	HNRNPC	tr|G3V4W0|G3V4W0_HUMAN Heterogeneous nuclear ribonucleoproteins C1/C2 (Fragment) OS=Homo sapiens OX=9606 GN=HNRNPC PE=1 SV=1;tr|B4DY08|B4DY08_HUMAN Heterogeneous nuclear ribonucleoproteins C1/C2 OS=Homo sapiens OX=9606 GN=HNRNPC PE=1 SV=1;tr|B2R5W2|B2R5W2_	5	28.916	262	41.907
A0A024R4Z6;Q08945;E9PMD4	FACT complex subunit SSRP1	SSRP1 hCG_39757	tr|A0A024R4Z6|A0A024R4Z6_HUMAN FACT complex subunit SSRP1 OS=Homo sapiens OX=9606 GN=SSRP1 PE=3 SV=1;sp|Q08945|SSRP1_HUMAN FACT complex subunit SSRP1 OS=Homo sapiens OX=9606 GN=SSRP1 PE=1 SV=1	4	81.074	709	37.345
Q96LT9;X6RLP6;H0YEB8	RNA-binding region-containing protein 3 (RNA-binding motif protein 40) (RNA-binding protein 40) (U11/U12 small nuclear ribonucleoprotein 65 kDa protein) (U11/U12 snRNP 65 kDa protein) (U11/U12-65K)	RNPC3 KIAA1839 RBM40 RNP SNRNP65	sp|Q96LT9|RNPC3_HUMAN RNA-binding region-containing protein 3 OS=Homo sapiens OX=9606 GN=RNPC3 PE=1 SV=1;tr|X6RLP6|X6RLP6_HUMAN RNA-binding region-containing protein 3 (Fragment) OS=Homo sapiens OX=9606 GN=RNPC3 PE=1 SV=1	4	58.574	517	27.604
P0DN76;B5BU08;Q01081;Q7Z780;Q8WU68;K7EJH3;A0A1B0GW87;K7EJM7;M0QYK5;Q69YM7;M0R2N4	Splicing factor U2AF 35 kDa subunit-like protein (U2 small nuclear RNA auxiliary factor 1-like protein 5)	U2AF1L5	sp|P0DN76|U2AF5_HUMAN Splicing factor U2AF 35 kDa subunit-like protein OS=Homo sapiens OX=9606 GN=U2AF1L5 PE=1 SV=1;tr|B5BU08|B5BU08_HUMAN U2 small nuclear RNA auxillary factor 1 isoform a OS=Homo sapiens OX=9606 GN=U2AF1 PE=2 SV=1;sp|Q01081|U2AF1_HUMAN Sp	4	27.872	240	68.672
M0R1V7;J3QS39;Q49A90;J3QTR3;F5H6Q2;Q3MIH3;F5GYU3;F5H2Z3;A0A248RGE3;F5H265;Q5UGI3;B4DV12;F5H388;Q5RKT7;B2RDW1;F5H747;F5GXK7;J3QKN0;Q5U5U6;Q5PY61;Q9UFQ0;Q96C32;Q96MH4;L8B4I8;L8B196;Q96H31;L8B4R0;A8K674;L8B4Z6;L8B4M0;L8B4J3;Q66K58;Q59EM9;P62987;P62979;P0CG47;P0CG48;J3QSA3;F5GZ39;M0R1M6;M0R2S1;A0A2R8Y422;Q8WYN9	Ubiquitin-60S ribosomal protein L40 (Fragment)	UBA52	tr|M0R1V7|M0R1V7_HUMAN Ubiquitin-60S ribosomal protein L40 (Fragment) OS=Homo sapiens OX=9606 GN=UBA52 PE=1 SV=1;tr|J3QS39|J3QS39_HUMAN Polyubiquitin-B (Fragment) OS=Homo sapiens OX=9606 GN=UBB PE=1 SV=1;tr|Q49A90|Q49A90_HUMAN RPS27A protein OS=Homo sapien	4	7.1321	63	27.336
Q9UKN8;Q05CN7;F2Z356	General transcription factor 3C polypeptide 4 (EC 2.3.1.48) (TF3C-delta) (Transcription factor IIIC 90 kDa subunit) (TFIIIC 90 kDa subunit) (TFIIIC90) (Transcription factor IIIC subunit delta)	GTF3C4	sp|Q9UKN8|TF3C4_HUMAN General transcription factor 3C polypeptide 4 OS=Homo sapiens OX=9606 GN=GTF3C4 PE=1 SV=2;tr|Q05CN7|Q05CN7_HUMAN GTF3C4 protein (Fragment) OS=Homo sapiens OX=9606 GN=GTF3C4 PE=2 SV=1	3	91.981	822	19.806
Q6IBK5;P35269;B4DDB5;B4DXY2;M0QXD6;M0R0Z3	Transcription initiation factor IIF subunit alpha	GTF2F1	tr|Q6IBK5|Q6IBK5_HUMAN Transcription initiation factor IIF subunit alpha OS=Homo sapiens OX=9606 GN=GTF2F1 PE=2 SV=1;sp|P35269|T2FA_HUMAN General transcription factor IIF subunit 1 OS=Homo sapiens OX=9606 GN=GTF2F1 PE=1 SV=2;tr|B4DDB5|B4DDB5_HUMAN Transcri	3	58.226	517	35.663
Q13151	Heterogeneous nuclear ribonucleoprotein A0 (hnRNP A0)	HNRNPA0 HNRPA0	sp|Q13151|ROA0_HUMAN Heterogeneous nuclear ribonucleoprotein A0 OS=Homo sapiens OX=9606 GN=HNRNPA0 PE=1 SV=1	3	30.84	305	35.807
Q5W011;Q5W010;Q5W009;Q96I25;H0Y6J6;Q5W012	Splicing factor 45 (Fragment)	RBM17	tr|Q5W011|Q5W011_HUMAN Splicing factor 45 (Fragment) OS=Homo sapiens OX=9606 GN=RBM17 PE=1 SV=1;tr|Q5W010|Q5W010_HUMAN Splicing factor 45 (Fragment) OS=Homo sapiens OX=9606 GN=RBM17 PE=1 SV=1;tr|Q5W009|Q5W009_HUMAN RNA binding motif protein 17, isoform CRA	3	24.176	212	19.419
D6RAF8;A0A024RDF4;A1LU37;Q14103;D6RF44;H0YA96;H0Y8G5;Q12771;B4DTC3;A0A024RDB4;D6RD83;D6RBQ9;B4E0W4	Heterogeneous nuclear ribonucleoprotein D0 (Fragment)	HNRNPD	tr|D6RAF8|D6RAF8_HUMAN Heterogeneous nuclear ribonucleoprotein D0 (Fragment) OS=Homo sapiens OX=9606 GN=HNRNPD PE=1 SV=1;tr|A0A024RDF4|A0A024RDF4_HUMAN Heterogeneous nuclear ribonucleoprotein D (AU-rich element RNA binding protein 1, 37kDa), isoform CRA_e	3	23.076	221	42.518
