# Supplementary material for: lncRNA CYTOR promotes aberrant glycolysis and mitochondrial respiration via HNRNPC-mediated ZEB1 stabilization in oral squamous cell carcinoma
Source: Cell Death Dis. 2022 Aug 13;13(8):703. doi: 10.1038/s41419-022-05157-1 (PMC9376070; doi:10.1038/s41419-022-05157-1)
Supplement: Supplementary file 17 — Supplementary Table 3 [file 41419_2022_5157_MOESM17_ESM.xlsx]

## Sheet: Sheet1
Table S3. The ubiquitinated lysine residues in HNRNPC identified by mass spectrometry.
	Protein	Positions within proteins	Leading proteins	Fasta headers	Localization prob	Score	Localization prob R2012-6	Number of GlyGly (K)	Amino acid	GlyGly (K) Probabilities	Position in peptide	Charge	Mass error [ppm]	Identification type R2012-6	Intensity R2012-6	Best localization raw file	Best localization scan number
Anti-sense	tr|G3V4W0|G3V4W0_HUMANHeterogeneousnuclearribonucleoproteinsC1/C2(Fragment)OS=HomosapiensOX=9606GN=HNRNPCPE=1SV=1	94	tr|G3V4W0|G3V4W0_HUMANHeterogeneousnuclearribonucleoproteinsC1/C2(Fragment)OS=HomosapiensOX=9606GN=HNRNPCPE=1SV=1	tr|G3V4W0|G3V4W0_HUMAN Heterogeneous nuclear ribonucleoproteins C1/C2 (Fragment) OS=Homo sapiens OX=9606 GN=HNRNPC PE=1 SV=1	1	16.776	0	2	K	VNRGK(1)AGVK(1)	5	3	0.24063	By matching	93392	R2043-5	16549
Sample 1-sense	tr|G3V4W0|G3V4W0_HUMANHeterogeneousnuclearribonucleoproteinsC1/C2(Fragment)OS=HomosapiensOX=9606GN=HNRNPCPE=1SV=1	210	tr|G3V4W0|G3V4W0_HUMANHeterogeneousnuclearribonucleoproteinsC1/C2(Fragment)OS=HomosapiensOX=9606GN=HNRNPCPE=1SV=1	tr|G3V4W0|G3V4W0_HUMAN Heterogeneous nuclear ribonucleoproteins C1/C2 (Fragment) OS=Homo sapiens OX=9606 GN=HNRNPC PE=1 SV=1	1	64.803	1	2	K	IEK(1)EQSK(1)	7	2	-0.084227	By MS/MS	108730000	R2043-5	1448
Sample 1-sense	tr|G3V4W0|G3V4W0_HUMANHeterogeneousnuclearribonucleoproteinsC1/C2(Fragment)OS=HomosapiensOX=9606GN=HNRNPCPE=1SV=1	216	tr|G3V4W0|G3V4W0_HUMANHeterogeneousnuclearribonucleoproteinsC1/C2(Fragment)OS=HomosapiensOX=9606GN=HNRNPCPE=1SV=1	tr|G3V4W0|G3V4W0_HUMAN Heterogeneous nuclear ribonucleoproteins C1/C2 (Fragment) OS=Homo sapiens OX=9606 GN=HNRNPC PE=1 SV=1	0.870541	7.8045	0	2	K	EQSK(0.677)QAVEMK(0.871)NDK(0.453)	10	2	2.2572	By matching	2715900	R2043-2	21885
Sample 1-sense	tr|G3V4W0|G3V4W0_HUMANHeterogeneousnuclearribonucleoproteinsC1/C2(Fragment)OS=HomosapiensOX=9606GN=HNRNPCPE=1SV=1	94	tr|G3V4W0|G3V4W0_HUMANHeterogeneousnuclearribonucleoproteinsC1/C2(Fragment)OS=HomosapiensOX=9606GN=HNRNPCPE=1SV=1	tr|G3V4W0|G3V4W0_HUMAN Heterogeneous nuclear ribonucleoproteins C1/C2 (Fragment) OS=Homo sapiens OX=9606 GN=HNRNPC PE=1 SV=1	1	16.776	0.528918	2	K	VNRGK(1)AGVK(1)	5	3	0.24063	By matching	8941700	R2043-5	16549
Sample 1-sense	tr|G3V4W0|G3V4W0_HUMANHeterogeneousnuclearribonucleoproteinsC1/C2(Fragment)OS=HomosapiensOX=9606GN=HNRNPCPE=1SV=1	157	tr|G3V4W0|G3V4W0_HUMANHeterogeneousnuclearribonucleoproteinsC1/C2(Fragment)OS=HomosapiensOX=9606GN=HNRNPCPE=1SV=1	tr|G3V4W0|G3V4W0_HUMAN Heterogeneous nuclear ribonucleoproteins C1/C2 (Fragment) OS=Homo sapiens OX=9606 GN=HNRNPC PE=1 SV=1	1	8.8629	1	2	K	VSGNTSRRGK(1)	10	2	2.8885	By MS/MS	422100000	R2043-5	18860
Sample 1-sense	tr|G3V4W0|G3V4W0_HUMANHeterogeneousnuclearribonucleoproteinsC1/C2(Fragment)OS=HomosapiensOX=9606GN=HNRNPCPE=1SV=1	163	tr|G3V4W0|G3V4W0_HUMANHeterogeneousnuclearribonucleoproteinsC1/C2(Fragment)OS=HomosapiensOX=9606GN=HNRNPCPE=1SV=1	tr|G3V4W0|G3V4W0_HUMAN Heterogeneous nuclear ribonucleoproteins C1/C2 (Fragment) OS=Homo sapiens OX=9606 GN=HNRNPC PE=1 SV=1	1	20.777	1	2	K	SGFNSK(1)SGQR	6	3	-3.0294	By MS/MS	422100000	R2043-5	832
Sample 1-sense	tr|G3V4W0|G3V4W0_HUMANHeterogeneousnuclearribonucleoproteinsC1/C2(Fragment)OS=HomosapiensOX=9606GN=HNRNPCPE=1SV=1	171	tr|G3V4W0|G3V4W0_HUMANHeterogeneousnuclearribonucleoproteinsC1/C2(Fragment)OS=HomosapiensOX=9606GN=HNRNPCPE=1SV=1	tr|G3V4W0|G3V4W0_HUMAN Heterogeneous nuclear ribonucleoproteins C1/C2 (Fragment) OS=Homo sapiens OX=9606 GN=HNRNPC PE=1 SV=1	1	16.927	0.909513	1;2	K	GSSK(1)SGK(1)	4	2	3.475	By MS/MS	19674000	R2043-2	12099
Sample 1-sense	tr|G3V4W0|G3V4W0_HUMANHeterogeneousnuclearribonucleoproteinsC1/C2(Fragment)OS=HomosapiensOX=9606GN=HNRNPCPE=1SV=1	206	tr|G3V4W0|G3V4W0_HUMANHeterogeneousnuclearribonucleoproteinsC1/C2(Fragment)OS=HomosapiensOX=9606GN=HNRNPCPE=1SV=1	tr|G3V4W0|G3V4W0_HUMAN Heterogeneous nuclear ribonucleoproteins C1/C2 (Fragment) OS=Homo sapiens OX=9606 GN=HNRNPC PE=1 SV=1	1	64.803	1	2	K	VDSLLENLEK(1)IEK(1)	13	3	-0.15321	By MS/MS	108730000	R2043-5	20415
Sample 1-sense	tr|G3V4W0|G3V4W0_HUMANHeterogeneousnuclearribonucleoproteinsC1/C2(Fragment)OS=HomosapiensOX=9606GN=HNRNPCPE=1SV=1	231	tr|G3V4W0|G3V4W0_HUMANHeterogeneousnuclearribonucleoproteinsC1/C2(Fragment)OS=HomosapiensOX=9606GN=HNRNPCPE=1SV=1	tr|G3V4W0|G3V4W0_HUMAN Heterogeneous nuclear ribonucleoproteins C1/C2 (Fragment) OS=Homo sapiens OX=9606 GN=HNRNPC PE=1 SV=1	0.946634	12.489	0.946634	1	K	K(0.947)DETNVK(0.053)	1	2	1.8077	By MS/MS	53308000	R2012-13	3433
Sample 1-sense	tr|G3V4W0|G3V4W0_HUMANHeterogeneousnuclearribonucleoproteinsC1/C2(Fragment)OS=HomosapiensOX=9606GN=HNRNPCPE=1SV=1	237	tr|G3V4W0|G3V4W0_HUMANHeterogeneousnuclearribonucleoproteinsC1/C2(Fragment)OS=HomosapiensOX=9606GN=HNRNPCPE=1SV=1	tr|G3V4W0|G3V4W0_HUMAN Heterogeneous nuclear ribonucleoproteins C1/C2 (Fragment) OS=Homo sapiens OX=9606 GN=HNRNPC PE=1 SV=1	0.925912	14.664	0.925912		K	K(0.074)DETNVK(0.926)	7	2	0.14524	By matching	31101000	R2012-13	4101
Sample 2-sense	tr|G3V4W0|G3V4W0_HUMANHeterogeneousnuclearribonucleoproteinsC1/C2(Fragment)OS=HomosapiensOX=9606GN=HNRNPCPE=1SV=1	210	tr|G3V4W0|G3V4W0_HUMANHeterogeneousnuclearribonucleoproteinsC1/C2(Fragment)OS=HomosapiensOX=9606GN=HNRNPCPE=1SV=1	tr|G3V4W0|G3V4W0_HUMAN Heterogeneous nuclear ribonucleoproteins C1/C2 (Fragment) OS=Homo sapiens OX=9606 GN=HNRNPC PE=1 SV=1	1	64.803	1	2	K	IEK(1)EQSK(1)	7	2	-0.084227	By MS/MS	87453000	R2043-5	1448
Sample 2-sense	tr|G3V4W0|G3V4W0_HUMANHeterogeneousnuclearribonucleoproteinsC1/C2(Fragment)OS=HomosapiensOX=9606GN=HNRNPCPE=1SV=1	216	tr|G3V4W0|G3V4W0_HUMANHeterogeneousnuclearribonucleoproteinsC1/C2(Fragment)OS=HomosapiensOX=9606GN=HNRNPCPE=1SV=1	tr|G3V4W0|G3V4W0_HUMAN Heterogeneous nuclear ribonucleoproteins C1/C2 (Fragment) OS=Homo sapiens OX=9606 GN=HNRNPC PE=1 SV=1	0.870541	7.8045	0.870541	2	K	EQSK(0.677)QAVEMK(0.871)NDK(0.453)	10	2	2.2572	By MS/MS	12988000	R2043-2	21885
Sample 2-sense	tr|G3V4W0|G3V4W0_HUMANHeterogeneousnuclearribonucleoproteinsC1/C2(Fragment)OS=HomosapiensOX=9606GN=HNRNPCPE=1SV=1	219	tr|G3V4W0|G3V4W0_HUMANHeterogeneousnuclearribonucleoproteinsC1/C2(Fragment)OS=HomosapiensOX=9606GN=HNRNPCPE=1SV=1	tr|G3V4W0|G3V4W0_HUMAN Heterogeneous nuclear ribonucleoproteins C1/C2 (Fragment) OS=Homo sapiens OX=9606 GN=HNRNPC PE=1 SV=1	0.521425	7.94	0.521425	1	K	QAVEMK(0.479)NDK(0.521)	9	2	0.84617	By MS/MS	26546000	R2043-2	12207
Sample 2-sense	tr|G3V4W0|G3V4W0_HUMANHeterogeneousnuclearribonucleoproteinsC1/C2(Fragment)OS=HomosapiensOX=9606GN=HNRNPCPE=1SV=1	185	tr|G3V4W0|G3V4W0_HUMANHeterogeneousnuclearribonucleoproteinsC1/C2(Fragment)OS=HomosapiensOX=9606GN=HNRNPCPE=1SV=1	tr|G3V4W0|G3V4W0_HUMAN Heterogeneous nuclear ribonucleoproteins C1/C2 (Fragment) OS=Homo sapiens OX=9606 GN=HNRNPC PE=1 SV=1	0.93199	17.386	0.919225	1	K	K(0.932)ELTQIK(0.068)	1	2	2.6148	By MS/MS	40403000	R2043-5	1663
Sample 2-sense	tr|G3V4W0|G3V4W0_HUMANHeterogeneousnuclearribonucleoproteinsC1/C2(Fragment)OS=HomosapiensOX=9606GN=HNRNPCPE=1SV=1	94	tr|G3V4W0|G3V4W0_HUMANHeterogeneousnuclearribonucleoproteinsC1/C2(Fragment)OS=HomosapiensOX=9606GN=HNRNPCPE=1SV=1	tr|G3V4W0|G3V4W0_HUMAN Heterogeneous nuclear ribonucleoproteins C1/C2 (Fragment) OS=Homo sapiens OX=9606 GN=HNRNPC PE=1 SV=1	1	16.776	1	2	K	VNRGK(1)AGVK(1)	5	3	0.24063	By matching	13901000	R2043-5	16549
Sample 2-sense	tr|G3V4W0|G3V4W0_HUMANHeterogeneousnuclearribonucleoproteinsC1/C2(Fragment)OS=HomosapiensOX=9606GN=HNRNPCPE=1SV=1	98	tr|G3V4W0|G3V4W0_HUMANHeterogeneousnuclearribonucleoproteinsC1/C2(Fragment)OS=HomosapiensOX=9606GN=HNRNPCPE=1SV=1	tr|G3V4W0|G3V4W0_HUMAN Heterogeneous nuclear ribonucleoproteins C1/C2 (Fragment) OS=Homo sapiens OX=9606 GN=HNRNPC PE=1 SV=1	1	16.776	1	2	K	VNRGK(1)AGVK(1)	9	3	0.24063	By matching	13901000	R2043-5	16549
Sample 2-sense	tr|G3V4W0|G3V4W0_HUMANHeterogeneousnuclearribonucleoproteinsC1/C2(Fragment)OS=HomosapiensOX=9606GN=HNRNPCPE=1SV=1	157	tr|G3V4W0|G3V4W0_HUMANHeterogeneousnuclearribonucleoproteinsC1/C2(Fragment)OS=HomosapiensOX=9606GN=HNRNPCPE=1SV=1	tr|G3V4W0|G3V4W0_HUMAN Heterogeneous nuclear ribonucleoproteins C1/C2 (Fragment) OS=Homo sapiens OX=9606 GN=HNRNPC PE=1 SV=1	1	8.8629	0.810253	2	K	VSGNTSRRGK(1)	10	2	2.8885	By matching	3020100	R2043-5	18860
Sample 2-sense	tr|G3V4W0|G3V4W0_HUMANHeterogeneousnuclearribonucleoproteinsC1/C2(Fragment)OS=HomosapiensOX=9606GN=HNRNPCPE=1SV=1	171	tr|G3V4W0|G3V4W0_HUMANHeterogeneousnuclearribonucleoproteinsC1/C2(Fragment)OS=HomosapiensOX=9606GN=HNRNPCPE=1SV=1	tr|G3V4W0|G3V4W0_HUMAN Heterogeneous nuclear ribonucleoproteins C1/C2 (Fragment) OS=Homo sapiens OX=9606 GN=HNRNPC PE=1 SV=1	1	16.927	1	1;2	K	GSSK(1)SGK(1)	4	2	3.475	By MS/MS	511010000	R2043-2	12099
Sample 2-sense	tr|G3V4W0|G3V4W0_HUMANHeterogeneousnuclearribonucleoproteinsC1/C2(Fragment)OS=HomosapiensOX=9606GN=HNRNPCPE=1SV=1	174	tr|G3V4W0|G3V4W0_HUMANHeterogeneousnuclearribonucleoproteinsC1/C2(Fragment)OS=HomosapiensOX=9606GN=HNRNPCPE=1SV=1	tr|G3V4W0|G3V4W0_HUMAN Heterogeneous nuclear ribonucleoproteins C1/C2 (Fragment) OS=Homo sapiens OX=9606 GN=HNRNPC PE=1 SV=1	1	16.927	1	2	K	GSSK(1)SGK(1)	7	2	3.475	By MS/MS	511010000	R2043-2	12099
Sample 2-sense	tr|G3V4W0|G3V4W0_HUMANHeterogeneousnuclearribonucleoproteinsC1/C2(Fragment)OS=HomosapiensOX=9606GN=HNRNPCPE=1SV=1	206	tr|G3V4W0|G3V4W0_HUMANHeterogeneousnuclearribonucleoproteinsC1/C2(Fragment)OS=HomosapiensOX=9606GN=HNRNPCPE=1SV=1	tr|G3V4W0|G3V4W0_HUMAN Heterogeneous nuclear ribonucleoproteins C1/C2 (Fragment) OS=Homo sapiens OX=9606 GN=HNRNPC PE=1 SV=1	1	64.803	1	2	K	VDSLLENLEK(1)IEK(1)	13	3	-0.15321	By MS/MS	85014000	R2043-5	20415
Sample 2-sense	tr|G3V4W0|G3V4W0_HUMANHeterogeneousnuclearribonucleoproteinsC1/C2(Fragment)OS=HomosapiensOX=9606GN=HNRNPCPE=1SV=1	50	tr|G3V4W0|G3V4W0_HUMANHeterogeneousnuclearribonucleoproteinsC1/C2(Fragment)OS=HomosapiensOX=9606GN=HNRNPCPE=1SV=1	tr|G3V4W0|G3V4W0_HUMAN Heterogeneous nuclear ribonucleoproteins C1/C2 (Fragment) OS=Homo sapiens OX=9606 GN=HNRNPC PE=1 SV=1	1	17.848	1		K	IVGCSVHK(1)	8	2	-0.11178	By matching	13875000	R2043-2	10030
Sample 2-sense	tr|G3V4W0|G3V4W0_HUMANHeterogeneousnuclearribonucleoproteinsC1/C2(Fragment)OS=HomosapiensOX=9606GN=HNRNPCPE=1SV=1	30	tr|G3V4W0|G3V4W0_HUMANHeterogeneousnuclearribonucleoproteinsC1/C2(Fragment)OS=HomosapiensOX=9606GN=HNRNPCPE=1SV=1	tr|G3V4W0|G3V4W0_HUMAN Heterogeneous nuclear ribonucleoproteins C1/C2 (Fragment) OS=Homo sapiens OX=9606 GN=HNRNPC PE=1 SV=1	0.659218	7.3804	0.659218	1	K	K(0.659)SDVEAIFSK(0.121)YGK(0.22)	1	2	-1.6135	By MS/MS	40517000	R2043-2	14385
Sample 2-sense	tr|G3V4W0|G3V4W0_HUMANHeterogeneousnuclearribonucleoproteinsC1/C2(Fragment)OS=HomosapiensOX=9606GN=HNRNPCPE=1SV=1	203	tr|G3V4W0|G3V4W0_HUMANHeterogeneousnuclearribonucleoproteinsC1/C2(Fragment)OS=HomosapiensOX=9606GN=HNRNPCPE=1SV=1	tr|G3V4W0|G3V4W0_HUMAN Heterogeneous nuclear ribonucleoproteins C1/C2 (Fragment) OS=Homo sapiens OX=9606 GN=HNRNPC PE=1 SV=1	1	11.793	1		K	VDSLLENLEK(1)IEK(1)	10	3	-0.15321	By matching	9986000	R2043-5	20415
Sample 3-sense	tr|G3V4W0|G3V4W0_HUMANHeterogeneousnuclearribonucleoproteinsC1/C2(Fragment)OS=HomosapiensOX=9606GN=HNRNPCPE=1SV=1	8	tr|G3V4W0|G3V4W0_HUMANHeterogeneousnuclearribonucleoproteinsC1/C2(Fragment)OS=HomosapiensOX=9606GN=HNRNPCPE=1SV=1	tr|G3V4W0|G3V4W0_HUMAN Heterogeneous nuclear ribonucleoproteins C1/C2 (Fragment) OS=Homo sapiens OX=9606 GN=HNRNPC PE=1 SV=1	1	8.513	1		K	ASNVTNK(1)TDPRSMNSR	7	2	3.4023	By matching	2284800	R2043-5	27608
Sample 3-sense	tr|G3V4W0|G3V4W0_HUMANHeterogeneousnuclearribonucleoproteinsC1/C2(Fragment)OS=HomosapiensOX=9606GN=HNRNPCPE=1SV=1	191	tr|G3V4W0|G3V4W0_HUMANHeterogeneousnuclearribonucleoproteinsC1/C2(Fragment)OS=HomosapiensOX=9606GN=HNRNPCPE=1SV=1	tr|G3V4W0|G3V4W0_HUMAN Heterogeneous nuclear ribonucleoproteins C1/C2 (Fragment) OS=Homo sapiens OX=9606 GN=HNRNPC PE=1 SV=1	0.87815	58.167	0.87815		K	ELTQIK(0.878)QK(0.122)	6	2	3.8053	By matching	8816100	R2043-5	12188
Sample 3-sense	tr|G3V4W0|G3V4W0_HUMANHeterogeneousnuclearribonucleoproteinsC1/C2(Fragment)OS=HomosapiensOX=9606GN=HNRNPCPE=1SV=1	210	tr|G3V4W0|G3V4W0_HUMANHeterogeneousnuclearribonucleoproteinsC1/C2(Fragment)OS=HomosapiensOX=9606GN=HNRNPCPE=1SV=1	tr|G3V4W0|G3V4W0_HUMAN Heterogeneous nuclear ribonucleoproteins C1/C2 (Fragment) OS=Homo sapiens OX=9606 GN=HNRNPC PE=1 SV=1	1	64.803	1	2	K	IEK(1)EQSK(1)	7	2	-0.084227	By MS/MS	329290000	R2043-5	1448
Sample 3-sense	tr|G3V4W0|G3V4W0_HUMANHeterogeneousnuclearribonucleoproteinsC1/C2(Fragment)OS=HomosapiensOX=9606GN=HNRNPCPE=1SV=1	216	tr|G3V4W0|G3V4W0_HUMANHeterogeneousnuclearribonucleoproteinsC1/C2(Fragment)OS=HomosapiensOX=9606GN=HNRNPCPE=1SV=1	tr|G3V4W0|G3V4W0_HUMAN Heterogeneous nuclear ribonucleoproteins C1/C2 (Fragment) OS=Homo sapiens OX=9606 GN=HNRNPC PE=1 SV=1	0.870541	7.8045	0.806609	2	K	EQSK(0.677)QAVEMK(0.871)NDK(0.453)	10	2	2.2572	By MS/MS	0	R2043-2	21885
Sample 3-sense	tr|G3V4W0|G3V4W0_HUMANHeterogeneousnuclearribonucleoproteinsC1/C2(Fragment)OS=HomosapiensOX=9606GN=HNRNPCPE=1SV=1	184	tr|G3V4W0|G3V4W0_HUMANHeterogeneousnuclearribonucleoproteinsC1/C2(Fragment)OS=HomosapiensOX=9606GN=HNRNPCPE=1SV=1	tr|G3V4W0|G3V4W0_HUMAN Heterogeneous nuclear ribonucleoproteins C1/C2 (Fragment) OS=Homo sapiens OX=9606 GN=HNRNPC PE=1 SV=1	1	7.6712	1	1;2	K	GDDLQAIK(1)	8	2	0.71659	By MS/MS	60790000	R2043-5	9964
Sample 3-sense	tr|G3V4W0|G3V4W0_HUMANHeterogeneousnuclearribonucleoproteinsC1/C2(Fragment)OS=HomosapiensOX=9606GN=HNRNPCPE=1SV=1	185	tr|G3V4W0|G3V4W0_HUMANHeterogeneousnuclearribonucleoproteinsC1/C2(Fragment)OS=HomosapiensOX=9606GN=HNRNPCPE=1SV=1	tr|G3V4W0|G3V4W0_HUMAN Heterogeneous nuclear ribonucleoproteins C1/C2 (Fragment) OS=Homo sapiens OX=9606 GN=HNRNPC PE=1 SV=1	0.93199	17.386	0.93199	1	K	K(0.932)ELTQIK(0.068)	1	2	2.6148	By MS/MS	196890000	R2043-5	1663
Sample 3-sense	tr|G3V4W0|G3V4W0_HUMANHeterogeneousnuclearribonucleoproteinsC1/C2(Fragment)OS=HomosapiensOX=9606GN=HNRNPCPE=1SV=1	94	tr|G3V4W0|G3V4W0_HUMANHeterogeneousnuclearribonucleoproteinsC1/C2(Fragment)OS=HomosapiensOX=9606GN=HNRNPCPE=1SV=1	tr|G3V4W0|G3V4W0_HUMAN Heterogeneous nuclear ribonucleoproteins C1/C2 (Fragment) OS=Homo sapiens OX=9606 GN=HNRNPC PE=1 SV=1	1	16.776	1	2	K	VNRGK(1)AGVK(1)	5	3	0.24063	By MS/MS	0	R2043-5	16549
Sample 3-sense	tr|G3V4W0|G3V4W0_HUMANHeterogeneousnuclearribonucleoproteinsC1/C2(Fragment)OS=HomosapiensOX=9606GN=HNRNPCPE=1SV=1	98	tr|G3V4W0|G3V4W0_HUMANHeterogeneousnuclearribonucleoproteinsC1/C2(Fragment)OS=HomosapiensOX=9606GN=HNRNPCPE=1SV=1	tr|G3V4W0|G3V4W0_HUMAN Heterogeneous nuclear ribonucleoproteins C1/C2 (Fragment) OS=Homo sapiens OX=9606 GN=HNRNPC PE=1 SV=1	1	16.776	1	2	K	VNRGK(1)AGVK(1)	9	3	0.24063	By MS/MS	0	R2043-5	16549
Sample 3-sense	tr|G3V4W0|G3V4W0_HUMANHeterogeneousnuclearribonucleoproteinsC1/C2(Fragment)OS=HomosapiensOX=9606GN=HNRNPCPE=1SV=1	157	tr|G3V4W0|G3V4W0_HUMANHeterogeneousnuclearribonucleoproteinsC1/C2(Fragment)OS=HomosapiensOX=9606GN=HNRNPCPE=1SV=1	tr|G3V4W0|G3V4W0_HUMAN Heterogeneous nuclear ribonucleoproteins C1/C2 (Fragment) OS=Homo sapiens OX=9606 GN=HNRNPC PE=1 SV=1	1	8.8629	1	2	K	VSGNTSRRGK(1)	10	2	2.8885	By matching	955450000	R2043-5	18860
Sample 3-sense	tr|G3V4W0|G3V4W0_HUMANHeterogeneousnuclearribonucleoproteinsC1/C2(Fragment)OS=HomosapiensOX=9606GN=HNRNPCPE=1SV=1	163	tr|G3V4W0|G3V4W0_HUMANHeterogeneousnuclearribonucleoproteinsC1/C2(Fragment)OS=HomosapiensOX=9606GN=HNRNPCPE=1SV=1	tr|G3V4W0|G3V4W0_HUMAN Heterogeneous nuclear ribonucleoproteins C1/C2 (Fragment) OS=Homo sapiens OX=9606 GN=HNRNPC PE=1 SV=1	1	20.777	1	2	K	SGFNSK(1)SGQR	6	3	-3.0294	By matching	941570000	R2043-5	832
Sample 3-sense	tr|G3V4W0|G3V4W0_HUMANHeterogeneousnuclearribonucleoproteinsC1/C2(Fragment)OS=HomosapiensOX=9606GN=HNRNPCPE=1SV=1	171	tr|G3V4W0|G3V4W0_HUMANHeterogeneousnuclearribonucleoproteinsC1/C2(Fragment)OS=HomosapiensOX=9606GN=HNRNPCPE=1SV=1	tr|G3V4W0|G3V4W0_HUMAN Heterogeneous nuclear ribonucleoproteins C1/C2 (Fragment) OS=Homo sapiens OX=9606 GN=HNRNPC PE=1 SV=1	1	16.927	0.905881	1;2	K	GSSK(1)SGK(1)	4	2	3.475	By MS/MS	1084500000	R2043-2	12099
Sample 3-sense	tr|G3V4W0|G3V4W0_HUMANHeterogeneousnuclearribonucleoproteinsC1/C2(Fragment)OS=HomosapiensOX=9606GN=HNRNPCPE=1SV=1	174	tr|G3V4W0|G3V4W0_HUMANHeterogeneousnuclearribonucleoproteinsC1/C2(Fragment)OS=HomosapiensOX=9606GN=HNRNPCPE=1SV=1	tr|G3V4W0|G3V4W0_HUMAN Heterogeneous nuclear ribonucleoproteins C1/C2 (Fragment) OS=Homo sapiens OX=9606 GN=HNRNPC PE=1 SV=1	1	16.927	0.905881	2	K	GSSK(1)SGK(1)	7	2	3.475	By MS/MS	1084500000	R2043-2	12099
Sample 3-sense	tr|G3V4W0|G3V4W0_HUMANHeterogeneousnuclearribonucleoproteinsC1/C2(Fragment)OS=HomosapiensOX=9606GN=HNRNPCPE=1SV=1	176	tr|G3V4W0|G3V4W0_HUMANHeterogeneousnuclearribonucleoproteinsC1/C2(Fragment)OS=HomosapiensOX=9606GN=HNRNPCPE=1SV=1	tr|G3V4W0|G3V4W0_HUMAN Heterogeneous nuclear ribonucleoproteins C1/C2 (Fragment) OS=Homo sapiens OX=9606 GN=HNRNPC PE=1 SV=1	0.837716	7.1282	0.837716	2	K	LK(0.838)GDDLQAIK(0.162)	2	3	-1.4092	By matching	4470800	R2043-5	10467
Sample 3-sense	tr|G3V4W0|G3V4W0_HUMANHeterogeneousnuclearribonucleoproteinsC1/C2(Fragment)OS=HomosapiensOX=9606GN=HNRNPCPE=1SV=1	206	tr|G3V4W0|G3V4W0_HUMANHeterogeneousnuclearribonucleoproteinsC1/C2(Fragment)OS=HomosapiensOX=9606GN=HNRNPCPE=1SV=1	tr|G3V4W0|G3V4W0_HUMAN Heterogeneous nuclear ribonucleoproteins C1/C2 (Fragment) OS=Homo sapiens OX=9606 GN=HNRNPC PE=1 SV=1	1	64.803	1	2	K	VDSLLENLEK(1)IEK(1)	13	3	-0.15321	By MS/MS	325510000	R2043-5	20415
Sample 3-sense	tr|G3V4W0|G3V4W0_HUMANHeterogeneousnuclearribonucleoproteinsC1/C2(Fragment)OS=HomosapiensOX=9606GN=HNRNPCPE=1SV=1	50	tr|G3V4W0|G3V4W0_HUMANHeterogeneousnuclearribonucleoproteinsC1/C2(Fragment)OS=HomosapiensOX=9606GN=HNRNPCPE=1SV=1	tr|G3V4W0|G3V4W0_HUMAN Heterogeneous nuclear ribonucleoproteins C1/C2 (Fragment) OS=Homo sapiens OX=9606 GN=HNRNPC PE=1 SV=1	1	17.848	0		K	IVGCSVHK(1)	8	2	-0.11178	By matching	17242000	R2043-2	10030
Sample 3-sense	tr|G3V4W0|G3V4W0_HUMANHeterogeneousnuclearribonucleoproteinsC1/C2(Fragment)OS=HomosapiensOX=9606GN=HNRNPCPE=1SV=1	30	tr|G3V4W0|G3V4W0_HUMANHeterogeneousnuclearribonucleoproteinsC1/C2(Fragment)OS=HomosapiensOX=9606GN=HNRNPCPE=1SV=1	tr|G3V4W0|G3V4W0_HUMAN Heterogeneous nuclear ribonucleoproteins C1/C2 (Fragment) OS=Homo sapiens OX=9606 GN=HNRNPC PE=1 SV=1	0.659218	7.3804	0.450009	1	K	K(0.659)SDVEAIFSK(0.121)YGK(0.22)	1	2	-1.6135	By matching	117440000	R2043-2	14385
Sample 3-sense	tr|G3V4W0|G3V4W0_HUMANHeterogeneousnuclearribonucleoproteinsC1/C2(Fragment)OS=HomosapiensOX=9606GN=HNRNPCPE=1SV=1	230	tr|G3V4W0|G3V4W0_HUMANHeterogeneousnuclearribonucleoproteinsC1/C2(Fragment)OS=HomosapiensOX=9606GN=HNRNPCPE=1SV=1	tr|G3V4W0|G3V4W0_HUMAN Heterogeneous nuclear ribonucleoproteins C1/C2 (Fragment) OS=Homo sapiens OX=9606 GN=HNRNPC PE=1 SV=1	0.866004	8.1043	0.866004		K	SEEEQSSSSVK(0.866)K(0.134)	11	3	-3.0563	By matching	1595900	R2043-5	2178
Sample 3-sense	tr|G3V4W0|G3V4W0_HUMANHeterogeneousnuclearribonucleoproteinsC1/C2(Fragment)OS=HomosapiensOX=9606GN=HNRNPCPE=1SV=1	203	tr|G3V4W0|G3V4W0_HUMANHeterogeneousnuclearribonucleoproteinsC1/C2(Fragment)OS=HomosapiensOX=9606GN=HNRNPCPE=1SV=1	tr|G3V4W0|G3V4W0_HUMAN Heterogeneous nuclear ribonucleoproteins C1/C2 (Fragment) OS=Homo sapiens OX=9606 GN=HNRNPC PE=1 SV=1	1	11.793	1		K	VDSLLENLEK(1)IEK(1)	10	3	-0.15321	By matching	19882000	R2043-5	20415
