# Supplementary material for: lncRNA CYTOR promotes aberrant glycolysis and mitochondrial respiration via HNRNPC-mediated ZEB1 stabilization in oral squamous cell carcinoma
Source: Cell Death Dis. 2022 Aug 13;13(8):703. doi: 10.1038/s41419-022-05157-1 (PMC9376070; doi:10.1038/s41419-022-05157-1)
Supplement: Supplementary file 18 — Supplementary Table 4 [file 41419_2022_5157_MOESM18_ESM.xlsx]

## Sheet: Sheet1
Table S4. Differentially expressed genes of HNRNPC-KD and NC cells identified in the RNA-seq analysis.
gene_id	gene_name	description	chrom	strand	gene_type	position	Cis_target_gene	logFC	foldChange	PValue	pAdj	diffState	HNRNPC-KD-1	HNRNPC-KD-2	HNRNPC-KD-3	HNRNPC-NC-1	HNRNPC-NC-2	HNRNPC-NC-3	strigency(|logFC|>1&pAdj<0.05)	hasOutlier	hasGroupOutlier
ENSG00000204389	HSPA1A	heat shock 70kDa protein 1A [Source:HGNC Symbol;Acc:5232]	chr6	+	protein_coding	chr6:31783291-31785723		2.6243	6.16584	1.60932e-261	2.3945e-257	up	906.013	899.784	875.914	139.863	137.34	157.769	TRUE	FALSE	FALSE
ENSG00000204388	HSPA1B	heat shock 70kDa protein 1B [Source:HGNC Symbol;Acc:5233]	chr6	+	protein_coding	chr6:31795512-31798031		2.60094	6.06682	2.20831e-251	1.64287e-247	up	552.231	581.15	561.622	88.02	89.7869	101.636	TRUE	FALSE	FALSE
ENSG00000109971	HSPA8	heat shock 70kDa protein 8 [Source:HGNC Symbol;Acc:5241]	chr11	-	protein_coding	chr11:122928197-122933938		1.7063	3.26323	6.50806e-158	1.93667e-154	up	738.875	704.726	692.928	220.435	221.004	213.195	TRUE	FALSE	FALSE
ENSG00000132002	DNAJB1	DnaJ (Hsp40) homolog, subfamily B, member 1 [Source:HGNC Symbol;Acc:5270]	chr19	-	protein_coding	chr19:14625582-14640582		1.5267	2.88126	4.42451e-148	1.0972e-144	up	265.973	262.587	262.896	91.2394	91.7628	91.6584	TRUE	FALSE	FALSE
ENSG00000103257	SLC7A5	solute carrier family 7 (amino acid transporter light chain, L system), member 5 [Source:HGNC Symbol;Acc:11063]	chr16	-	protein_coding	chr16:87863629-87903094		1.34607	2.54219	2.22236e-109	4.13332e-106	up	179.342	175.261	179.783	71.7723	70.0139	68.3537	TRUE	FALSE	FALSE
ENSG00000167755	KLK6	kallikrein-related peptidase 6 [Source:HGNC Symbol;Acc:6367]	chr19	-	protein_coding	chr19:51461887-51472929		1.50802	2.84419	4.24347e-101	5.26155e-98	up	164.716	181.973	186.957	62.6282	61.5443	63.4073	TRUE	FALSE	FALSE
ENSG00000204941	PSG5	pregnancy specific beta-1-glycoprotein 5 [Source:HGNC Symbol;Acc:9522]	chr19	-	protein_coding	chr19:43670408-43690688		2.33256	5.03698	5.50889e-90	5.46445e-87	up	21.6019	21.6211	18.5209	4.39231	3.83919	4.0169	TRUE	FALSE	FALSE
ENSG00000198910	L1CAM	L1 cell adhesion molecule [Source:HGNC Symbol;Acc:6470]	chrX	-	protein_coding	chrX:153126969-153174677		1.11689	2.16879	2.02368e-80	1.2546e-77	up	343.211	344.135	347.619	159.417	161.012	156.692	TRUE	FALSE	FALSE
ENSG00000072310	SREBF1	sterol regulatory element binding transcription factor 1 [Source:HGNC Symbol;Acc:11289]	chr17	-	protein_coding	chr17:17713713-17740325		1.17904	2.26426	2.11031e-80	1.25597e-77	up	86.8613	86.7122	87.4596	38.9917	38.5971	37.646	TRUE	FALSE	FALSE
ENSG00000127824	TUBA4A	tubulin, alpha 4a [Source:HGNC Symbol;Acc:12407]	chr2	-	protein_coding	chr2:220114433-220142892		1.32943	2.51303	7.41846e-80	4.08812e-77	up	241.429	268.51	269.796	100.872	102.046	107.328	TRUE	FALSE	FALSE
ENSG00000167552	TUBA1A	tubulin, alpha 1a [Source:HGNC Symbol;Acc:20766]	chr12	-	protein_coding	chr12:49578579-49583107		1.57835	2.98629	2.4136e-78	1.28257e-75	up	48.2297	44.3066	51.1771	16.9726	15.4822	15.6301	TRUE	FALSE	FALSE
ENSG00000128422	KRT17	keratin 17 [Source:HGNC Symbol;Acc:6427]	chr17	-	protein_coding	chr17:39775689-39781094		1.46218	2.75525	5.76243e-76	2.95652e-73	up	151.603	170.448	171.163	58.7175	56.0671	64.2372	TRUE	FALSE	FALSE
ENSG00000134258	VTCN1	V-set domain containing T cell activation inhibitor 1 [Source:HGNC Symbol;Acc:28873]	chr1	-	protein_coding	chr1:117686209-117753556		2.93045	7.6235	4.59745e-73	2.20663e-70	up	7.15932	6.94398	6.9919	0.920157	0.849897	0.995926	TRUE	FALSE	FALSE
ENSG00000185813	PCYT2	phosphate cytidylyltransferase 2, ethanolamine [Source:HGNC Symbol;Acc:8756]	chr17	-	protein_coding	chr17:79858841-79869340		1.34364	2.53791	7.48481e-73	3.48021e-70	up	63.9207	65.5885	70.1014	26.282	24.8229	27.554	TRUE	FALSE	FALSE
ENSG00000167754	KLK5	kallikrein-related peptidase 5 [Source:HGNC Symbol;Acc:6366]	chr19	-	protein_coding	chr19:51446559-51456349		1.3728	2.58973	6.52987e-72	2.94418e-69	up	318.32	375.208	365.433	137.391	134.46	136.973	TRUE	FALSE	FALSE
ENSG00000100867	DHRS2	dehydrogenase/reductase (SDR family) member 2 [Source:HGNC Symbol;Acc:18349]	chr14	+	protein_coding	chr14:24099324-24114848		2.32278	5.00296	5.81141e-71	2.54318e-68	up	10.4182	10.3576	10.6095	2.38666	1.99286	1.85906	TRUE	FALSE	FALSE
ENSG00000099994	SUSD2	sushi domain containing 2 [Source:HGNC Symbol;Acc:30667]	chr22	+	protein_coding	chr22:24577227-24585078		1.43647	2.70659	8.25462e-70	3.41168e-67	up	38.9785	42.685	43.1066	14.4062	15.5326	16.1672	TRUE	FALSE	FALSE
ENSG00000182809	CRIP2	cysteine-rich protein 2 [Source:HGNC Symbol;Acc:2361]	chr14	+	protein_coding	chr14:105939299-105946499		1.81004	3.50652	3.3802e-66	1.19255e-63	up	22.7353	27.0173	26.8732	7.24624	7.61977	6.93829	TRUE	FALSE	FALSE
ENSG00000269751	CTC-273B12.8		chr19	+	lincRNA	chr19:48983104-48985571	CYTH2	6.90768	120.066	2.0383e-63	6.59301e-61	up	5.01845	6.31931	8.69915	0.0304802	0.119865	0	TRUE	FALSE	FALSE
ENSG00000135924	DNAJB2	DnaJ (Hsp40) homolog, subfamily B, member 2 [Source:HGNC Symbol;Acc:5228]	chr2	+	protein_coding	chr2:220143989-220151622		1.01642	2.02289	3.10035e-62	9.41432e-60	up	127.867	132.723	131.387	62.8295	65.0025	65.9303	TRUE	FALSE	FALSE
ENSG00000263182	RP11-504P24.6		chr1	+	lincRNA	chr1:224196429-224198314		9.90822	960.887	5.398e-59	1.31667e-56	up	2.89581	3.41247	4.24591	0	0	0	TRUE	FALSE	FALSE
ENSG00000109062	SLC9A3R1	solute carrier family 9, subfamily A (NHE3, cation proton antiporter 3), member 3 regulator 1 [Source:HGNC Symbol;Acc:11075]	chr17	+	protein_coding	chr17:72744791-72765492		1.09518	2.13639	1.42962e-55	2.99595e-53	up	72.44	76.7338	80.8933	36.1737	35.6371	35.8201	TRUE	FALSE	FALSE
ENSG00000105519	CAPS	calcyphosine [Source:HGNC Symbol;Acc:1487]	chr19	+	protein_coding	chr19:5911718-5915888		1.24439	2.36918	5.4704e-55	1.11499e-52	up	60.1717	67.8482	65.5488	25.3463	27.6228	28.7441	TRUE	FALSE	FALSE
ENSG00000089280	FUS	fused in sarcoma [Source:HGNC Symbol;Acc:4010]	chr16	+	protein_coding	chr16:31191431-31203127		1.29047	2.44608	1.07428e-53	2.02332e-51	up	149.422	156.677	157.379	60.1553	58.1447	71.2419	TRUE	FALSE	FALSE
ENSG00000120885	CLU	clusterin [Source:HGNC Symbol;Acc:2095]	chr8	-	protein_coding	chr8:27454434-27472548		1.46621	2.76295	1.71686e-53	3.15372e-51	up	88.3496	103.138	98.7683	32.925	32.5012	39.6711	TRUE	FALSE	FALSE
ENSG00000142619	PADI3	peptidyl arginine deiminase, type III [Source:HGNC Symbol;Acc:18337]	chr1	+	protein_coding	chr1:17575593-17610728		2.26631	4.81091	3.7617e-53	6.82565e-51	up	10.3156	11.8748	11.3998	1.92658	2.19801	2.88819	TRUE	FALSE	FALSE
ENSG00000104936	DMPK	dystrophia myotonica-protein kinase [Source:HGNC Symbol;Acc:2933]	chr19	-	protein_coding	chr19:46272975-46285810		1.12642	2.18316	4.08054e-53	7.31499e-51	up	44.0321	45.2493	46.2074	20.416	19.6649	22.01	TRUE	FALSE	FALSE
ENSG00000146700	SRCRB4D	scavenger receptor cysteine rich domain containing, group B (4 domains) [Source:HGNC Symbol;Acc:14461]	chr7	-	protein_coding	chr7:76018651-76039012		1.61854	3.07065	5.17202e-50	7.77318e-48	up	22.5044	20.4235	22.9213	6.75741	6.50611	8.23299	TRUE	FALSE	FALSE
ENSG00000148926	ADM	adrenomedullin [Source:HGNC Symbol;Acc:259]	chr11	+	protein_coding	chr11:10326227-10328944		1.12259	2.17737	8.75095e-50	1.30205e-47	up	40.2616	42.4224	41.617	19.7259	17.6427	19.7193	TRUE	FALSE	FALSE
ENSG00000177685	EFCAB4A	EF-hand calcium binding domain 4A [Source:HGNC Symbol;Acc:28703]	chr11	+	protein_coding	chr11:826144-831991		1.46685	2.76417	2.23235e-49	3.22477e-47	up	18.1677	20.7736	20.6109	7.10247	7.20947	7.20387	TRUE	FALSE	FALSE
ENSG00000149131	SERPING1	serpin peptidase inhibitor, clade G (C1 inhibitor), member 1 [Source:HGNC Symbol;Acc:1228]	chr11	+	protein_coding	chr11:57364860-57382326		2.93702	7.65826	2.96847e-49	4.24691e-47	up	5.92761	6.44798	6.47511	1.1502	0.556829	0.730346	TRUE	FALSE	FALSE
ENSG00000141012	GALNS	galactosamine (N-acetyl)-6-sulfate sulfatase [Source:HGNC Symbol;Acc:4122]	chr16	-	protein_coding	chr16:88880142-88923378		1.00653	2.00907	4.5847e-48	6.31627e-46	up	46.1122	47.4991	48.8217	23.5215	23.0351	24.3338	TRUE	FALSE	FALSE
ENSG00000139998	RAB15	RAB15, member RAS oncogene family [Source:HGNC Symbol;Acc:20150]	chr14	-	protein_coding	chr14:65412532-65439494		1.25121	2.38042	7.40212e-47	9.4945e-45	up	22.5301	22.9618	21.7661	8.97153	9.23164	10.0921	TRUE	FALSE	FALSE
ENSG00000109255	NMU	neuromedin U [Source:HGNC Symbol;Acc:7859]	chr4	-	protein_coding	chr4:56461396-56502865		1.51745	2.86284	1.12885e-46	1.4234e-44	up	53.6821	60.5118	58.7928	18.3456	18.4047	23.7362	TRUE	FALSE	FALSE
ENSG00000159423	ALDH4A1	aldehyde dehydrogenase 4 family, member A1 [Source:HGNC Symbol;Acc:406]	chr1	-	protein_coding	chr1:19197926-19229275		1.13195	2.19155	3.57992e-46	4.29562e-44	up	24.044	25.2376	24.8061	11.0419	11.459	11.2872	TRUE	FALSE	FALSE
ENSG00000101057	MYBL2	v-myb avian myeloblastosis viral oncogene homolog-like 2 [Source:HGNC Symbol;Acc:7548]	chr20	+	protein_coding	chr20:42295754-42345136		1.08033	2.11453	4.52839e-46	5.34746e-44	up	84.1413	96.6029	95.1811	42.6723	42.6121	45.1818	TRUE	FALSE	FALSE
ENSG00000112759	SLC29A1	solute carrier family 29 (equilibrative nucleoside transporter), member 1 [Source:HGNC Symbol;Acc:11003]	chr6	+	protein_coding	chr6:44187242-44201888		1.08786	2.12559	1.79955e-45	2.09184e-43	up	37.0027	36.6747	36.8747	17.6555	18.3754	15.9016	TRUE	FALSE	FALSE
ENSG00000115468	EFHD1	EF-hand domain family, member D1 [Source:HGNC Symbol;Acc:29556]	chr2	+	protein_coding	chr2:233470767-233547491		1.35696	2.56144	6.1327e-45	6.80958e-43	up	25.0191	28.1552	28.758	10.2943	10.0229	11.6855	TRUE	FALSE	FALSE
ENSG00000167964	RAB26	RAB26, member RAS oncogene family [Source:HGNC Symbol;Acc:14259]	chr16	+	protein_coding	chr16:2190804-2204166		1.57873	2.98706	6.98505e-45	7.69856e-43	up	13.9851	13.888	12.9502	4.22697	4.33741	5.14562	TRUE	FALSE	FALSE
ENSG00000159166	LAD1	ladinin 1 [Source:HGNC Symbol;Acc:6472]	chr1	-	protein_coding	chr1:201342372-201368736		1.13939	2.20288	3.39657e-44	3.58423e-42	up	112.676	128.522	127.526	56.1296	51.4627	59.7888	TRUE	FALSE	FALSE
ENSG00000149809	TM7SF2	transmembrane 7 superfamily member 2 [Source:HGNC Symbol;Acc:11863]	chr11	+	protein_coding	chr11:64879317-64883856		1.26439	2.40226	5.1491e-44	5.35759e-42	up	21.8372	23.7204	23.5901	8.94278	10.2574	9.56089	TRUE	FALSE	FALSE
ENSG00000174827	PDZK1	PDZ domain containing 1 [Source:HGNC Symbol;Acc:8821]	chr1	+	protein_coding	chr1:145726918-145764074		1.49973	2.82789	1.80608e-42	1.75638e-40	up	17.188	15.8136	16.6161	5.14713	6.55974	5.84277	TRUE	FALSE	FALSE
ENSG00000165887	ANKRD2	ankyrin repeat domain 2 (stretch responsive muscle) [Source:HGNC Symbol;Acc:495]	chr10	+	protein_coding	chr10:99332198-99343641		2.3835	5.21802	3.24901e-42	3.05962e-40	up	13.0613	17.5058	18.1486	3.13429	2.46177	3.75132	TRUE	FALSE	FALSE
ENSG00000125378	BMP4	bone morphogenetic protein 4 [Source:HGNC Symbol;Acc:1071]	chr14	-	protein_coding	chr14:54416454-54425479		1.73836	3.33655	1.36987e-41	1.25817e-39	up	11.3933	13.7129	12.4334	3.30682	3.8685	4.0833	TRUE	FALSE	FALSE
ENSG00000258947	TUBB3	Tubulin beta-3 chain [Source:UniProtKB/Swiss-Prot;Acc:Q13509]	chr16	+	protein_coding	chr16:89987800-90005169		1.19287	2.28607	1.59227e-41	1.45346e-39	up	120.191	145.825	140.477	58.0487	56.0844	63.6715	TRUE	FALSE	FALSE
ENSG00000167741	GGT6	gamma-glutamyltransferase 6 [Source:HGNC Symbol;Acc:26891]	chr17	-	protein_coding	chr17:4460222-4464113		1.84646	3.59617	4.43968e-41	3.93203e-39	up	8.03179	8.72373	9.0378	2.12125	2.40316	2.6558	TRUE	FALSE	FALSE
ENSG00000130600	H19	H19, imprinted maternally expressed transcript (non-protein coding) [Source:HGNC Symbol;Acc:4713]	chr11	-	processed_transcript	chr11:2016406-2022700		2.24465	4.73922	7.42877e-41	6.4639e-39	up	9.67407	11.6705	10.7919	2.07035	1.78771	2.95458	TRUE	FALSE	FALSE
ENSG00000158406	HIST1H4H	histone cluster 1, H4h [Source:HGNC Symbol;Acc:4788]	chr6	-	protein_coding	chr6:26281283-26285762		1.34487	2.54007	8.5696e-41	7.4132e-39	up	18.5013	18.8771	16.659	6.67114	7.44393	7.17067	TRUE	FALSE	FALSE
ENSG00000267270	AC139100.2	Uncharacterized protein [Source:UniProtKB/TrEMBL;Acc:K7EME5]	chr18	+	protein_coding	chr18:77905807-77936315		1.48334	2.79595	8.95546e-40	7.24175e-38	up	10.6748	10.5327	10.6095	3.79565	3.51682	4.0833	TRUE	FALSE	FALSE
ENSG00000143369	ECM1	extracellular matrix protein 1 [Source:HGNC Symbol;Acc:3153]	chr1	+	protein_coding	chr1:150480538-150486265		1.20897	2.31172	1.32037e-38	9.6777e-37	up	22.8893	25.6168	26.3564	10.6393	10.2867	11.4532	TRUE	FALSE	FALSE
ENSG00000142185	TRPM2	transient receptor potential cation channel, subfamily M, member 2 [Source:HGNC Symbol;Acc:12339]	chr21	+	protein_coding	chr21:45770046-45862964		1.18251	2.26971	1.42779e-38	1.04138e-36	up	18.2704	18.9646	19.1213	7.70632	8.46966	8.66456	TRUE	FALSE	FALSE
ENSG00000105141	CASP14	caspase 14, apoptosis-related cysteine peptidase [Source:HGNC Symbol;Acc:1502]	chr19	+	protein_coding	chr19:15160195-15169104		2.2352	4.70829	3.21784e-38	2.29082e-36	up	4.8242	5.45598	5.04633	1.00642	1.11366	1.12872	TRUE	FALSE	FALSE
ENSG00000182379	NXPH4	neurexophilin 4 [Source:HGNC Symbol;Acc:8078]	chr12	+	protein_coding	chr12:57610578-57620232		1.44268	2.71826	3.65204e-38	2.58755e-36	up	13.9594	16.3388	16.4462	5.72223	5.91997	5.51079	TRUE	FALSE	FALSE
ENSG00000130203	APOE	apolipoprotein E [Source:HGNC Symbol;Acc:613]	chr19	+	protein_coding	chr19:45409011-45412650		1.66076	3.16183	4.01043e-38	2.82802e-36	up	13.1626	15.4635	15.0782	3.88191	4.7477	5.21201	TRUE	FALSE	FALSE
ENSG00000185340	GAS2L1	growth arrest-specific 2 like 1 [Source:HGNC Symbol;Acc:16955]	chr22	+	protein_coding	chr22:29702572-29708774		1.01793	2.02502	1.09094e-37	7.54985e-36	up	25.789	27.6592	26.2044	13.6011	12.6898	13.0134	TRUE	FALSE	FALSE
ENSG00000169583	CLIC3	chloride intracellular channel 3 [Source:HGNC Symbol;Acc:2064]	chr9	-	protein_coding	chr9:139889087-139891255		1.2628	2.39961	1.71161e-36	1.09772e-34	up	55.35	69.1188	66.5143	26.3108	24.5591	28.7159	TRUE	FALSE	FALSE
ENSG00000097021	ACOT7	acyl-CoA thioesterase 7 [Source:HGNC Symbol;Acc:24157]	chr1	-	protein_coding	chr1:6324329-6454451		1.01329	2.01851	2.28474e-36	1.42835e-34	up	86.5696	97.5366	98.7379	43.1036	47.9459	49.066	TRUE	FALSE	FALSE
ENSG00000102243	VGLL1	vestigial like 1 (Drosophila) [Source:HGNC Symbol;Acc:20985]	chrX	+	protein_coding	chrX:135614311-135638966		2.29997	4.92447	1.39217e-34	7.78724e-33	up	4.18269	4.87245	4.89433	0.948912	0.908511	0.962729	TRUE	FALSE	FALSE
ENSG00000117122	MFAP2	microfibrillar-associated protein 2 [Source:HGNC Symbol;Acc:7033]	chr1	-	protein_coding	chr1:17300997-17307330		1.39221	2.62481	3.52069e-34	1.90489e-32	up	15.7841	19.8983	18.3723	6.92994	6.8871	6.7391	TRUE	FALSE	FALSE
ENSG00000120937	NPPB	natriuretic peptide B [Source:HGNC Symbol;Acc:7940]	chr1	-	protein_coding	chr1:11917521-11918988		4.67728	25.5859	8.62731e-34	4.50406e-32	up	2.10417	3.26775	2.64476	0.17253	0.0879204	0.0331975	TRUE	FALSE	FALSE
ENSG00000128311	TST	thiosulfate sulfurtransferase (rhodanese) [Source:HGNC Symbol;Acc:12388]	chr22	-	protein_coding	chr22:37406900-37415681		1.05734	2.08109	9.18901e-34	4.77825e-32	up	31.7166	37.229	37.0875	16.7354	16.8807	17.2959	TRUE	FALSE	FALSE
ENSG00000171298	GAA	glucosidase, alpha; acid [Source:HGNC Symbol;Acc:4065]	chr17	+	protein_coding	chr17:78075355-78093678		1.03891	2.05467	1.48295e-33	7.45433e-32	up	34.18	33.1152	37.6651	18.3456	16.1187	16.5656	TRUE	FALSE	FALSE
ENSG00000197785	ATAD3A	ATPase family, AAA domain containing 3A [Source:HGNC Symbol;Acc:25567]	chr1	+	protein_coding	chr1:1447531-1470067		1.01588	2.02214	3.84713e-33	1.86454e-31	up	48.1438	55.3301	55.4273	26.8755	24.3909	27.2884	TRUE	FALSE	FALSE
ENSG00000146966	DENND2A	DENN/MADD domain containing 2A [Source:HGNC Symbol;Acc:22212]	chr7	-	protein_coding	chr7:140218220-140373793		1.00893	2.01242	5.84122e-33	2.77672e-31	up	22.2368	23.7064	21.5059	11.3723	10.9906	11.1424	TRUE	FALSE	FALSE
ENSG00000101335	MYL9	myosin, light chain 9, regulatory [Source:HGNC Symbol;Acc:15754]	chr20	+	protein_coding	chr20:35169887-35178228		1.28152	2.43095	2.1193e-32	9.52661e-31	up	30.8441	38.6003	38.6379	14.435	13.9207	16.1008	TRUE	FALSE	FALSE
ENSG00000167656	LY6D	lymphocyte antigen 6 complex, locus D [Source:HGNC Symbol;Acc:13348]	chr8	-	protein_coding	chr8:143866296-143868008		1.27657	2.42262	4.24166e-32	1.88957e-30	up	18.0394	21.0945	19.6685	8.7415	7.18017	8.33258	TRUE	FALSE	FALSE
ENSG00000175315	CST6	cystatin E/M [Source:HGNC Symbol;Acc:2478]	chr11	+	protein_coding	chr11:65779312-65780976		1.10783	2.15521	4.31663e-32	1.91152e-30	up	76.2122	92.314	91.8979	37.6402	39.5056	43.688	TRUE	FALSE	FALSE
ENSG00000176305	AC087269.1		chr8	+	pseudogene	chr8:8559666-8561616	CLDN23	9.04008	526.422	1.39865e-31	5.96289e-30	up	1.24249	2.2177	2.32526	0	0	0	TRUE	FALSE	FALSE
ENSG00000232677	LINC00665	long intergenic non-protein coding RNA 665 [Source:HGNC Symbol;Acc:44323]	chr19	-	lincRNA	chr19:36803969-36822620	ZFP14	1.58405	2.9981	1.33409e-30	5.26522e-29	up	8.85344	9.22469	11.018	3.15873	3.1159	3.42067	TRUE	FALSE	FALSE
ENSG00000170369	CST2	cystatin SA [Source:HGNC Symbol;Acc:2474]	chr20	-	protein_coding	chr20:23804406-23807368		2.83523	7.13656	2.67085e-30	1.02421e-28	up	3.77212	4.69739	5.07673	0.373814	0.761977	0.763543	TRUE	FALSE	FALSE
ENSG00000075461	CACNG4	calcium channel, voltage-dependent, gamma subunit 4 [Source:HGNC Symbol;Acc:1408]	chr17	+	protein_coding	chr17:64961026-65029514		1.22391	2.33578	9.72816e-30	3.52178e-28	up	19.8383	19.4606	20.0333	7.52919	9.84708	8.00061	TRUE	FALSE	FALSE
ENSG00000213412	HNRNPA1P33	heterogeneous nuclear ribonucleoprotein A1 pseudogene 33 [Source:HGNC Symbol;Acc:44990]	chr10	-	pseudogene	chr10:47133338-47133898		1.34345	2.53757	1.19288e-29	4.27684e-28	up	9.57733	9.25183	10.2219	3.71341	4.13372	3.57139	TRUE	FALSE	FALSE
ENSG00000118971	CCND2	cyclin D2 [Source:HGNC Symbol;Acc:1583]	chr12	+	protein_coding	chr12:4382938-4414516		1.80832	3.50233	1.48168e-29	5.26154e-28	up	6.36384	6.3021	6.35351	1.4665	2.22732	1.72627	TRUE	FALSE	FALSE
ENSG00000145287	PLAC8	placenta-specific 8 [Source:HGNC Symbol;Acc:19254]	chr4	-	protein_coding	chr4:84011201-84058228		1.23037	2.34627	7.87892e-29	2.65227e-27	up	20.2588	22.867	22.9517	8.10889	9.52588	10.5568	TRUE	FALSE	FALSE
ENSG00000105419	MEIS3	Meis homeobox 3 [Source:HGNC Symbol;Acc:29537]	chr19	-	protein_coding	chr19:47906381-47922780		2.0546	4.15427	3.71694e-28	1.19448e-26	up	5.2861	7.46915	6.71831	1.49526	1.55326	1.62668	TRUE	FALSE	FALSE
ENSG00000188186	LAMTOR4	late endosomal/lysosomal adaptor, MAPK and MTOR activator 4 [Source:HGNC Symbol;Acc:33772]	chr7	+	protein_coding	chr7:99746530-99753567		1.03415	2.04791	3.71184e-28	1.19448e-26	up	34.4366	39.7674	41.5562	18.777	17.5548	20.1841	TRUE	FALSE	FALSE
ENSG00000119242	CCDC92	coiled-coil domain containing 92 [Source:HGNC Symbol;Acc:29563]	chr12	-	protein_coding	chr12:124403207-124457378		2.4376	5.41739	8.28624e-28	2.5579e-26	up	3.2589	3.88046	3.79995	0.517589	0.615443	0.896333	TRUE	FALSE	FALSE
ENSG00000180596	HIST1H2BC	histone cluster 1, H2bc [Source:HGNC Symbol;Acc:4757]	chr6	-	protein_coding	chr6:26115101-26124154		1.03428	2.04809	1.32153e-27	4.01287e-26	up	18.296	20.7736	18.4829	9.11531	9.26095	9.72688	TRUE	FALSE	FALSE
ENSG00000064270	ATP2C2	ATPase, Ca++ transporting, type 2C, member 2 [Source:HGNC Symbol;Acc:29103]	chr16	+	protein_coding	chr16:84402133-84497793		1.08016	2.11426	5.37501e-27	1.5469e-25	up	16.4485	16.1929	14.8958	6.98745	7.44393	8.1002	TRUE	FALSE	FALSE
ENSG00000272695	GAS6-AS2	GAS6 antisense RNA 2 (head to head) [Source:HGNC Symbol;Acc:43694]	chr13	+	lincRNA	chr13:114567141-114569806	GAS6	1.09336	2.13371	8.23298e-27	2.33776e-25	up	13.5232	12.3708	12.7982	5.86083	5.92789	6.37525	TRUE	FALSE	FALSE
ENSG00000130720	FIBCD1	fibrinogen C domain containing 1 [Source:HGNC Symbol;Acc:25922]	chr9	-	protein_coding	chr9:133777825-133814673		1.13441	2.19529	8.76971e-27	2.48542e-25	up	10.4952	11.0287	11.3086	5.11838	4.83562	4.97963	TRUE	FALSE	FALSE
ENSG00000136155	SCEL	sciellin [Source:HGNC Symbol;Acc:10573]	chr13	+	protein_coding	chr13:78109809-78219398		2.43187	5.39591	1.14488e-26	3.17811e-25	up	4.00306	4.84328	3.49595	0.661363	0.703363	0.929531	TRUE	FALSE	FALSE
ENSG00000116741	RGS2	regulator of G-protein signaling 2, 24kDa [Source:HGNC Symbol;Acc:9998]	chr1	+	protein_coding	chr1:192778169-192781403		1.90677	3.7497	1.4567e-26	4.00763e-25	up	4.6959	4.84328	4.74234	1.00642	1.23089	1.59348	TRUE	FALSE	FALSE
ENSG00000104889	RNASEH2A	ribonuclease H2, subunit A [Source:HGNC Symbol;Acc:18518]	chr19	+	protein_coding	chr19:12917394-12924452		1.00424	2.00589	8.28781e-26	2.13347e-24	up	40.2872	45.4226	44.3229	19.4671	20.9251	24.4802	TRUE	FALSE	FALSE
ENSG00000002822	MAD1L1	MAD1 mitotic arrest deficient-like 1 (yeast) [Source:HGNC Symbol;Acc:6762]	chr7	-	protein_coding	chr7:1855429-2272878		1.26417	2.40189	1.53651e-25	3.8683e-24	up	13.4462	15.8719	15.291	5.43468	6.15443	7.00468	TRUE	FALSE	FALSE
ENSG00000166165	CKB	creatine kinase, brain [Source:HGNC Symbol;Acc:1991]	chr14	-	protein_coding	chr14:103985996-103989448		1.02245	2.03136	3.6152e-25	8.77498e-24	up	21.8372	25.9086	25.7484	12.5371	12.3089	11.254	TRUE	FALSE	FALSE
ENSG00000026559	KCNG1	potassium voltage-gated channel, subfamily G, member 1 [Source:HGNC Symbol;Acc:6248]	chr20	-	protein_coding	chr20:49620193-49639666		1.18764	2.2778	6.47979e-25	1.5426e-23	up	10.274	9.2174	9.84916	4.30461	4.05079	4.54607	TRUE	FALSE	FALSE
ENSG00000100031	GGT1	gamma-glutamyltransferase 1 [Source:HGNC Symbol;Acc:4250]	chr22	+	protein_coding	chr22:24979718-25024972		1.15182	2.22193	4.38041e-24	9.55663e-23	up	9.10517	10.1811	9.54547	4.37075	4.36261	4.21609	TRUE	FALSE	FALSE
ENSG00000130176	CNN1	calponin 1, basic, smooth muscle [Source:HGNC Symbol;Acc:2155]	chr19	+	protein_coding	chr19:11649532-11661138		1.98012	3.94526	4.90091e-24	1.06298e-22	up	3.90042	4.75575	3.92155	0.920157	1.08435	1.18515	TRUE	FALSE	FALSE
ENSG00000092068	SLC7A8	solute carrier family 7 (amino acid transporter light chain, L system), member 8 [Source:HGNC Symbol;Acc:11066]	chr14	-	protein_coding	chr14:23594504-23652883		1.72527	3.30642	1.10788e-23	2.3217e-22	up	4.5676	4.08469	4.28634	1.17895	1.40673	1.3279	TRUE	FALSE	FALSE
ENSG00000110375	UPK2	uroplakin 2 [Source:HGNC Symbol;Acc:12579]	chr11	+	protein_coding	chr11:118795873-118829269		1.56198	2.95259	1.23471e-23	2.58022e-22	up	11.0854	13.6837	12.9806	3.27806	4.48394	5.04603	TRUE	FALSE	FALSE
ENSG00000143816	WNT9A	wingless-type MMTV integration site family, member 9A [Source:HGNC Symbol;Acc:12778]	chr1	-	protein_coding	chr1:228106357-228135599		1.96246	3.89725	2.74455e-23	5.57871e-22	up	3.77212	3.7054	4.49914	0.891403	1.17227	0.995926	TRUE	FALSE	FALSE
ENSG00000230606	AC159540.1		chr2	-	lincRNA	chr2:98081083-98099107		2.94524	7.70202	3.57548e-23	7.19885e-22	up	1.87605	1.95482	2.06717	0.258794	0.380988	0.0995926	TRUE	FALSE	FALSE
ENSG00000106003	LFNG	LFNG O-fucosylpeptide 3-beta-N-acetylglucosaminyltransferase [Source:HGNC Symbol;Acc:6560]	chr7	+	protein_coding	chr7:2552163-2568811		2.05332	4.15061	1.12474e-22	2.14003e-21	up	4.20835	3.32611	4.19514	0.776383	1.08435	0.962729	TRUE	FALSE	FALSE
ENSG00000115255	REEP6	receptor accessory protein 6 [Source:HGNC Symbol;Acc:30078]	chr19	+	protein_coding	chr19:1491165-1497926		1.2107	2.31449	1.16437e-22	2.20978e-21	up	12.8817	16.3971	16.4766	6.46986	6.59403	6.6727	TRUE	FALSE	FALSE
ENSG00000021300	PLEKHB1	pleckstrin homology domain containing, family B (evectins) member 1 [Source:HGNC Symbol;Acc:19079]	chr11	+	protein_coding	chr11:73357223-73373864		1.97631	3.93485	1.84992e-22	3.44492e-21	up	4.28533	3.7054	4.34714	1.12144	0.761977	1.26151	TRUE	FALSE	FALSE
ENSG00000161981	SNRNP25	small nuclear ribonucleoprotein 25kDa (U11/U12) [Source:HGNC Symbol;Acc:14161]	chr16	+	protein_coding	chr16:103010-107669		1.27953	2.4276	2.35677e-22	4.34527e-21	up	13.5232	17.1557	15.9294	5.83725	5.97859	7.40305	TRUE	FALSE	FALSE
ENSG00000101210	EEF1A2	eukaryotic translation elongation factor 1 alpha 2 [Source:HGNC Symbol;Acc:3192]	chr20	-	protein_coding	chr20:62119366-62130505		1.02303	2.03219	2.36118e-22	4.34803e-21	up	158.121	190.755	182.671	81.3764	79.4214	100.788	TRUE	FALSE	FALSE
ENSG00000211772	TRBC2	T cell receptor beta constant 2 [Source:HGNC Symbol;Acc:12157]	chr7	+	TR_C_gene	chr7:142498725-142500432		1.06648	2.09432	5.32198e-22	9.4947e-21	up	34.1287	42.51	42.7418	19.1795	16.9686	20.8481	TRUE	FALSE	FALSE
ENSG00000147804	SLC39A4	solute carrier family 39 (zinc transporter), member 4 [Source:HGNC Symbol;Acc:17129]	chr8	-	protein_coding	chr8:145635126-145642279		1.00273	2.00379	8.82234e-22	1.54251e-20	up	16.9874	20.8903	19.0605	9.40286	9.20233	9.78995	TRUE	FALSE	FALSE
ENSG00000213145	CRIP1	cysteine-rich protein 1 (intestinal) [Source:HGNC Symbol;Acc:2360]	chr14	+	protein_coding	chr14:105952654-105955284		1.60157	3.03474	1.1737e-21	2.033e-20	up	20.139	28.4758	28.4832	8.13764	7.00169	10.2803	TRUE	FALSE	FALSE
ENSG00000058335	RASGRF1	Ras protein-specific guanine nucleotide-releasing factor 1 [Source:HGNC Symbol;Acc:9875]	chr15	-	protein_coding	chr15:79252289-79383115		1.21095	2.31489	1.77584e-21	3.02666e-20	up	11.5473	12.8668	11.3086	5.49219	4.27879	5.67678	TRUE	FALSE	FALSE
ENSG00000230259	AC008738.1		chr19	-	pseudogene	chr19:33790853-33793430	CEBPA	2.47048	5.54228	2.5802e-21	4.33794e-20	up	4.58428	4.26967	6.34561	0.735551	1.29067	0.691505	TRUE	FALSE	FALSE
ENSG00000110195	FOLR1	folate receptor 1 (adult) [Source:HGNC Symbol;Acc:3791]	chr11	+	protein_coding	chr11:71900602-71907345		3.18869	9.1178	2.91809e-21	4.89495e-20	up	1.437	1.42964	1.64158	0.17253	0.234454	0.0663951	TRUE	FALSE	FALSE
ENSG00000089820	ARHGAP4	Rho GTPase activating protein 4 [Source:HGNC Symbol;Acc:674]	chrX	-	protein_coding	chrX:153172821-153200452		1.83488	3.56743	5.44421e-21	8.92119e-20	up	3.77212	4.08469	4.71194	1.38024	1.08435	1.02912	TRUE	FALSE	FALSE
ENSG00000124657	OR2B6	olfactory receptor, family 2, subfamily B, member 6 [Source:HGNC Symbol;Acc:8241]	chr6	+	protein_coding	chr6:27925019-27925960		2.87748	7.34868	5.71828e-21	9.35998e-20	up	1.89889	1.86729	2.12797	0.143775	0.205148	0.464766	TRUE	FALSE	FALSE
ENSG00000182796	TMEM198B	transmembrane protein 198B, pseudogene [Source:HGNC Symbol;Acc:43629]	chr12	+	pseudogene	chr12:56223529-56230030	DNAJC14	1.1171	2.1691	1.01704e-20	1.62367e-19	up	10.5209	8.95714	9.69747	4.22697	4.65978	4.58126	TRUE	FALSE	FALSE
ENSG00000179954	SSC5D	scavenger receptor cysteine rich domain containing (5 domains) [Source:HGNC Symbol;Acc:26641]	chr19	+	protein_coding	chr19:55999771-56030465		1.30384	2.46885	1.14458e-20	1.81752e-19	up	6.87706	6.36045	5.89752	2.47292	2.69623	2.58941	TRUE	FALSE	FALSE
ENSG00000163207	IVL	involucrin [Source:HGNC Symbol;Acc:6187]	chr1	+	protein_coding	chr1:152881021-152884362		2.70637	6.52678	1.39538e-20	2.20402e-19	up	1.59096	1.69223	1.73278	0.201284	0.263761	0.298778	TRUE	FALSE	FALSE
ENSG00000130005	GAMT	guanidinoacetate N-methyltransferase [Source:HGNC Symbol;Acc:4136]	chr19	-	protein_coding	chr19:1397091-1401569		1.43945	2.71217	1.73463e-20	2.71395e-19	up	8.45339	11.2329	10.3359	3.24931	3.51682	4.31568	TRUE	FALSE	FALSE
ENSG00000114115	RBP1	retinol binding protein 1, cellular [Source:HGNC Symbol;Acc:9919]	chr3	-	protein_coding	chr3:139236276-139258671		1.19402	2.2879	3.7978e-20	5.69058e-19	up	32.5121	40.3217	43.4106	15.4126	15.5619	19.8521	TRUE	FALSE	FALSE
ENSG00000203711	C6orf99	chromosome 6 open reading frame 99 [Source:HGNC Symbol;Acc:21179]	chr6	+	protein_coding	chr6:159290971-159331385		1.50265	2.83362	6.43055e-20	9.38961e-19	up	4.43929	4.87245	4.28634	1.63903	1.43603	1.72627	TRUE	FALSE	FALSE
ENSG00000185100	ADSSL1	adenylosuccinate synthase like 1 [Source:HGNC Symbol;Acc:20093]	chr14	+	protein_coding	chr14:105190523-105213662		1.15789	2.23131	6.4566e-20	9.41841e-19	up	10.8801	11.6997	10.0927	4.25573	5.56829	4.81663	TRUE	FALSE	FALSE
ENSG00000116883	RP11-268J15.5		chr1	+	protein_coding	chr1:36789335-36794822		1.77337	3.41852	6.98922e-20	1.01357e-18	up	3.61174	3.93881	3.97839	1.38024	0.879204	1.09552	TRUE	FALSE	FALSE
ENSG00000225663	FAM195B	family with sequence similarity 195, member B [Source:HGNC Symbol;Acc:28007]	chr17	-	protein_coding	chr17:79780287-79791178		1.0042	2.00583	7.09053e-20	1.02726e-18	up	16.6122	20.1512	18.4139	9.10208	8.38174	10.032	TRUE	FALSE	FALSE
ENSG00000173805	HAP1	huntingtin-associated protein 1 [Source:HGNC Symbol;Acc:4812]	chr17	-	protein_coding	chr17:39873994-39890896		1.21202	2.31661	1.07268e-19	1.51859e-18	up	6.15189	6.52559	6.26809	2.62072	2.59072	2.97782	TRUE	FALSE	FALSE
ENSG00000215915	ATAD3C	ATPase family, AAA domain containing 3C [Source:HGNC Symbol;Acc:32151]	chr1	+	protein_coding	chr1:1385069-1405538		1.43939	2.71206	1.29199e-19	1.81697e-18	up	4.93198	5.88837	5.49321	1.77935	2.20592	2.01708	TRUE	FALSE	FALSE
ENSG00000198125	MB	myoglobin [Source:HGNC Symbol;Acc:6915]	chr22	-	protein_coding	chr22:36002811-36033998		1.83536	3.56861	2.21604e-19	3.04174e-18	up	4.61892	5.07669	5.04633	1.1502	1.08435	1.92546	TRUE	FALSE	FALSE
ENSG00000122254	HS3ST2	heparan sulfate (glucosamine) 3-O-sulfotransferase 2 [Source:HGNC Symbol;Acc:5195]	chr16	+	protein_coding	chr16:22825498-22927659		1.33726	2.5267	8.76342e-19	1.13482e-17	up	5.74799	5.83527	5.38073	2.24288	1.90494	2.58941	TRUE	FALSE	FALSE
ENSG00000161905	ALOX15	arachidonate 15-lipoxygenase [Source:HGNC Symbol;Acc:433]	chr17	-	protein_coding	chr17:4534197-4545589		1.89549	3.72048	8.90317e-19	1.14992e-17	up	2.54041	2.83011	3.13116	0.776383	0.791284	0.697148	TRUE	FALSE	FALSE
ENSG00000224940	PRRT4	proline-rich transmembrane protein 4 [Source:HGNC Symbol;Acc:37280]	chr7	-	protein_coding	chr7:127990379-128001739		2.37451	5.18559	1.11187e-18	1.42494e-17	up	2.4121	3.44281	2.67516	0.718873	0.410295	0.497963	TRUE	FALSE	FALSE
ENSG00000159335	PTMS	parathymosin [Source:HGNC Symbol;Acc:9629]	chr12	+	protein_coding	chr12:6874682-6880116		1.08703	2.12436	1.216e-18	1.54773e-17	up	153.322	191.66	201.519	78.9323	77.8682	100.456	TRUE	FALSE	FALSE
ENSG00000111341	MGP	matrix Gla protein [Source:HGNC Symbol;Acc:7060]	chr12	-	protein_coding	chr12:15034115-15038860		2.49981	5.6561	1.91063e-18	2.35529e-17	up	2.10417	2.04235	2.94876	0.373814	0.468909	0.39837	TRUE	FALSE	FALSE
ENSG00000163344	PMVK	phosphomevalonate kinase [Source:HGNC Symbol;Acc:9141]	chr1	-	protein_coding	chr1:154897210-154909467		1.42212	2.67978	2.5202e-18	3.05359e-17	up	7.98046	8.46115	9.02868	2.58794	2.87207	4.0833	TRUE	FALSE	FALSE
ENSG00000269896	RP4-740C4.6		chr1	-	processed_transcript	chr1:2281853-2284259	MORN1	1.757	3.37995	4.0133e-18	4.76948e-17	up	2.87399	3.23858	2.82716	0.776383	0.996431	0.863136	TRUE	FALSE	FALSE
ENSG00000099984	GSTT2	glutathione S-transferase theta 2 [Source:HGNC Symbol;Acc:4642]	chr22	+	protein_coding	chr22:24322339-24326106		1.28709	2.44035	5.93904e-18	6.89828e-17	up	6.31098	7.15025	7.75645	3.01409	2.50866	3.16539	TRUE	FALSE	FALSE
ENSG00000266401	RP11-874J12.4		chr18	+	antisense	chr18:3653410-3656282	DLGAP1	1.22978	2.34531	6.15063e-18	7.12181e-17	up	7.23631	8.22774	8.87668	3.5081	3.0186	3.85091	TRUE	FALSE	FALSE
ENSG00000105662	CRTC1	CREB regulated transcription coactivator 1 [Source:HGNC Symbol;Acc:16062]	chr19	+	protein_coding	chr19:18794487-18893004		1.15428	2.22573	6.40437e-18	7.40984e-17	up	8.13443	6.85645	7.1135	3.1918	3.37028	3.38615	TRUE	FALSE	FALSE
ENSG00000260910	LINC00565	long intergenic non-protein coding RNA 565 [Source:HGNC Symbol;Acc:43709]	chr13	-	lincRNA	chr13:114629487-114631817		3.88347	14.7585	1.04732e-17	1.18502e-16	up	0.872462	0.904467	1.06399	0.0287549	0.117227	0.0331975	TRUE	FALSE	FALSE
ENSG00000232931	LINC00342	long intergenic non-protein coding RNA 342 [Source:HGNC Symbol;Acc:42470]	chr2	-	lincRNA	chr2:96472866-96481963		2.86662	7.29354	1.15654e-17	1.30069e-16	up	1.76776	2.2174	1.39838	0.201284	0.205148	0.331975	TRUE	FALSE	FALSE
ENSG00000197191	C9orf169	chromosome 9 open reading frame 169 [Source:HGNC Symbol;Acc:30529]	chr9	+	protein_coding	chr9:140119087-140120763		1.79914	3.48014	2.01983e-17	2.21467e-16	up	3.7208	4.60987	5.22873	1.06393	1.55326	1.26151	TRUE	FALSE	FALSE
ENSG00000104299	INTS9	integrator complex subunit 9 [Source:HGNC Symbol;Acc:25592]	chr8	-	protein_coding	chr8:28625178-28747759		1.16855	2.24785	2.43374e-17	2.64899e-16	up	8.545	9.86161	9.87987	4.57203	3.4582	4.54806	TRUE	FALSE	FALSE
ENSG00000119630	PGF	placental growth factor [Source:HGNC Symbol;Acc:8893]	chr14	-	protein_coding	chr14:75408537-75422487		1.12748	2.18477	2.48682e-17	2.70478e-16	up	8.00638	10.1224	9.75918	4.28477	4.35939	4.07965	TRUE	FALSE	FALSE
ENSG00000124467	PSG8	pregnancy specific beta-1-glycoprotein 8 [Source:HGNC Symbol;Acc:9525]	chr19	-	protein_coding	chr19:43256838-43359843		2.19157	4.56801	2.54927e-17	2.76866e-16	up	2.56401	3.18373	2.4876	0.374964	0.645043	0.792425	TRUE	FALSE	FALSE
ENSG00000204856	FAM216A	family with sequence similarity 216, member A [Source:HGNC Symbol;Acc:30180]	chr12	+	protein_coding	chr12:110906169-110928190		1.065	2.09216	3.47505e-17	3.71445e-16	up	7.77518	8.83869	9.02868	3.99693	3.80988	4.44847	TRUE	FALSE	FALSE
ENSG00000160781	PAQR6	progestin and adipoQ receptor family member VI [Source:HGNC Symbol;Acc:30132]	chr1	-	protein_coding	chr1:156213206-156217881		1.67828	3.20046	5.92878e-17	6.19918e-16	up	2.84833	2.83011	3.28316	0.833893	1.02574	0.929531	TRUE	FALSE	FALSE
ENSG00000188293	IGFL1	IGF-like family member 1 [Source:HGNC Symbol;Acc:24093]	chr19	+	protein_coding	chr19:46733009-46734500		3.02962	8.16593	7.36551e-17	7.6264e-16	up	1.46266	1.22541	1.09439	0.0862648	0.146534	0.232383	TRUE	FALSE	FALSE
ENSG00000168000	BSCL2	Berardinelli-Seip congenital lipodystrophy 2 (seipin) [Source:HGNC Symbol;Acc:15832]	chr11	-	protein_coding	chr11:62457747-62477317		1.10069	2.14457	7.89464e-17	8.15159e-16	up	27.9034	38.7217	37.9858	15.4014	15.1847	18.1879	TRUE	FALSE	FALSE
ENSG00000268173	PIK3R2	PIK3R2 protein [Source:UniProtKB/TrEMBL;Acc:Q96CK7]	chr19	+	protein_coding	chr19:18263968-18288927		8.4408	347.483	1.26826e-16	1.2837e-15	up	0.695404	2.29793	0.813797	0	0	0	TRUE	TRUE	FALSE
ENSG00000187193	MT1X	metallothionein 1X [Source:HGNC Symbol;Acc:7405]	chr16	+	protein_coding	chr16:56716336-56718108		1.16985	2.24988	1.36317e-16	1.37789e-15	up	11.9065	14.7924	14.835	5.29091	5.91997	7.27026	TRUE	FALSE	FALSE
ENSG00000092758	COL9A3	collagen, type IX, alpha 3 [Source:HGNC Symbol;Acc:2219]	chr20	+	protein_coding	chr20:61447596-61472511		1.30086	2.46376	1.36507e-16	1.37795e-15	up	6.33818	7.84844	5.98872	2.58794	2.90137	2.689	TRUE	FALSE	FALSE
ENSG00000182578	CSF1R	colony stimulating factor 1 receptor [Source:HGNC Symbol;Acc:2433]	chr5	-	protein_coding	chr5:149432854-149492935		1.44401	2.72077	1.49275e-16	1.4997e-15	up	4.79854	5.25175	4.34714	1.75405	1.46534	2.09144	TRUE	FALSE	FALSE
ENSG00000261949	CTD-3148I10.1		chr19	+	protein_coding	chr19:49927006-49932075		3.49624	11.2842	1.62252e-16	1.6235e-15	up	0.949444	0.991996	0.911988	0.0287549	0.0586136	0.165988	TRUE	FALSE	FALSE
ENSG00000269202	RP4-614O4.12		chr20	-	lincRNA	chr20:33789550-33791091	EDEM2	1.42319	2.68178	1.65681e-16	1.65559e-15	up	3.75954	3.67622	3.86075	1.52401	1.46534	1.19511	TRUE	FALSE	FALSE
ENSG00000197405	C5AR1	complement component 5a receptor 1 [Source:HGNC Symbol;Acc:1338]	chr19	+	protein_coding	chr19:47793280-47825323		2.0291	4.0815	1.93715e-16	1.92538e-15	up	2.66871	2.68423	3.43515	0.891403	0.761977	0.464766	TRUE	FALSE	FALSE
ENSG00000197165	SULT1A2	sulfotransferase family, cytosolic, 1A, phenol-preferring, member 2 [Source:HGNC Symbol;Acc:11454]	chr16	-	protein_coding	chr16:28603264-28608430		1.34392	2.5384	3.67481e-16	3.55742e-15	up	4.78648	5.10382	4.57544	2.26042	1.66345	1.75316	TRUE	FALSE	FALSE
ENSG00000138395	CDK15	cyclin-dependent kinase 15 [Source:HGNC Symbol;Acc:14434]	chr2	+	protein_coding	chr2:202655184-202760273		1.10493	2.15089	4.79053e-16	4.57499e-15	up	6.08158	5.95198	6.01912	2.58794	3.13583	2.6558	TRUE	FALSE	FALSE
ENSG00000233822	HIST1H2BN	histone cluster 1, H2bn [Source:HGNC Symbol;Acc:4749]	chr6	+	protein_coding	chr6:27806323-27823487		1.26486	2.40303	5.87594e-16	5.55452e-15	up	5.59736	6.12704	5.13753	2.3579	2.63761	1.99185	TRUE	FALSE	FALSE
ENSG00000114812	VIPR1	vasoactive intestinal peptide receptor 1 [Source:HGNC Symbol;Acc:12694]	chr3	+	protein_coding	chr3:42530791-42579059		1.00597	2.0083	6.32765e-16	5.9588e-15	up	7.67254	7.43997	6.83991	3.76689	3.48751	3.68493	TRUE	FALSE	FALSE
ENSG00000180155	LYNX1	Ly6/neurotoxin 1 [Source:HGNC Symbol;Acc:29604]	chr8	-	protein_coding	chr8:143845752-143859640		1.59798	3.0272	8.84992e-16	8.16355e-15	up	3.07928	3.64705	3.00956	1.06393	1.20158	0.929531	TRUE	FALSE	FALSE
ENSG00000090661	CERS4	ceramide synthase 4 [Source:HGNC Symbol;Acc:23747]	chr19	+	protein_coding	chr19:8271620-8327305		1.11718	2.16922	8.90832e-16	8.20724e-15	up	6.36667	6.47715	6.38391	2.50197	3.28178	3.08737	TRUE	FALSE	FALSE
ENSG00000173991	TCAP	titin-cap [Source:HGNC Symbol;Acc:11610]	chr17	+	protein_coding	chr17:37820440-37822808		1.8691	3.65304	9.07753e-16	8.34952e-15	up	2.07851	2.18823	2.31037	0.632608	0.468909	0.697148	TRUE	FALSE	FALSE
ENSG00000233901	RP11-65J3.1		chr9	+	lincRNA	chr9:132094579-132121817		1.47318	2.77634	9.07959e-16	8.34952e-15	up	4.49062	4.72657	6.04952	1.75405	1.69979	2.04032	TRUE	FALSE	FALSE
ENSG00000272468	RP1-86C11.7		chr6	-	lincRNA	chr6:27090436-27091000	HIST1H2BJ	1.38854	2.61814	9.99622e-16	9.16413e-15	up	5.2861	6.09786	6.65751	1.95533	2.78415	2.12464	TRUE	FALSE	FALSE
ENSG00000230487	PSMG3-AS1	PSMG3 antisense RNA 1 (head to head) [Source:HGNC Symbol;Acc:22230]	chr7	+	lincRNA	chr7:1609709-1629262	PSMG3	1.78468	3.44542	1.24406e-15	1.13006e-14	up	2.95098	2.53834	3.43515	0.718873	0.908511	0.962729	TRUE	FALSE	FALSE
ENSG00000026751	SLAMF7	SLAM family member 7 [Source:HGNC Symbol;Acc:21394]	chr1	+	protein_coding	chr1:160709037-160724611		4.15341	17.7952	1.29747e-15	1.17714e-14	up	0.692838	1.29193	0.911988	0	0.0879204	0.0663951	TRUE	FALSE	FALSE
ENSG00000198467	TPM2	tropomyosin 2 (beta) [Source:HGNC Symbol;Acc:12011]	chr9	-	protein_coding	chr9:35681989-35691017		1.07053	2.10021	1.37873e-15	1.24857e-14	up	100.718	121.899	118.984	50.6662	45.1911	66.8266	TRUE	FALSE	FALSE
ENSG00000116774	OLFML3	olfactomedin-like 3 [Source:HGNC Symbol;Acc:24956]	chr1	+	protein_coding	chr1:114522063-114524876		1.8943	3.7174	1.66247e-15	1.49191e-14	up	3.33589	4.37645	3.89115	0.661363	1.14297	1.3279	TRUE	FALSE	FALSE
ENSG00000272993	RP11-196G18.24		chr1	+	lincRNA	chr1:149817383-149818053	HIST2H2AA3	1.22542	2.33824	1.69231e-15	1.51686e-14	up	6.20988	5.19339	6.68791	2.6167	2.46177	2.6558	TRUE	FALSE	FALSE
ENSG00000198518	HIST1H4E	histone cluster 1, H4e [Source:HGNC Symbol;Acc:4790]	chr6	+	protein_coding	chr6:26204858-26206266		1.51927	2.86645	2.15762e-15	1.90977e-14	up	5.02949	4.69739	3.76955	1.75405	1.64118	1.2947	TRUE	FALSE	FALSE
ENSG00000272341	RP1-151F17.2		chr6	+	lincRNA	chr6:16764577-16767114	ATXN1	1.03831	2.05383	2.39958e-15	2.11013e-14	up	7.28763	7.23574	7.2959	3.76689	3.0186	3.85091	TRUE	FALSE	FALSE
ENSG00000244242	IFITM10	interferon induced transmembrane protein 10 [Source:HGNC Symbol;Acc:40022]	chr11	-	protein_coding	chr11:1753640-1771821		1.69122	3.2293	2.42674e-15	2.13275e-14	up	2.67923	2.91443	3.22144	0.871274	1.11366	0.715407	TRUE	FALSE	FALSE
ENSG00000254996	ANKHD1-EIF4EBP3	ANKHD1-EIF4EBP3 readthrough [Source:HGNC Symbol;Acc:33530]	chr5	+	protein_coding	chr5:139781493-139929154		1.34167	2.53445	2.81144e-15	2.44057e-14	up	12.1105	19.2252	13.4038	5.70641	6.03427	5.89323	TRUE	FALSE	FALSE
ENSG00000133321	RARRES3	retinoic acid receptor responder (tazarotene induced) 3 [Source:HGNC Symbol;Acc:9869]	chr11	+	protein_coding	chr11:63304281-63313934		1.29759	2.45817	2.83037e-15	2.45558e-14	up	31.4086	39.709	40.7658	13.7449	12.2502	19.5533	TRUE	FALSE	FALSE
ENSG00000212766	LINC00277	long intergenic non-protein coding RNA 277 [Source:HGNC Symbol;Acc:26596]	chr15	+	lincRNA	chr15:69365266-69388160		1.76093	3.38916	3.38793e-15	2.91045e-14	up	2.45213	2.53834	2.33834	0.566759	0.910269	0.676566	TRUE	FALSE	FALSE
ENSG00000173267	SNCG	synuclein, gamma (breast cancer-specific protein 1) [Source:HGNC Symbol;Acc:11141]	chr10	+	protein_coding	chr10:88718375-88723017		1.31537	2.48867	3.91479e-15	3.3476e-14	up	36.3098	49.8332	47.241	15.2401	15.4154	22.9727	TRUE	FALSE	FALSE
ENSG00000160200	CBS	cystathionine-beta-synthase [Source:HGNC Symbol;Acc:1550]	chr21	-	protein_coding	chr21:44473301-44497053		1.20013	2.2976	5.22426e-15	4.3842e-14	up	4.97817	5.4268	4.55994	2.32915	2.08078	2.09144	TRUE	FALSE	FALSE
ENSG00000160207	HSF2BP	heat shock transcription factor 2 binding protein [Source:HGNC Symbol;Acc:5226]	chr21	-	protein_coding	chr21:44949072-45079374		1.21946	2.32859	6.27984e-15	5.23461e-14	up	4.15703	4.08469	4.34714	1.78281	1.69979	1.92546	TRUE	FALSE	FALSE
ENSG00000237883	DGUOK-AS1	DGUOK antisense RNA 1 [Source:HGNC Symbol;Acc:43441]	chr2	-	antisense	chr2:74174769-74208568	DGUOK	1.80632	3.49748	6.46053e-15	5.37619e-14	up	2.00153	2.01317	1.94557	0.517589	0.615443	0.564358	TRUE	FALSE	FALSE
ENSG00000121769	FABP3	fatty acid binding protein 3, muscle and heart (mammary-derived growth inhibitor) [Source:HGNC Symbol;Acc:3557]	chr1	-	protein_coding	chr1:31838472-31849697		2.66534	6.34378	6.61473e-15	5.49222e-14	up	1.61662	2.15905	2.82716	0.258794	0.498216	0.26558	TRUE	FALSE	FALSE
ENSG00000226145	AC022596.6		chr17	-	pseudogene	chr17:16721297-16725893		1.52657	2.881	8.76381e-15	7.14894e-14	up	2.82242	3.38446	2.97916	1.1502	1.08435	0.929531	TRUE	FALSE	FALSE
ENSG00000186792	HYAL3	hyaluronoglucosaminidase 3 [Source:HGNC Symbol;Acc:5322]	chr3	-	protein_coding	chr3:50330262-50336899		1.40137	2.64153	1.11449e-14	8.96352e-14	up	4.8804	6.64054	6.31308	2.46717	1.86333	2.40715	TRUE	FALSE	FALSE
ENSG00000105255	FSD1	fibronectin type III and SPRY domain containing 1 [Source:HGNC Symbol;Acc:13745]	chr19	+	protein_coding	chr19:4304597-4323840		1.96188	3.89568	1.68221e-14	1.32502e-13	up	2.33512	2.47999	1.94831	0.747628	0.414691	0.564358	TRUE	FALSE	FALSE
ENSG00000261487	AC135048.13		chr16	+	processed_transcript	chr16:30959707-30967832	FBXL19	1.13648	2.19844	1.76803e-14	1.38894e-13	up	6.01075	6.7199	5.30442	2.78779	2.69417	2.71788	TRUE	FALSE	FALSE
ENSG00000242221	PSG2	pregnancy specific beta-1-glycoprotein 2 [Source:HGNC Symbol;Acc:9519]	chr19	-	protein_coding	chr19:43568363-43587197		2.98617	7.92368	2.36038e-14	1.83395e-13	up	0.923784	1.05035	1.18102	0.087415	0.0586136	0.255289	TRUE	FALSE	FALSE
ENSG00000242147	RP13-463N16.6		chr10	-	lincRNA	chr10:5636954-5638081		1.11871	2.17153	2.49513e-14	1.92957e-13	up	6.00459	7.5275	7.5391	3.10553	3.19444	3.38615	TRUE	FALSE	FALSE
ENSG00000058404	CAMK2B	calcium/calmodulin-dependent protein kinase II beta [Source:HGNC Symbol;Acc:1461]	chr7	-	protein_coding	chr7:44256749-44374176		2.75614	6.75584	3.69588e-14	2.80138e-13	up	1.28303	1.63388	1.24638	0.0575098	0.351682	0.199185	TRUE	FALSE	FALSE
ENSG00000130303	BST2	bone marrow stromal cell antigen 2 [Source:HGNC Symbol;Acc:1119]	chr19	-	protein_coding	chr19:17513748-17516457		1.37669	2.59672	4.00307e-14	3.02343e-13	up	3.7208	4.98916	4.31674	1.63903	1.69979	1.65988	TRUE	FALSE	FALSE
ENSG00000183668	PSG9	pregnancy specific beta-1-glycoprotein 9 [Source:HGNC Symbol;Acc:9526]	chr19	-	protein_coding	chr19:43715943-43773682		1.76724	3.40401	4.44132e-14	3.33918e-13	up	2.67025	2.99145	3.73429	0.744752	1.12714	0.871435	TRUE	FALSE	FALSE
ENSG00000152926	ZNF117	zinc finger protein 117 [Source:HGNC Symbol;Acc:12897]	chr7	-	protein_coding	chr7:64432154-64467062		1.07626	2.10856	6.46701e-14	4.76822e-13	up	6.35255	6.12704	6.71709	3.53686	2.88174	2.64385	TRUE	FALSE	FALSE
ENSG00000105290	APLP1	amyloid beta (A4) precursor-like protein 1 [Source:HGNC Symbol;Acc:597]	chr19	+	protein_coding	chr19:36358801-36370693		1.22301	2.33433	7.20555e-14	5.28656e-13	up	8.70256	9.74491	11.3086	3.70938	3.75127	5.31161	TRUE	FALSE	FALSE
ENSG00000119943	PYROXD2	pyridine nucleotide-disulphide oxidoreductase domain 2 [Source:HGNC Symbol;Acc:23517]	chr10	-	protein_coding	chr10:100143322-100174941		1.2452	2.37051	8.68044e-14	6.31263e-13	up	5.15779	5.22257	4.62074	1.75405	2.05148	2.55621	TRUE	FALSE	FALSE
ENSG00000267123	CTD-2357A8.3		chr17	-	lincRNA	chr17:76613471-76628139		1.14711	2.2147	9.24411e-14	6.6931e-13	up	4.23401	4.58069	4.22554	2.0416	1.81702	2.02505	TRUE	FALSE	FALSE
ENSG00000138316	ADAMTS14	ADAM metallopeptidase with thrombospondin type 1 motif, 14 [Source:HGNC Symbol;Acc:14899]	chr10	+	protein_coding	chr10:72432559-72522197		2.71493	6.5656	9.25427e-14	6.69719e-13	up	0.949444	1.48799	1.42878	0.201284	0.146534	0.232383	TRUE	FALSE	FALSE
ENSG00000172717	FAM71D	family with sequence similarity 71, member D [Source:HGNC Symbol;Acc:20101]	chr14	+	protein_coding	chr14:67656110-67695267		2.45917	5.49899	1.1263e-13	8.08014e-13	up	1.36515	1.74358	2.07416	0.182594	0.460703	0.286163	TRUE	FALSE	FALSE
ENSG00000198691	ABCA4	ATP-binding cassette, sub-family A (ABC1), member 4 [Source:HGNC Symbol;Acc:34]	chr1	-	protein_coding	chr1:94458393-94586688		2.05917	4.16746	1.32405e-13	9.44873e-13	up	1.437	1.40047	1.48958	0.345059	0.380988	0.298778	TRUE	FALSE	FALSE
ENSG00000144485	HES6	hes family bHLH transcription factor 6 [Source:HGNC Symbol;Acc:18254]	chr2	-	protein_coding	chr2:239146908-239149303		1.21274	2.31777	1.94026e-13	1.36497e-12	up	4.43929	4.78492	4.16474	2.09911	2.05148	1.59348	TRUE	FALSE	FALSE
ENSG00000203811	HIST2H3C	histone cluster 2, H3c [Source:HGNC Symbol;Acc:20503]	chr1	-	protein_coding	chr1:149811110-149812765		1.2415	2.36444	2.08085e-13	1.45904e-12	up	4.29816	4.66822	3.86075	1.65341	2.02217	1.74287	TRUE	FALSE	FALSE
ENSG00000203852	HIST2H3A	histone cluster 2, H3a [Source:HGNC Symbol;Acc:20505]	chr1	+	protein_coding	chr1:149824181-149825836		1.2415	2.36444	2.08085e-13	1.45904e-12	up	4.29816	4.66822	3.86075	1.65341	2.02217	1.74287	TRUE	FALSE	FALSE
ENSG00000168453	HR	hair growth associated [Source:HGNC Symbol;Acc:5172]	chr8	-	protein_coding	chr8:21971928-21990897		1.22437	2.33654	2.34908e-13	1.63786e-12	up	6.59479	7.5275	9.21107	3.73814	3.34098	2.85499	TRUE	FALSE	FALSE
ENSG00000237412	PRSS56	protease, serine, 56 [Source:HGNC Symbol;Acc:39433]	chr2	+	protein_coding	chr2:233385173-233390422		1.19938	2.2964	2.38838e-13	1.66448e-12	up	4.87552	4.40563	4.25594	1.89782	2.25662	1.72627	TRUE	FALSE	FALSE
ENSG00000217801	RP11-465B22.3		chr1	+	pseudogene	chr1:995114-1004735	RNF223	1.00171	2.00237	2.50506e-13	1.74416e-12	up	6.41516	7.64421	7.54639	3.49861	3.8978	3.35295	TRUE	FALSE	FALSE
ENSG00000110811	LEPREL2	leprecan-like 2 [Source:HGNC Symbol;Acc:19318]	chr12	+	polymorphic_pseudogene	chr12:6937572-6949018	GPR162	2.17543	4.5172	2.74589e-13	1.90205e-12	up	1.30869	1.25458	1.30718	0.316304	0.234454	0.298778	TRUE	FALSE	FALSE
ENSG00000123977	DAW1	dynein assembly factor with WDR repeat domains 1 [Source:HGNC Symbol;Acc:26383]	chr2	+	protein_coding	chr2:228735770-228789060		1.2946	2.45309	2.82589e-13	1.95474e-12	up	3.46419	3.67622	3.13116	1.35148	1.37742	1.46102	TRUE	FALSE	FALSE
ENSG00000221826	PSG3	pregnancy specific beta-1-glycoprotein 3 [Source:HGNC Symbol;Acc:9520]	chr19	-	protein_coding	chr19:43225790-43244721		2.21752	4.65092	2.87547e-13	1.98626e-12	up	1.47472	1.23737	1.56163	0.406595	0.293068	0.198521	TRUE	FALSE	FALSE
ENSG00000260027	HOXB7	homeobox B7 [Source:HGNC Symbol;Acc:5118]	chr17	-	protein_coding	chr17:46684594-46710934		1.08838	2.12635	3.0149e-13	2.07583e-12	up	6.41516	7.5275	7.93429	3.53686	2.93068	3.81772	TRUE	FALSE	FALSE
ENSG00000150456	N6AMT2	N-6 adenine-specific DNA methyltransferase 2 (putative) [Source:HGNC Symbol;Acc:27351]	chr13	-	protein_coding	chr13:21302870-21348097		1.11814	2.17067	3.04303e-13	2.09133e-12	up	4.84986	4.84328	5.80632	2.44417	2.25662	2.42342	TRUE	FALSE	FALSE
ENSG00000235999	RP11-403I13.8		chr1	+	lincRNA	chr1:149287451-149291743		1.17434	2.25689	5.12472e-13	3.44403e-12	up	6.58324	9.18122	7.89416	3.8707	3.07458	3.51296	TRUE	FALSE	FALSE
ENSG00000269741	KLK9	Homo sapiens kallikrein-related peptidase 9 (KLK9), mRNA. [Source:RefSeq mRNA;Acc:NM_012315]	chr19	-	protein_coding	chr19:51499274-51512837		1.27843	2.42575	6.83146e-13	4.51958e-12	up	3.04412	3.12771	3.40536	1.32273	1.34577	1.26217	TRUE	FALSE	FALSE
ENSG00000065325	GLP2R	glucagon-like peptide 2 receptor [Source:HGNC Symbol;Acc:4325]	chr17	+	protein_coding	chr17:9725523-9795419		2.10058	4.28882	9.40678e-13	6.12264e-12	up	1.38568	1.83811	1.36798	0.316304	0.380988	0.365173	TRUE	FALSE	FALSE
ENSG00000170801	HTRA3	HtrA serine peptidase 3 [Source:HGNC Symbol;Acc:30406]	chr4	+	protein_coding	chr4:8271492-8308838		1.77329	3.41832	1.10763e-12	7.1417e-12	up	2.00153	2.5967	2.46237	0.747628	0.82059	0.464766	TRUE	FALSE	FALSE
ENSG00000149591	TAGLN	transgelin [Source:HGNC Symbol;Acc:11553]	chr11	+	protein_coding	chr11:117070037-117075498		1.61693	3.06721	1.13969e-12	7.33452e-12	up	2.12983	2.1007	2.00637	0.632608	0.82059	0.564358	TRUE	FALSE	FALSE
ENSG00000203857	HSD3B1	hydroxy-delta-5-steroid dehydrogenase, 3 beta- and steroid delta-isomerase 1 [Source:HGNC Symbol;Acc:5217]	chr1	+	protein_coding	chr1:120049821-120057681		4.10795	17.2431	1.21082e-12	7.76542e-12	up	0.692838	0.525175	0.516793	0	0.0586136	0.0331975	TRUE	FALSE	FALSE
ENSG00000169220	RGS14	regulator of G-protein signaling 14 [Source:HGNC Symbol;Acc:9996]	chr5	+	protein_coding	chr5:176784838-176799602		1.23429	2.35266	1.33181e-12	8.48634e-12	up	4.15703	3.76375	4.65114	1.95533	1.55326	1.82586	TRUE	FALSE	FALSE
ENSG00000064195	DLX3	distal-less homeobox 3 [Source:HGNC Symbol;Acc:2916]	chr17	-	protein_coding	chr17:48067369-48072588		1.11435	2.16498	1.86815e-12	1.16988e-11	up	3.87476	4.25975	4.01275	1.95533	1.90494	1.72627	TRUE	FALSE	FALSE
ENSG00000243629	LINC00880	long intergenic non-protein coding RNA 880 [Source:HGNC Symbol;Acc:27948]	chr3	-	lincRNA	chr3:156799456-156840793		1.55482	2.93798	1.89355e-12	1.18505e-11	up	3.66947	3.58869	3.52635	0.891403	1.08435	1.72627	TRUE	FALSE	FALSE
ENSG00000166317	SYNPO2L	synaptopodin 2-like [Source:HGNC Symbol;Acc:23532]	chr10	-	protein_coding	chr10:75404639-75423561		2.86272	7.27387	2.49876e-12	1.54142e-11	up	0.949958	1.4098	1.72822	0.144925	0.0879204	0.330979	TRUE	FALSE	FALSE
ENSG00000129993	CBFA2T3	core-binding factor, runt domain, alpha subunit 2; translocated to, 3 [Source:HGNC Symbol;Acc:1537]	chr16	-	protein_coding	chr16:88941266-89043612		3.63854	12.454	2.60519e-12	1.60508e-11	up	0.564534	1.13788	0.69919	0.0575098	0.0586136	0.0663951	TRUE	FALSE	FALSE
ENSG00000165140	FBP1	fructose-1,6-bisphosphatase 1 [Source:HGNC Symbol;Acc:3606]	chr9	-	protein_coding	chr9:97365415-97402531		1.03781	2.05311	2.60748e-12	1.60582e-11	up	5.31176	6.4188	5.38073	2.933	2.78415	2.58941	TRUE	FALSE	FALSE
ENSG00000170298	LGALS9B	lectin, galactoside-binding, soluble, 9B [Source:HGNC Symbol;Acc:24842]	chr17	-	protein_coding	chr17:20352708-20370852		2.49851	5.65101	2.7458e-12	1.68612e-11	up	1.33307	1.68873	1.27678	0.113294	0.449273	0.184578	TRUE	FALSE	FALSE
ENSG00000002726	AOC1	amine oxidase, copper containing 1 [Source:HGNC Symbol;Acc:80]	chr7	+	protein_coding	chr7:150521715-150558592		2.51952	5.73393	3.06746e-12	1.86823e-11	up	1.15473	1.13788	0.881588	0.0862648	0.234454	0.232383	TRUE	FALSE	FALSE
ENSG00000231924	PSG1	pregnancy specific beta-1-glycoprotein 1 [Source:HGNC Symbol;Acc:9514]	chr19	-	protein_coding	chr19:43370616-43383974		2.3994	5.27583	3.36026e-12	2.03572e-11	up	1.0236	1.05414	0.977347	0.254481	0.146241	0.165988	TRUE	FALSE	FALSE
ENSG00000166228	PCBD1	pterin-4 alpha-carbinolamine dehydratase/dimerization cofactor of hepatocyte nuclear factor 1 alpha [Source:HGNC Symbol;Acc:8646]	chr10	-	protein_coding	chr10:72642037-72648541		1.13175	2.19124	4.10504e-12	2.45988e-11	up	6.67177	9.07385	8.45108	3.22055	3.54612	4.28248	TRUE	FALSE	FALSE
ENSG00000267213	AC007773.2		chr19	-	antisense	chr19:32880956-32896466	AC007773.3	2.21118	4.63052	5.48618e-12	3.24568e-11	up	1.12907	1.13788	1.42878	0.345059	0.205148	0.232383	TRUE	FALSE	FALSE
ENSG00000065717	TLE2	transducin-like enhancer of split 2 (E(sp1) homolog, Drosophila) [Source:HGNC Symbol;Acc:11838]	chr19	-	protein_coding	chr19:2997636-3047633		1.31622	2.49012	6.33809e-12	3.7245e-11	up	3.95174	4.11387	4.31674	1.35148	2.1394	1.46069	TRUE	FALSE	FALSE
ENSG00000035664	DAPK2	death-associated protein kinase 2 [Source:HGNC Symbol;Acc:2675]	chr15	-	protein_coding	chr15:64199235-64364232		1.20857	2.31109	6.7537e-12	3.96247e-11	up	3.82575	3.87579	3.47285	1.41014	1.55326	1.89425	TRUE	FALSE	FALSE
ENSG00000255284	AP006621.5	Protein LOC100506518 [Source:UniProtKB/TrEMBL;Acc:E9PR39]	chr11	+	protein_coding	chr11:777578-784297		1.7824	3.43998	7.82811e-12	4.56047e-11	up	2.02719	2.42164	2.27997	0.747628	0.380988	0.829938	TRUE	FALSE	FALSE
ENSG00000167363	FN3K	fructosamine 3 kinase [Source:HGNC Symbol;Acc:24822]	chr17	+	protein_coding	chr17:80693451-80709073		1.69361	3.23466	8.01373e-12	4.65949e-11	up	1.66794	2.15905	2.09757	0.661363	0.556829	0.597556	TRUE	FALSE	FALSE
ENSG00000143801	PSEN2	presenilin 2 (Alzheimer disease 4) [Source:HGNC Symbol;Acc:9509]	chr1	+	protein_coding	chr1:227057885-227083806		1.00293	2.00407	1.00824e-11	5.78991e-11	up	4.38797	4.72657	5.01593	2.3579	2.25662	2.42342	TRUE	FALSE	FALSE
ENSG00000204248	COL11A2	collagen, type XI, alpha 2 [Source:HGNC Symbol;Acc:2187]	chr6	-	protein_coding	chr6:33130458-33160276		1.32461	2.50466	1.21222e-11	6.92387e-11	up	3.15626	2.94681	2.76636	1.40899	1.02574	1.09552	TRUE	FALSE	FALSE
ENSG00000106125	FAM188B	family with sequence similarity 188, member B [Source:HGNC Symbol;Acc:21916]	chr7	+	protein_coding	chr7:30811033-30932002		1.08925	2.12764	1.40157e-11	7.94132e-11	up	6.19808	6.97315	5.98872	2.81683	3.66335	2.48982	TRUE	FALSE	FALSE
ENSG00000157322	CLEC18A	C-type lectin domain family 18, member A [Source:HGNC Symbol;Acc:30388]	chr16	+	protein_coding	chr16:69984810-69998141		2.42746	5.37945	1.66027e-11	9.329e-11	up	0.947135	0.969531	1.18285	0.0862648	0.282811	0.199185	TRUE	FALSE	FALSE
ENSG00000204539	CDSN	corneodesmosin [Source:HGNC Symbol;Acc:1802]	chr6	-	protein_coding	chr6:31082867-31088223		1.16454	2.24162	2.23991e-11	1.24403e-10	up	4.31099	4.28893	4.77273	2.09911	1.55326	2.32383	TRUE	FALSE	FALSE
ENSG00000170458	CD14	CD14 molecule [Source:HGNC Symbol;Acc:1628]	chr5	-	protein_coding	chr5:140011313-140013286		1.85246	3.61116	2.32253e-11	1.28704e-10	up	2.00153	2.56752	2.49277	0.373814	0.879204	0.697148	TRUE	FALSE	FALSE
ENSG00000095587	TLL2	tolloid-like 2 [Source:HGNC Symbol;Acc:11844]	chr10	-	protein_coding	chr10:98124363-98273675		1.58936	3.00916	2.40458e-11	1.32855e-10	up	1.95406	1.69223	1.91517	0.690118	0.527522	0.624778	TRUE	FALSE	FALSE
ENSG00000170629	DPY19L2P2	DPY19L2 pseudogene 2 [Source:HGNC Symbol;Acc:21764]	chr7	-	pseudogene	chr7:102815580-102920857		1.58508	3.00025	2.72284e-11	1.49164e-10	up	1.72953	1.82848	1.88356	0.498035	0.619253	0.697148	TRUE	FALSE	FALSE
ENSG00000267858	AC016629.8		chr19	+	antisense	chr19:59070496-59086164	MZF1	1.37881	2.60054	2.95945e-11	1.61473e-10	up	2.59173	2.83011	2.82716	0.805138	1.08435	1.2947	TRUE	FALSE	FALSE
ENSG00000260456	C16orf95	chromosome 16 open reading frame 95 [Source:HGNC Symbol;Acc:40033]	chr16	-	protein_coding	chr16:87117168-87351022		1.08545	2.12204	3.11416e-11	1.69293e-10	up	3.95636	4.83861	4.74355	2.12873	2.25897	1.95865	TRUE	FALSE	FALSE
ENSG00000150165	ANXA8L1	annexin A8-like 1 [Source:HGNC Symbol;Acc:23334]	chr10	-	protein_coding	chr10:47157983-47174093		1.21551	2.32223	3.49051e-11	1.88718e-10	up	5.85628	6.72749	7.87866	2.66012	2.46353	3.70485	TRUE	FALSE	FALSE
ENSG00000234631	AL162407.1	CDNA FLJ20147 fis, clone COL07954; HCG1781466; Uncharacterized protein [Source:UniProtKB/TrEMBL;Acc:Q9NXN1]	chr10	+	protein_coding	chr10:115674530-115676949		1.80451	3.4931	6.63011e-11	3.48215e-10	up	6.48317	6.90342	7.33147	1.13927	1.72295	3.09932	TRUE	FALSE	FALSE
ENSG00000224259	RP11-48O20.4		chr1	+	lincRNA	chr1:159931008-159948851	SLAMF9	2.69301	6.46661	7.09668e-11	3.7167e-10	up	0.692838	0.933644	0.790389	0.201284	0.0586136	0.0995926	TRUE	FALSE	FALSE
ENSG00000243137	PSG4	pregnancy specific beta-1-glycoprotein 4 [Source:HGNC Symbol;Acc:9521]	chr19	-	protein_coding	chr19:43696854-43711451		2.4045	5.29453	8.39929e-11	4.35902e-10	up	0.809081	1.21636	1.38349	0.253906	0.175841	0.199185	TRUE	FALSE	FALSE
ENSG00000184227	ACOT1	acyl-CoA thioesterase 1 [Source:HGNC Symbol;Acc:33128]	chr14	+	protein_coding	chr14:74003818-74010498		1.16296	2.23916	8.99366e-11	4.65126e-10	up	12.7977	15.5032	15.4776	6.31142	4.7858	8.48396	TRUE	FALSE	FALSE
ENSG00000217275	RP1-34B20.4		chr6	+	pseudogene	chr6:26202384-26202882	HIST1H2BF	2.16308	4.4787	9.10834e-11	4.70403e-10	up	1.36027	1.72141	2.03677	0.201284	0.351682	0.597556	TRUE	FALSE	FALSE
ENSG00000248746	ACTN3	actinin, alpha 3 (gene/pseudogene) [Source:HGNC Symbol;Acc:165]	chr11	+	polymorphic_pseudogene	chr11:66313866-66330800	CTSF	1.87136	3.65877	9.20326e-11	4.74975e-10	up	1.28303	1.77976	1.51998	0.517589	0.351682	0.365173	TRUE	FALSE	FALSE
ENSG00000266086	RP11-159D12.5	Uncharacterized protein [Source:UniProtKB/TrEMBL;Acc:J3QKU1]	chr17	-	protein_coding	chr17:56066399-56082614		2.51968	5.73454	1.01563e-10	5.2091e-10	up	0.686679	0.95786	1.01808	0.140036	0.175255	0.135446	TRUE	FALSE	FALSE
ENSG00000163431	LMOD1	leiomodin 1 (smooth muscle) [Source:HGNC Symbol;Acc:6647]	chr1	-	protein_coding	chr1:201865580-201915715		2.00543	4.01507	1.02784e-10	5.26443e-10	up	1.38568	1.22541	1.06399	0.287549	0.234454	0.39837	TRUE	FALSE	FALSE
ENSG00000168517	HEXIM2	hexamethylene bis-acetamide inducible 2 [Source:HGNC Symbol;Acc:28591]	chr17	+	protein_coding	chr17:43238067-43247407		1.15698	2.22991	1.2045e-10	6.10001e-10	up	4.33665	4.23057	4.55994	1.58152	1.84633	2.48982	TRUE	FALSE	FALSE
ENSG00000125850	OVOL2	ovo-like zinc finger 2 [Source:HGNC Symbol;Acc:15804]	chr20	-	protein_coding	chr20:17937623-18039832		1.03765	2.05289	1.21583e-10	6.14897e-10	up	4.77288	5.04751	4.71194	2.84674	2.11009	2.09144	TRUE	FALSE	FALSE
ENSG00000166313	APBB1	amyloid beta (A4) precursor protein-binding, family B, member 1 (Fe65) [Source:HGNC Symbol;Acc:581]	chr11	-	protein_coding	chr11:6416355-6440644		2.01108	4.03085	1.22165e-10	6.17634e-10	up	1.07775	1.51717	1.36798	0.230039	0.380988	0.365173	TRUE	FALSE	FALSE
ENSG00000247317	RP11-273G15.2		chr8	-	lincRNA	chr8:144063155-144099854	LY6E	1.18778	2.27802	1.30958e-10	6.59848e-10	up	3.10494	3.29693	3.86075	1.55277	1.34811	1.59348	TRUE	FALSE	FALSE
ENSG00000198835	GJC2	gap junction protein, gamma 2, 47kDa [Source:HGNC Symbol;Acc:17494]	chr1	+	protein_coding	chr1:228337553-228347527		1.94928	3.86183	1.35728e-10	6.83184e-10	up	2.46342	2.68423	3.86075	0.833893	0.439602	1.06232	TRUE	FALSE	FALSE
ENSG00000186469	GNG2	guanine nucleotide binding protein (G protein), gamma 2 [Source:HGNC Symbol;Acc:4404]	chr14	+	protein_coding	chr14:52292913-52446060		2.66891	6.35948	1.44943e-10	7.27353e-10	up	0.718498	0.671056	0.790389	0.143775	0.0879204	0.0995926	TRUE	FALSE	FALSE
ENSG00000221878	PSG7	pregnancy specific beta-1-glycoprotein 7 (gene/pseudogene) [Source:HGNC Symbol;Acc:9524]	chr19	-	polymorphic_pseudogene	chr19:43428286-43441330	PSG6	2.85127	7.21635	2.28305e-10	1.12259e-09	up	0.769563	0.533928	0.726854	0.11502	0.0882135	0.0663951	TRUE	FALSE	FALSE
ENSG00000272112	CTB-113P19.5		chr5	-	lincRNA	chr5:151104392-151104917		1.9815	3.94905	2.36509e-10	1.16101e-09	up	1.33435	1.42964	1.97597	0.316304	0.322375	0.564358	TRUE	FALSE	FALSE
ENSG00000139438	FAM222A	family with sequence similarity 222, member A [Source:HGNC Symbol;Acc:25915]	chr12	+	protein_coding	chr12:110152033-110208312		1.79507	3.47033	2.60582e-10	1.27247e-09	up	1.53964	1.31294	1.91517	0.517589	0.380988	0.464766	TRUE	FALSE	FALSE
ENSG00000230564	CALM1P2	calmodulin 1 (phosphorylase kinase, delta) pseudogene 2 [Source:HGNC Symbol;Acc:1444]	chr7	-	pseudogene	chr7:55327502-55327949	EGFR	1.90469	3.74429	3.64073e-10	1.748e-09	up	1.71926	2.80093	2.73596	0.488834	0.556829	0.896333	TRUE	FALSE	FALSE
ENSG00000196408	NOXO1	NADPH oxidase organizer 1 [Source:HGNC Symbol;Acc:19404]	chr16	-	protein_coding	chr16:2028918-2034193		1.96345	3.89994	4.21002e-10	2.00579e-09	up	1.28303	1.89646	1.48958	0.230039	0.468909	0.497963	TRUE	FALSE	FALSE
ENSG00000105929	ATP6V0A4	ATPase, H+ transporting, lysosomal V0 subunit a4 [Source:HGNC Symbol;Acc:866]	chr7	-	protein_coding	chr7:138391040-138484305		1.9807	3.94686	4.74329e-10	2.24548e-09	up	1.28303	0.991996	1.33758	0.258794	0.410295	0.232383	TRUE	FALSE	FALSE
ENSG00000218416	AC110619.2	Uncharacterized protein [Source:UniProtKB/TrEMBL;Acc:B5MC12]	chr2	-	protein_coding	chr2:241388732-241396131		1.61089	3.05441	4.79711e-10	2.26879e-09	up	4.07389	3.39555	4.49549	1.37765	0.766666	1.78868	TRUE	FALSE	FALSE
ENSG00000233834	AC005083.1		chr7	+	processed_transcript	chr7:20257200-20261323	MACC1	1.03495	2.04904	5.6326e-10	2.64377e-09	up	3.95174	3.67622	3.46555	1.98409	1.7291	1.69307	TRUE	FALSE	FALSE
ENSGR0000198223	CSF2RA		chrY	+	protein_coding	chrY:1337693-1379274		1.22386	2.33572	6.70511e-10	3.13432e-09	up	3.59608	3.18168	2.64416	1.36672	1.39002	1.27844	TRUE	FALSE	FALSE
ENSG00000214401	KANSL1-AS1	KANSL1 antisense RNA 1 [Source:HGNC Symbol;Acc:43740]	chr17	+	antisense	chr17:44270942-44274089	KANSL1	1.40881	2.65519	6.78948e-10	3.17276e-09	up	2.66871	3.99716	4.25594	1.35148	1.34811	1.3943	TRUE	FALSE	FALSE
ENSG00000178826	TMEM139	transmembrane protein 139 [Source:HGNC Symbol;Acc:22058]	chr7	+	protein_coding	chr7:142977050-142985141		1.85084	3.60711	6.94444e-10	3.24212e-09	up	1.15473	1.37129	1.55038	0.431324	0.439602	0.232383	TRUE	FALSE	FALSE
ENSG00000132821	VSTM2L	V-set and transmembrane domain containing 2 like [Source:HGNC Symbol;Acc:16096]	chr20	+	protein_coding	chr20:36531499-36573752		1.93347	3.81972	8.35042e-10	3.85378e-09	up	1.25737	0.96282	1.27678	0.258794	0.380988	0.26558	TRUE	FALSE	FALSE
ENSG00000182685	BRICD5	BRICHOS domain containing 5 [Source:HGNC Symbol;Acc:28309]	chr16	-	protein_coding	chr16:2259254-2261951		1.09397	2.1346	8.80168e-10	4.04948e-09	up	3.59249	3.90963	4.62074	1.81185	2.11009	1.72627	TRUE	FALSE	FALSE
ENSG00000148291	SURF2	surfeit 2 [Source:HGNC Symbol;Acc:11475]	chr9	+	protein_coding	chr9:136223428-136228045		1.23669	2.35658	9.2656e-10	4.24324e-09	up	3.46419	3.15105	4.07354	1.63903	1.17227	1.72627	TRUE	FALSE	FALSE
ENSG00000259343	RP11-761I4.3		chr15	+	antisense	chr15:81616718-81654378	TMC3	2.39801	5.27077	9.66466e-10	4.41512e-09	up	0.821141	1.05035	0.72959	0.0862648	0.263761	0.13279	TRUE	FALSE	FALSE
ENSG00000178372	CALML5	calmodulin-like 5 [Source:HGNC Symbol;Acc:18180]	chr10	-	protein_coding	chr10:5540658-5541533		1.91404	3.76862	1.03248e-09	4.69936e-09	up	3.7208	6.24374	3.79995	1.61028	0.674056	1.3611	TRUE	FALSE	FALSE
ENSG00000115738	ID2	inhibitor of DNA binding 2, dominant negative helix-loop-helix protein [Source:HGNC Symbol;Acc:5361]	chr2	+	protein_coding	chr2:8818975-8824583		1.56595	2.96072	1.13695e-09	5.15594e-09	up	1.59096	1.86729	1.97597	0.431324	0.674056	0.730346	TRUE	FALSE	FALSE
ENSG00000104361	NIPAL2	NIPA-like domain containing 2 [Source:HGNC Symbol;Acc:25854]	chr8	-	protein_coding	chr8:99202061-99306621		1.01785	2.0249	1.27226e-09	5.73635e-09	up	5.00383	4.02634	4.25077	1.98409	2.1476	2.45662	TRUE	FALSE	FALSE
ENSG00000159674	SPON2	spondin 2, extracellular matrix protein [Source:HGNC Symbol;Acc:11253]	chr4	-	protein_coding	chr4:1160720-1202750		1.66451	3.17005	1.32749e-09	5.97813e-09	up	1.59096	2.33528	1.79358	0.603853	0.468909	0.730346	TRUE	FALSE	FALSE
ENSG00000159239	C2orf81	chromosome 2 open reading frame 81 [Source:HGNC Symbol;Acc:34350]	chr2	-	protein_coding	chr2:74641304-74648718		1.00196	2.00272	1.42152e-09	6.38031e-09	up	4.36539	4.78492	3.70875	2.18509	2.11009	2.12464	TRUE	FALSE	FALSE
ENSG00000228044	RP4-781K5.4		chr1	+	lincRNA	chr1:234782035-234818922		1.7055	3.26142	1.49995e-09	6.71213e-09	up	1.5653	1.89646	2.18877	0.575098	0.761977	0.365173	TRUE	FALSE	FALSE
ENSG00000144134	RABL2A	RAB, member of RAS oncogene family-like 2A [Source:HGNC Symbol;Acc:9799]	chr2	+	protein_coding	chr2:114384806-114400973		1.12899	2.18706	1.50062e-09	6.71308e-09	up	3.88631	3.81539	3.37344	1.35522	2.0125	1.70071	TRUE	FALSE	FALSE
ENSG00000235169	SMIM1	small integral membrane protein 1 (Vel blood group) [Source:HGNC Symbol;Acc:44204]	chr1	+	protein_coding	chr1:3689352-3692546		1.34031	2.53206	1.60435e-09	7.15345e-09	up	2.30946	2.7134	2.03677	0.948912	1.02574	0.796741	TRUE	FALSE	FALSE
ENSG00000215190	LINC00680	long intergenic non-protein coding RNA 680 [Source:HGNC Symbol;Acc:44417]	chr6	-	processed_transcript	chr6:58272352-58287779		1.06954	2.09876	1.63325e-09	7.27581e-09	up	3.20887	3.46878	3.02141	1.69309	1.37742	1.54435	TRUE	FALSE	FALSE
ENSG00000234707	RP11-745C15.2		chr7	+	antisense	chr7:54827118-54872621	SEC61G	2.318	4.98642	1.65458e-09	7.36862e-09	up	0.692838	1.07953	1.15518	0.258794	0.175841	0.13279	TRUE	FALSE	FALSE
ENSG00000136161	RCBTB2	regulator of chromosome condensation (RCC1) and BTB (POZ) domain containing protein 2 [Source:HGNC Symbol;Acc:1914]	chr13	-	protein_coding	chr13:49063095-49107369		1.07346	2.10447	1.90784e-09	8.43551e-09	up	3.28456	4.11387	3.58715	1.89782	1.67049	1.62668	TRUE	FALSE	FALSE
ENSG00000261327	RP11-863P13.3		chr16	-	lincRNA	chr16:88210904-88219696		2.0571	4.16149	2.10832e-09	9.25908e-09	up	1.20605	1.45882	2.15837	0.460079	0.439602	0.233047	TRUE	FALSE	FALSE
ENSG00000256018	HIST1H3G	histone cluster 1, H3g [Source:HGNC Symbol;Acc:4772]	chr6	-	protein_coding	chr6:26271146-26271612		1.48474	2.79867	2.25865e-09	9.87842e-09	up	1.97587	2.88846	2.03677	0.805138	0.82059	0.829938	TRUE	FALSE	FALSE
ENSG00000267390	RP11-635N19.1		chr18	+	antisense	chr18:61034561-61048862	KDSR	1.6159	3.06503	2.26261e-09	9.88995e-09	up	1.79625	1.42964	2.18877	0.546343	0.64475	0.564358	TRUE	FALSE	FALSE
ENSG00000121552	CSTA	cystatin A (stefin A) [Source:HGNC Symbol;Acc:2481]	chr3	+	protein_coding	chr3:122044091-122060819		1.94571	3.85227	2.47397e-09	1.07412e-08	up	1.02643	1.37129	1.39838	0.17253	0.380988	0.431568	TRUE	FALSE	FALSE
ENSG00000187796	CARD9	caspase recruitment domain family, member 9 [Source:HGNC Symbol;Acc:16391]	chr9	-	protein_coding	chr9:139256355-139268133		1.5479	2.92392	2.52615e-09	1.0955e-08	up	1.88375	1.43023	1.99725	0.538292	0.681676	0.589588	TRUE	FALSE	FALSE
ENSG00000099974	DDTL	D-dopachrome tautomerase-like [Source:HGNC Symbol;Acc:33446]	chr22	+	protein_coding	chr22:24309089-24314721		1.41841	2.67291	3.76361e-09	1.60639e-08	up	2.11444	3.16593	2.90286	1.02281	0.843743	1.1898	TRUE	FALSE	FALSE
ENSG00000265246	RP11-663N22.1		chr17	-	lincRNA	chr17:25564885-25568687		2.45701	5.49077	3.81704e-09	1.62733e-08	up	0.667177	0.875291	1.03359	0.0575098	0.117227	0.298778	TRUE	FALSE	FALSE
ENSG00000197409	HIST1H3D	histone cluster 1, H3d [Source:HGNC Symbol;Acc:4767]	chr6	-	protein_coding	chr6:26197068-26199521		1.12708	2.18416	3.98019e-09	1.69397e-08	up	3.20656	4.49316	3.67835	1.77677	1.73555	1.67548	TRUE	FALSE	FALSE
ENSG00000129646	QRICH2	glutamine rich 2 [Source:HGNC Symbol;Acc:25326]	chr17	-	protein_coding	chr17:74270130-74303761		1.94191	3.84215	4.03862e-09	1.71737e-08	up	1.00077	1.13788	0.911988	0.258794	0.351682	0.165988	TRUE	FALSE	FALSE
ENSG00000184058	TBX1	T-box 1 [Source:HGNC Symbol;Acc:11592]	chr22	+	protein_coding	chr22:19744226-19771116		1.37999	2.60267	5.2644e-09	2.20832e-08	up	2.66871	3.50116	2.97916	0.977667	1.58257	0.929531	TRUE	FALSE	FALSE
ENSG00000149043	SYT8	synaptotagmin VIII [Source:HGNC Symbol;Acc:19264]	chr11	+	protein_coding	chr11:1848709-1858751		2.75287	6.74059	5.58377e-09	2.3357e-08	up	0.564534	0.583527	0.547193	0.143775	0.0293068	0.0663951	TRUE	FALSE	FALSE
ENSG00000154146	NRGN	neurogranin (protein kinase C substrate, RC3) [Source:HGNC Symbol;Acc:8000]	chr11	+	protein_coding	chr11:124609742-124617106		1.00855	2.01188	5.91564e-09	2.4662e-08	up	4.08004	5.45598	5.59352	2.38666	2.49108	2.62261	TRUE	FALSE	FALSE
ENSG00000241104	CEACAMP10	carcinoembryonic antigen-related cell adhesion molecule pseudogene 10 [Source:HGNC Symbol;Acc:1822]	chr19	-	pseudogene	chr19:43715943-43752798	PSG9	1.86713	3.64805	6.48511e-09	2.69531e-08	up	1.29124	0.897465	1.25155	0.381865	0.308601	0.238358	TRUE	FALSE	FALSE
ENSG00000118194	TNNT2	troponin T type 2 (cardiac) [Source:HGNC Symbol;Acc:11949]	chr1	-	protein_coding	chr1:201328136-201346890		2.12245	4.35433	6.49256e-09	2.69765e-08	up	0.744159	0.904467	1.03359	0.230039	0.263761	0.0995926	TRUE	FALSE	FALSE
ENSG00000135119	RNFT2	ring finger protein, transmembrane 2 [Source:HGNC Symbol;Acc:25905]	chr12	+	protein_coding	chr12:117176096-117291436		1.3778	2.59871	6.51057e-09	2.70438e-08	up	2.59173	3.06352	4.13708	1.15537	1.14297	1.46434	TRUE	FALSE	FALSE
ENSG00000259796	RP11-355I22.7		chr14	+	sense_overlapping	chr14:62577593-62579268	SYT16	1.354	2.5562	6.7336e-09	2.79312e-08	up	2.74569	2.2174	2.00637	0.747628	1.02574	0.962729	TRUE	FALSE	FALSE
ENSG00000163485	ADORA1	adenosine A1 receptor [Source:HGNC Symbol;Acc:262]	chr1	+	protein_coding	chr1:203059782-203136533		2.54961	5.85477	7.35341e-09	3.03583e-08	up	0.667177	0.816938	0.516793	0.0575098	0.175841	0.0995926	TRUE	FALSE	FALSE
ENSG00000105258	POLR2I	polymerase (RNA) II (DNA directed) polypeptide I, 14.5kDa [Source:HGNC Symbol;Acc:9196]	chr19	-	protein_coding	chr19:36604612-36606248		1.05339	2.0754	7.42896e-09	3.06617e-08	up	17.3723	26.142	27.238	10.6968	9.55402	13.8434	TRUE	FALSE	TRUE
ENSG00000135362	PRR5L	proline rich 5 like [Source:HGNC Symbol;Acc:25878]	chr11	+	protein_coding	chr11:36317838-36486754		1.10923	2.1573	7.57158e-09	3.11898e-08	up	4.25967	4.58069	5.22873	2.73172	2.08078	1.65988	TRUE	FALSE	FALSE
ENSG00000130829	DUSP9	dual specificity phosphatase 9 [Source:HGNC Symbol;Acc:3076]	chrX	+	protein_coding	chrX:152907946-152916781		2.06912	4.1963	7.91451e-09	3.25214e-08	up	0.898123	1.42964	1.03359	0.143775	0.322375	0.331975	TRUE	FALSE	FALSE
ENSG00000260912	RP11-363E7.4		chr9	+	sense_overlapping	chr9:19453207-19455171	ACER2	1.29095	2.44689	8.19733e-09	3.36e-08	up	1.92455	1.95482	2.37117	0.891403	0.908511	0.730346	TRUE	FALSE	FALSE
ENSG00000169427	KCNK9	potassium channel, subfamily K, member 9 [Source:HGNC Symbol;Acc:6283]	chr8	-	protein_coding	chr8:140613081-140715299		1.35606	2.55985	9.00783e-09	3.67601e-08	up	2.43776	2.1007	2.55357	0.632608	1.11366	1.02912	TRUE	FALSE	FALSE
ENSG00000082684	SEMA5B	sema domain, seven thrombospondin repeats (type 1 and type 1-like), transmembrane domain (TM) and short cytoplasmic domain, (semaphorin) 5B [Source:HGNC Symbol;Acc:10737]	chr3	-	protein_coding	chr3:122628041-122747452		2.21201	4.63319	1.13865e-08	4.58385e-08	up	0.898123	0.758586	0.75999	0.287549	0.0586136	0.165988	TRUE	FALSE	FALSE
ENSG00000272142	RP11-428J1.5		chr6	+	lincRNA	chr6:5030206-5043683		1.05408	2.0764	1.14151e-08	4.59288e-08	up	2.97664	3.58869	3.70875	1.7253	1.75841	1.42749	TRUE	FALSE	FALSE
ENSG00000231789	RP11-558F24.4		chr1	-	antisense	chr1:9732484-9747613	PIK3CD	1.37254	2.58925	1.2625e-08	5.04154e-08	up	2.30946	2.88846	3.49595	1.23646	0.849897	1.26151	TRUE	FALSE	FALSE
ENSG00000174640	SLCO2A1	solute carrier organic anion transporter family, member 2A1 [Source:HGNC Symbol;Acc:10955]	chr3	-	protein_coding	chr3:133651540-133771028		1.88049	3.682	1.45735e-08	5.77466e-08	up	0.949444	1.02117	1.30718	0.201284	0.410295	0.26558	TRUE	FALSE	FALSE
ENSG00000170367	CST5	cystatin D [Source:HGNC Symbol;Acc:2477]	chr20	-	protein_coding	chr20:23856572-23860387		2.67793	6.39936	1.54455e-08	6.09746e-08	up	0.538874	0.525175	0.547193	0.0862648	0.0586136	0.0995926	TRUE	FALSE	FALSE
ENSG00000272894	RP5-1159O4.1		chr7	-	lincRNA	chr7:7592093-7606627	MIOS	1.7307	3.31889	1.55294e-08	6.12733e-08	up	1.28303	0.991996	1.36798	0.287549	0.468909	0.331975	TRUE	FALSE	FALSE
ENSG00000164520	RAET1E	retinoic acid early transcript 1E [Source:HGNC Symbol;Acc:16793]	chr6	-	protein_coding	chr6:150204511-150219238		1.37106	2.5866	1.68441e-08	6.60751e-08	up	3.20758	2.45081	2.21917	1.26522	0.938697	0.83027	TRUE	FALSE	FALSE
ENSG00000228265	RP5-1125A11.1		chr20	-	lincRNA	chr20:32570858-32582163	RALY	1.21226	2.317	1.74605e-08	6.8313e-08	up	2.33512	2.85928	3.25276	1.35148	1.23089	1.02912	TRUE	FALSE	FALSE
ENSG00000185633	NDUFA4L2	NADH dehydrogenase (ubiquinone) 1 alpha subcomplex, 4-like 2 [Source:HGNC Symbol;Acc:29836]	chr12	-	protein_coding	chr12:57628686-57634498		1.83686	3.57231	1.83002e-08	7.1467e-08	up	1.38568	1.95482	2.49277	0.402569	0.468909	0.763543	TRUE	FALSE	FALSE
ENSG00000213901	SLC23A3	solute carrier family 23, member 3 [Source:HGNC Symbol;Acc:20601]	chr2	-	protein_coding	chr2:219940051-220035549		1.38424	2.61035	1.91194e-08	7.45222e-08	up	1.76622	1.84132	1.74159	0.494872	0.877739	0.671254	TRUE	FALSE	FALSE
ENSG00000203722	RAET1G	retinoic acid early transcript 1G [Source:HGNC Symbol;Acc:16795]	chr6	-	protein_coding	chr6:150238014-150244257		1.28453	2.43603	1.91672e-08	7.46566e-08	up	3.26686	3.86791	3.38013	1.2678	1.06354	2.01044	TRUE	FALSE	FALSE
ENSG00000254827	SLC22A18AS	solute carrier family 22 (organic cation transporter), member 18 antisense [Source:HGNC Symbol;Acc:10965]	chr11	-	protein_coding	chr11:2909010-2924970		2.4873	5.60727	2.02283e-08	7.84408e-08	up	0.590195	0.933644	0.577592	0.0575098	0.117227	0.199185	TRUE	FALSE	FALSE
ENSG00000267317	CTB-25B13.12		chr19	-	processed_transcript	chr19:1457664-1462764	C19orf25	1.00763	2.01061	2.04273e-08	7.90889e-08	up	4.79854	5.39763	6.53591	2.87549	2.25662	3.18696	TRUE	FALSE	FALSE
ENSG00000186352	ANKRD37	ankyrin repeat domain 37 [Source:HGNC Symbol;Acc:29593]	chr4	+	protein_coding	chr4:186317175-186321782		1.25883	2.39301	2.0539e-08	7.94797e-08	up	2.05285	2.42164	1.91517	1.03518	0.791284	0.829938	TRUE	FALSE	FALSE
ENSG00000139055	ERP27	endoplasmic reticulum protein 27 [Source:HGNC Symbol;Acc:26495]	chr12	-	protein_coding	chr12:15066969-15092016		1.17414	2.25659	2.16811e-08	8.36599e-08	up	3.56683	3.90963	3.34395	1.17895	1.55326	2.09144	TRUE	FALSE	FALSE
ENSG00000236137	RP11-27K13.3		chr1	-	antisense	chr1:117568104-117602112	CD101	1.63988	3.1164	2.27002e-08	8.72529e-08	up	1.30869	1.54635	1.91517	0.345059	0.64475	0.531161	TRUE	FALSE	FALSE
ENSG00000196196	HRCT1	histidine rich carboxyl terminus 1 [Source:HGNC Symbol;Acc:33872]	chr9	+	protein_coding	chr9:35906189-35907138		1.39825	2.63581	2.42015e-08	9.25929e-08	up	1.36001	1.45882	1.51998	0.546343	0.556829	0.531161	TRUE	FALSE	FALSE
ENSG00000169035	KLK7	kallikrein-related peptidase 7 [Source:HGNC Symbol;Acc:6368]	chr19	-	protein_coding	chr19:51479729-51487355		1.08457	2.12075	2.61818e-08	9.97591e-08	up	2.87399	2.56752	2.40157	1.17895	1.14297	1.3943	TRUE	FALSE	FALSE
ENSG00000247828	TMEM161B-AS1	TMEM161B antisense RNA 1 [Source:HGNC Symbol;Acc:43839]	chr5	+	antisense	chr5:87564712-87732502	TMEM161B	1.10959	2.15785	2.88132e-08	1.09365e-07	up	3.43853	4.63904	4.86393	2.21413	1.64118	2.12464	TRUE	FALSE	FALSE
ENSG00000184564	SLITRK6	SLIT and NTRK-like family, member 6 [Source:HGNC Symbol;Acc:23503]	chr13	-	protein_coding	chr13:86366925-86373623		1.2857	2.43801	3.07682e-08	1.16459e-07	up	2.1555	2.24658	2.09757	1.17895	0.703363	0.763543	TRUE	FALSE	FALSE
ENSG00000231826	AC016735.2		chr2	-	lincRNA	chr2:43254992-43266686		1.68937	3.22515	3.39028e-08	1.2748e-07	up	1.18039	1.25458	1.00349	0.460079	0.234454	0.365173	TRUE	FALSE	FALSE
ENSG00000093217	XYLB	xylulokinase homolog (H. influenzae) [Source:HGNC Symbol;Acc:12839]	chr3	+	protein_coding	chr3:38388251-38462839		1.26378	2.40124	3.48632e-08	1.30827e-07	up	2.15575	2.27576	1.91517	0.661363	1.05504	0.929531	TRUE	FALSE	FALSE
ENSG00000072163	LIMS2	LIM and senescent cell antigen-like domains 2 [Source:HGNC Symbol;Acc:16084]	chr2	-	protein_coding	chr2:128395956-128439360		2.19229	4.57031	3.56338e-08	1.33588e-07	up	0.718498	0.816938	0.577592	0.11502	0.175841	0.165988	TRUE	FALSE	FALSE
ENSG00000258701	LINC00638	long intergenic non-protein coding RNA 638 [Source:HGNC Symbol;Acc:28325]	chr14	+	lincRNA	chr14:105287538-105290055		1.6751	3.19341	4.24147e-08	1.57654e-07	up	1.33435	1.22541	1.61118	0.632608	0.380988	0.26558	TRUE	FALSE	FALSE
ENSG00000234147	RP3-460G2.2		chr6	-	lincRNA	chr6:141167095-141174061		1.8309	3.55759	4.26539e-08	1.58503e-07	up	0.949444	1.45882	1.51998	0.258794	0.498216	0.331975	TRUE	FALSE	FALSE
ENSG00000149300	C11orf52	chromosome 11 open reading frame 52 [Source:HGNC Symbol;Acc:30531]	chr11	+	protein_coding	chr11:111788756-111797596		1.07676	2.1093	4.94213e-08	1.8197e-07	up	2.92531	3.85128	3.64795	1.61028	1.40673	1.92546	TRUE	FALSE	FALSE
ENSG00000235180	LINC00601	long intergenic non-protein coding RNA 601 [Source:HGNC Symbol;Acc:43916]	chr10	-	lincRNA	chr10:128102438-128110448	C10orf90	1.81541	3.5196	5.2776e-08	1.93508e-07	up	1.25737	1.16705	0.790389	0.287549	0.263761	0.365173	TRUE	FALSE	FALSE
ENSG00000226287	TMEM191A	transmembrane protein 191A (pseudogene) [Source:HGNC Symbol;Acc:25317]	chr22	+	processed_transcript	chr22:21055220-21058894	PI4KA	1.25283	2.38309	6.06514e-08	2.2113e-07	up	1.97074	2.23987	1.84069	0.876162	0.657351	1.01319	TRUE	FALSE	FALSE
ENSG00000257433	RP1-197B17.3		chr12	+	lincRNA	chr12:48099868-48136077	ENDOU	1.51833	2.86458	6.1063e-08	2.22522e-07	up	1.6936	2.15905	2.21917	0.603853	0.498216	1.02912	TRUE	FALSE	FALSE
ENSG00000267161	AC005943.5		chr19	-	lincRNA	chr19:1573595-1575474	MBD3	1.08926	2.12764	6.68579e-08	2.42688e-07	up	2.25814	2.5967	2.37117	1.26522	1.17227	0.929531	TRUE	FALSE	FALSE
ENSG00000160862	AZGP1	alpha-2-glycoprotein 1, zinc-binding [Source:HGNC Symbol;Acc:910]	chr7	-	protein_coding	chr7:99564343-99573780		2.39733	5.26826	7.14692e-08	2.58418e-07	up	0.513213	0.642172	0.820789	0.201284	0.0293068	0.13279	TRUE	FALSE	FALSE
ENSG00000240038	AMY2B	amylase, alpha 2B (pancreatic) [Source:HGNC Symbol;Acc:478]	chr1	+	protein_coding	chr1:104096437-104122156		1.471	2.77213	7.25048e-08	2.62035e-07	up	2.5286	1.74416	2.176	0.733826	0.550089	1.06066	TRUE	FALSE	FALSE
ENSG00000134259	NGF	nerve growth factor (beta polypeptide) [Source:HGNC Symbol;Acc:7808]	chr1	-	protein_coding	chr1:115828539-115880857		1.18046	2.2665	7.48728e-08	2.69938e-07	up	1.95021	2.5967	2.27997	0.948912	1.11366	0.929531	TRUE	FALSE	FALSE
ENSG00000186847	KRT14	keratin 14 [Source:HGNC Symbol;Acc:6416]	chr17	-	protein_coding	chr17:39738531-39743173		1.40105	2.64094	7.4951e-08	2.70088e-07	up	2.35719	1.96065	2.54688	1.09614	0.537487	0.962729	TRUE	FALSE	FALSE
ENSG00000174871	CNIH2	cornichon family AMPA receptor auxiliary protein 2 [Source:HGNC Symbol;Acc:28744]	chr11	+	protein_coding	chr11:66045661-66052772		1.74977	3.36304	8.14867e-08	2.91943e-07	up	1.02643	1.48799	1.91517	0.402569	0.498216	0.39837	TRUE	FALSE	FALSE
ENSG00000115596	WNT6	wingless-type MMTV integration site family, member 6 [Source:HGNC Symbol;Acc:12785]	chr2	+	protein_coding	chr2:219724544-219738955		1.96453	3.90287	8.36178e-08	2.9929e-07	up	0.692838	1.02117	1.06399	0.230039	0.146534	0.331975	TRUE	FALSE	FALSE
ENSG00000152763	WDR78	WD repeat domain 78 [Source:HGNC Symbol;Acc:26252]	chr1	-	protein_coding	chr1:67278568-67390570		1.0752	2.10701	8.915e-08	3.17563e-07	up	3.8491	3.41363	3.70875	1.23646	1.93425	2.05825	TRUE	FALSE	FALSE
ENSG00000267957	RP11-178G16.4		chr10	-	lincRNA	chr10:75880013-75880621	VCL	1.4497	2.73151	9.19958e-08	3.27153e-07	up	1.61329	2.25358	2.43105	0.807438	0.558295	0.935507	TRUE	FALSE	FALSE
ENSG00000141485	SLC13A5	solute carrier family 13 (sodium-dependent citrate transporter), member 5 [Source:HGNC Symbol;Acc:23089]	chr17	-	protein_coding	chr17:6588032-6616886		1.62732	3.08938	1.06799e-07	3.7727e-07	up	0.994864	1.1122	1.00319	0.403432	0.351389	0.232383	TRUE	FALSE	FALSE
ENSG00000006047	YBX2	Y box binding protein 2 [Source:HGNC Symbol;Acc:17948]	chr17	-	protein_coding	chr17:7191571-7197934		1.12924	2.18744	1.12994e-07	3.97736e-07	up	2.89965	3.93881	3.67835	1.26522	1.93425	1.59348	TRUE	FALSE	FALSE
ENSG00000226833	AC097724.3		chr2	-	antisense	chr2:28931819-28959071		1.90846	3.75409	1.16538e-07	4.09437e-07	up	0.699253	0.816938	1.03359	0.258794	0.175841	0.232715	TRUE	FALSE	FALSE
ENSG00000258957	RP11-363J20.1		chr14	-	lincRNA	chr14:69649737-69680809	EXD2	1.87705	3.67323	1.17371e-07	4.12268e-07	up	0.872462	0.904467	0.911988	0.345059	0.293068	0.0663951	TRUE	FALSE	FALSE
ENSG00000104055	TGM5	transglutaminase 5 [Source:HGNC Symbol;Acc:11781]	chr15	-	protein_coding	chr15:43524793-43559055		1.09598	2.13758	1.18091e-07	4.14504e-07	up	2.64305	2.80093	2.40157	0.977667	1.49465	1.19511	TRUE	FALSE	FALSE
ENSG00000267303	CTD-2369P2.12	Uncharacterized protein [Source:UniProtKB/TrEMBL;Acc:K7EQG2]	chr19	-	protein_coding	chr19:10426147-10431354		1.11242	2.16208	1.26243e-07	4.41139e-07	up	10.3248	19.3556	16.282	8.33519	6.54421	6.33675	TRUE	FALSE	TRUE
ENSG00000213931	HBE1	hemoglobin, epsilon 1 [Source:HGNC Symbol;Acc:4830]	chr11	-	protein_coding	chr11:5289582-5526847		1.67255	3.18778	1.28557e-07	4.48488e-07	up	2.92531	2.97599	3.03996	0.402569	1.02574	1.3943	TRUE	FALSE	FALSE
ENSG00000168273	SMIM4	small integral membrane protein 4 [Source:HGNC Symbol;Acc:37257]	chr3	+	protein_coding	chr3:52568029-52613253		1.26054	2.39585	1.39646e-07	4.84559e-07	up	3.9774	6.4188	5.47193	2.01284	1.69979	2.92138	TRUE	FALSE	FALSE
ENSG00000130701	RBBP8NL	RBBP8 N-terminal like [Source:HGNC Symbol;Acc:16144]	chr20	-	protein_coding	chr20:60985293-61002589		1.10048	2.14426	1.46918e-07	5.08252e-07	up	2.84833	3.79293	3.40475	1.81156	1.20158	1.65988	TRUE	FALSE	FALSE
ENSG00000146950	SHROOM2	shroom family member 2 [Source:HGNC Symbol;Acc:630]	chrX	+	protein_coding	chrX:9754496-9917483		1.09917	2.14231	1.55696e-07	5.36997e-07	up	2.18116	2.68423	2.09757	1.12144	1.02574	1.09552	TRUE	FALSE	FALSE
ENSG00000246228	CASC8	cancer susceptibility candidate 8 (non-protein coding) [Source:HGNC Symbol;Acc:45129]	chr8	-	antisense	chr8:128302062-128494384	POU5F1B	1.38594	2.61342	1.59535e-07	5.49473e-07	up	2.72003	3.58869	4.68154	1.17895	1.17227	1.85906	TRUE	FALSE	FALSE
ENSG00000204257	HLA-DMA	major histocompatibility complex, class II, DM alpha [Source:HGNC Symbol;Acc:4934]	chr6	-	protein_coding	chr6:32916390-32936871		1.28235	2.43236	2.03736e-07	6.94317e-07	up	1.6936	2.24658	2.12797	1.03518	0.674056	0.763543	TRUE	FALSE	FALSE
ENSG00000268852	AC132872.2	CDNA FLJ27256 fis, clone SYN09689; Uncharacterized protein [Source:UniProtKB/TrEMBL;Acc:Q6ZNS0]	chr17	+	protein_coding	chr17:80214131-80216080		1.4781	2.78581	2.08374e-07	7.08985e-07	up	1.20605	1.37129	1.15518	0.345059	0.586136	0.39837	TRUE	FALSE	FALSE
ENSG00000125872	LRRN4	leucine rich repeat neuronal 4 [Source:HGNC Symbol;Acc:16208]	chr20	-	protein_coding	chr20:6021424-6034695		1.28346	2.43422	2.10598e-07	7.15571e-07	up	1.61662	1.80893	1.76318	0.862648	0.498216	0.763543	TRUE	FALSE	FALSE
ENSG00000225972	MTND1P23	MT-ND1 pseudogene 23 [Source:HGNC Symbol;Acc:42092]	chr1	+	pseudogene	chr1:564442-564813		1.38476	2.61128	2.37492e-07	8.01825e-07	up	2.48985	4.54276	4.42223	1.34027	1.27602	1.76544	TRUE	FALSE	TRUE
ENSG00000175600	C7orf10		chr7	+	protein_coding	chr7:40174575-40900362		1.67505	3.1933	2.41878e-07	8.15707e-07	up	1.25737	1.37129	1.48958	0.488834	0.175841	0.630753	TRUE	FALSE	FALSE
ENSG00000103485	QPRT	quinolinate phosphoribosyltransferase [Source:HGNC Symbol;Acc:9755]	chr16	+	protein_coding	chr16:29674600-29710020		1.50655	2.8413	2.43918e-07	8.22216e-07	up	1.10341	1.31294	1.39838	0.603853	0.351975	0.365173	TRUE	FALSE	FALSE
ENSG00000102575	ACP5	acid phosphatase 5, tartrate resistant [Source:HGNC Symbol;Acc:124]	chr19	-	protein_coding	chr19:11685475-11689823		1.64087	3.11854	2.52615e-07	8.49221e-07	up	1.71926	2.30493	1.39838	0.345059	0.761977	0.630753	TRUE	FALSE	FALSE
ENSG00000172478	C2orf54	chromosome 2 open reading frame 54 [Source:HGNC Symbol;Acc:26216]	chr2	-	protein_coding	chr2:241825465-241836306		2.03069	4.086	2.70573e-07	9.0754e-07	up	0.79548	0.816938	0.516793	0.143775	0.175841	0.199185	TRUE	FALSE	FALSE
ENSG00000064489	MEF2BNB-MEF2B	MEF2BNB-MEF2B readthrough [Source:HGNC Symbol;Acc:39979]	chr19	-	protein_coding	chr19:19256376-19302967		1.15123	2.22103	3.06476e-07	1.02129e-06	up	3.47035	4.40534	6.14041	2.11751	2.15552	2.00878	TRUE	FALSE	FALSE
ENSG00000105427	CNFN	cornifelin [Source:HGNC Symbol;Acc:30183]	chr19	-	protein_coding	chr19:42891171-42894439		1.32926	2.51273	3.11534e-07	1.03652e-06	up	1.53964	2.15905	1.97597	0.575098	0.908511	0.763543	TRUE	FALSE	FALSE
ENSG00000224116	INHBA-AS1	INHBA antisense RNA 1 [Source:HGNC Symbol;Acc:40303]	chr7	+	antisense	chr7:41733514-41818986	INHBA	1.39682	2.63321	3.17832e-07	1.05606e-06	up	1.66794	1.6047	1.65039	0.460079	0.498216	0.932187	TRUE	FALSE	FALSE
ENSG00000138378	STAT4	signal transducer and activator of transcription 4 [Source:HGNC Symbol;Acc:11365]	chr2	-	protein_coding	chr2:191894302-192016322		1.06526	2.09255	3.20065e-07	1.06276e-06	up	2.46342	2.80093	2.58396	0.948912	1.2895	1.52709	TRUE	FALSE	FALSE
ENSG00000272003	RP11-23P13.7		chr15	-	lincRNA	chr15:42188137-42189031	SPTBN5	2.04367	4.12294	3.25985e-07	1.08088e-06	up	0.923784	2.15905	2.00637	0.402569	0.263761	0.564358	TRUE	FALSE	TRUE
ENSG00000142279	WTIP	Wilms tumor 1 interacting protein [Source:HGNC Symbol;Acc:20964]	chr19	+	protein_coding	chr19:34971874-34997258		1.10985	2.15823	3.32208e-07	1.09867e-06	up	3.15626	3.99862	4.10394	1.92658	1.23089	2.05825	TRUE	FALSE	FALSE
ENSG00000204334	ERICH2	glutamate-rich 2 [Source:HGNC Symbol;Acc:44395]	chr2	+	protein_coding	chr2:171640296-171655481		1.59911	3.02956	3.4176e-07	1.12901e-06	up	1.87323	2.12987	2.09757	0.920157	0.293068	0.796741	TRUE	FALSE	FALSE
ENSG00000204950	LRRC10B	leucine rich repeat containing 10B [Source:HGNC Symbol;Acc:37215]	chr11	+	protein_coding	chr11:61276272-61278482		2.14431	4.4208	3.55904e-07	1.17313e-06	up	0.667177	0.525175	0.577592	0.17253	0.117227	0.0995926	TRUE	FALSE	FALSE
ENSG00000228295	LINC00392	long intergenic non-protein coding RNA 392 [Source:HGNC Symbol;Acc:42720]	chr13	+	lincRNA	chr13:74138381-74162207		1.93134	3.81409	3.90722e-07	1.27995e-06	up	0.949444	0.612704	1.24638	0.230039	0.263761	0.232383	TRUE	FALSE	FALSE
ENSG00000187621	TCL6	T-cell leukemia/lymphoma 6 (non-protein coding) [Source:HGNC Symbol;Acc:13463]	chr14	+	processed_transcript	chr14:96116835-96146170	TCL1B	1.57658	2.98262	4.01297e-07	1.31285e-06	up	1.0177	0.98762	1.01747	0.299914	0.24266	0.478376	TRUE	FALSE	FALSE
ENSG00000127561	SYNGR3	synaptogyrin 3 [Source:HGNC Symbol;Acc:11501]	chr16	+	protein_coding	chr16:2039661-2044276		1.14574	2.21259	4.03014e-07	1.31732e-06	up	1.82191	1.86729	1.94557	0.920157	0.967124	0.630753	TRUE	FALSE	FALSE
ENSG00000127920	GNG11	guanine nucleotide binding protein (G protein), gamma 11 [Source:HGNC Symbol;Acc:4403]	chr7	+	protein_coding	chr7:93551011-93557922		1.37111	2.58669	4.37778e-07	1.42438e-06	up	1.10341	1.40047	1.36798	0.517589	0.498216	0.464766	TRUE	FALSE	FALSE
ENSG00000225756	DBH-AS1	DBH antisense RNA 1 [Source:HGNC Symbol;Acc:24155]	chr9	-	antisense	chr9:136519708-136522435	DBH	1.32631	2.50761	4.44251e-07	1.44292e-06	up	1.74492	2.1007	1.91517	0.517589	0.73267	1.06232	TRUE	FALSE	FALSE
ENSG00000272720	CTA-228A9.3		chr22	+	lincRNA	chr22:38486134-38487566	BAIAP2L2	1.43931	2.71191	4.83782e-07	1.56143e-06	up	1.53143	1.08157	1.24334	0.47043	0.545693	0.39837	TRUE	FALSE	FALSE
ENSG00000257497	RP11-585P4.5		chr12	-	antisense	chr12:75877904-75883600	GLIPR1	1.3409	2.5331	4.85706e-07	1.5673e-06	up	1.44008	1.65897	2.03312	0.84482	0.558001	0.600543	TRUE	FALSE	FALSE
ENSG00000082014	SMARCD3	SWI/SNF related, matrix associated, actin dependent regulator of chromatin, subfamily d, member 3 [Source:HGNC Symbol;Acc:11108]	chr7	-	protein_coding	chr7:150935850-150974982		1.06445	2.09138	5.24057e-07	1.68411e-06	up	1.97587	1.92564	1.94557	0.948912	0.791284	1.06232	TRUE	FALSE	FALSE
ENSG00000266088	RP5-1028K7.2		chr17	+	lincRNA	chr17:38673278-38683254		2.14189	4.4134	5.38657e-07	1.72879e-06	up	0.923784	0.904467	1.33758	0.0575098	0.205148	0.464766	TRUE	FALSE	FALSE
ENSG00000258884	CTD-3035D6.2		chr14	-	lincRNA	chr14:91288709-91294472	TTC7B	1.72793	3.31253	5.42536e-07	1.73974e-06	up	0.923784	1.48799	1.73278	0.546343	0.380988	0.298778	TRUE	FALSE	FALSE
ENSG00000006016	CRLF1	cytokine receptor-like factor 1 [Source:HGNC Symbol;Acc:2364]	chr19	-	protein_coding	chr19:18683030-18718551		1.62364	3.08151	5.54627e-07	1.77583e-06	up	1.77059	1.25458	1.82398	0.805138	0.351682	0.39837	TRUE	FALSE	FALSE
ENSG00000108852	MPP2	membrane protein, palmitoylated 2 (MAGUK p55 subfamily member 2) [Source:HGNC Symbol;Acc:7220]	chr17	-	protein_coding	chr17:41952725-41987068		1.04804	2.06772	5.71443e-07	1.82575e-06	up	3.69513	3.50116	2.94876	2.01284	1.67049	1.19511	TRUE	FALSE	FALSE
ENSG00000088881	EBF4	early B-cell factor 4 [Source:HGNC Symbol;Acc:29278]	chr20	+	protein_coding	chr20:2673524-2740753		1.22583	2.3389	5.94962e-07	1.89478e-06	up	1.59096	2.30493	2.31037	0.920157	0.849897	0.863136	TRUE	FALSE	FALSE
ENSG00000204706	MAMDC2-AS1	MAMDC2 antisense RNA 1 [Source:HGNC Symbol;Acc:48719]	chr9	-	antisense	chr9:72700732-72790804	MAMDC2	1.70013	3.24931	6.65036e-07	2.10354e-06	up	0.949444	0.700233	1.03359	0.316304	0.205148	0.298778	TRUE	FALSE	FALSE
ENSG00000245468	RP11-367J11.3		chr4	-	lincRNA	chr4:7096298-7105112		1.81354	3.51503	6.70637e-07	2.11991e-06	up	0.79548	0.650633	1.03359	0.230039	0.293068	0.165988	TRUE	FALSE	FALSE
ENSG00000234618	RPSAP9	ribosomal protein SA pseudogene 9 [Source:HGNC Symbol;Acc:31463]	chr9	+	pseudogene	chr9:79013615-79014502	RFK	1.55243	2.9331	6.93287e-07	2.18686e-06	up	1.07185	1.04802	0.91442	0.432762	0.381575	0.199849	TRUE	FALSE	FALSE
ENSG00000233030	RP11-196G18.3		chr1	-	antisense	chr1:149757215-149764576	FCGR1A	1.27686	2.42311	6.94578e-07	2.19037e-06	up	1.6972	1.97757	1.65739	0.805138	0.902942	0.462442	TRUE	FALSE	FALSE
ENSG00000119915	ELOVL3	ELOVL fatty acid elongase 3 [Source:HGNC Symbol;Acc:18047]	chr10	+	protein_coding	chr10:103986085-103989346		1.19555	2.29032	7.74831e-07	2.43017e-06	up	1.38568	1.51717	1.48958	0.690118	0.586136	0.630753	TRUE	FALSE	FALSE
ENSG00000163132	MSX1	msh homeobox 1 [Source:HGNC Symbol;Acc:7391]	chr4	+	protein_coding	chr4:4861393-4865663		1.09339	2.13375	7.82412e-07	2.45136e-06	up	2.56607	3.58869	3.67835	1.84031	1.43603	1.2947	TRUE	FALSE	FALSE
ENSG00000125571	IL37	interleukin 37 [Source:HGNC Symbol;Acc:15563]	chr2	+	protein_coding	chr2:113670548-113676459		1.38961	2.62008	8.88273e-07	2.76788e-06	up	1.23171	1.16705	1.36798	0.402569	0.380988	0.663951	TRUE	FALSE	FALSE
ENSG00000133110	POSTN	periostin, osteoblast specific factor [Source:HGNC Symbol;Acc:16953]	chr13	-	protein_coding	chr13:38136720-38172981		1.19027	2.28195	9.22499e-07	2.87032e-06	up	1.82191	1.48799	2.09757	0.776383	0.849897	0.730346	TRUE	FALSE	FALSE
ENSG00000248538	RP11-10A14.5		chr8	+	lincRNA	chr8:9046521-9060364		1.28686	2.43996	9.32643e-07	2.89824e-06	up	1.79625	1.54635	1.51998	0.690118	0.849897	0.431568	TRUE	FALSE	FALSE
ENSG00000213178	RP11-641D5.1		chr3	-	pseudogene	chr3:169201459-169201868	MECOM	1.64744	3.13278	9.38728e-07	2.91533e-06	up	14.3066	7.07644	11.7428	1.87626	3.51389	5.20504	TRUE	FALSE	TRUE
ENSG00000230615	RP5-1198O20.4		chr1	+	lincRNA	chr1:44501798-44570647	SLC6A9	1.2108	2.31466	9.86642e-07	3.05058e-06	up	77.4262	91.818	87.8548	31.6017	23.4956	56.0042	TRUE	FALSE	FALSE
ENSG00000269905	RP11-271K21.11		chr3	-	lincRNA	chr3:141663270-141666233	TFDP2	1.58274	2.99537	1.00927e-06	3.11685e-06	up	2.47805	2.22266	3.11657	0.800537	0.456014	1.36873	TRUE	FALSE	FALSE
ENSG00000253414	RP11-150O12.6		chr8	-	sense_intronic	chr8:37373928-37374539		1.5022	2.83275	1.03726e-06	3.19731e-06	up	0.949444	1.02117	0.881588	0.345059	0.293068	0.365173	TRUE	FALSE	FALSE
ENSG00000113269	RNF130	ring finger protein 130 [Source:HGNC Symbol;Acc:18280]	chr5	-	protein_coding	chr5:179338651-179499118		1.77075	3.41232	1.08448e-06	3.33388e-06	up	0.667177	0.729409	0.913508	0.201284	0.293068	0.165988	TRUE	FALSE	FALSE
ENSG00000103647	CORO2B	coronin, actin binding protein, 2B [Source:HGNC Symbol;Acc:2256]	chr15	+	protein_coding	chr15:68871308-69020145		1.55415	2.93661	1.09596e-06	3.36848e-06	up	1.30869	1.25458	1.12478	0.201284	0.439602	0.630753	TRUE	FALSE	FALSE
ENSG00000177675	CD163L1	CD163 molecule-like 1 [Source:HGNC Symbol;Acc:30375]	chr12	-	protein_coding	chr12:7499281-7632493		1.46837	2.76708	1.14456e-06	3.50698e-06	up	1.48832	2.42164	1.39838	0.575098	0.703363	0.630753	TRUE	FALSE	FALSE
ENSG00000041515	MYO16	myosin XVI [Source:HGNC Symbol;Acc:29822]	chr13	+	protein_coding	chr13:109248500-109860355		1.51139	2.85084	1.32189e-06	4.0066e-06	up	1.00077	1.13875	1.42878	0.575098	0.322375	0.331975	TRUE	FALSE	FALSE
ENSG00000132563	REEP2	receptor accessory protein 2 [Source:HGNC Symbol;Acc:17975]	chr5	+	protein_coding	chr5:137774706-137782658		1.6025	3.03668	1.33093e-06	4.03154e-06	up	0.76982	0.933644	1.00319	0.201284	0.351682	0.331975	TRUE	FALSE	FALSE
ENSG00000100053	CRYBB3	crystallin, beta B3 [Source:HGNC Symbol;Acc:2400]	chr22	+	protein_coding	chr22:25595817-25603330		1.13123	2.19046	1.37449e-06	4.15587e-06	up	1.51398	1.72141	1.48958	0.747628	0.73267	0.663951	TRUE	FALSE	FALSE
ENSG00000177640	CASC2	cancer susceptibility candidate 2 (non-protein coding) [Source:HGNC Symbol;Acc:22933]	chr10	+	antisense	chr10:119805790-119969663	RAB11FIP2	1.49347	2.81565	1.40343e-06	4.23734e-06	up	1.20605	1.19623	1.79358	0.632608	0.498216	0.331975	TRUE	FALSE	FALSE
ENSG00000248599	RP11-302J23.1		chr8	+	lincRNA	chr8:102064282-102088479		1.76927	3.40881	1.42134e-06	4.28795e-06	up	0.667177	0.671056	0.75999	0.17253	0.205148	0.232383	TRUE	FALSE	FALSE
ENSG00000184441	AP001062.7		chr21	+	antisense	chr21:45751117-45755734	C21orf2	1.87179	3.65988	1.44837e-06	4.36506e-06	up	0.821141	0.933644	0.851188	0.17253	0.0879204	0.464766	TRUE	FALSE	FALSE
ENSG00000106624	AEBP1	AE binding protein 1 [Source:HGNC Symbol;Acc:303]	chr7	+	protein_coding	chr7:44143960-44154161		1.54166	2.91129	1.49592e-06	4.4938e-06	up	0.975105	0.933644	0.942387	0.201284	0.322375	0.464766	TRUE	FALSE	FALSE
ENSG00000164867	NOS3	nitric oxide synthase 3 (endothelial cell) [Source:HGNC Symbol;Acc:7876]	chr7	+	protein_coding	chr7:150688083-150711676		1.04505	2.06344	1.55308e-06	4.65705e-06	up	2.74569	2.15905	2.12797	1.29397	1.14297	0.962729	TRUE	FALSE	FALSE
ENSG00000257556	RP11-44N21.1		chr14	+	lincRNA	chr14:105559946-105565341		1.81923	3.52894	1.55627e-06	4.66568e-06	up	0.79548	0.583527	0.668791	0.230039	0.175841	0.165988	TRUE	FALSE	FALSE
ENSG00000235978	AC018816.3	Uncharacterized protein [Source:UniProtKB/TrEMBL;Acc:C9JFK8]	chr3	-	protein_coding	chr3:4855978-4928977		2.01794	4.05006	1.56163e-06	4.68081e-06	up	0.641516	0.64188	0.72959	0.143775	0.0293068	0.331975	TRUE	FALSE	FALSE
ENSG00000161544	CYGB	cytoglobin [Source:HGNC Symbol;Acc:16505]	chr17	-	protein_coding	chr17:74523438-74547257		1.54197	2.91191	1.65093e-06	4.92565e-06	up	1.15447	2.01317	1.42878	0.402569	0.468909	0.709763	TRUE	FALSE	FALSE
ENSG00000114670	NEK11	NIMA-related kinase 11 [Source:HGNC Symbol;Acc:18593]	chr3	+	protein_coding	chr3:130745694-131069309		1.20085	2.29876	1.68741e-06	5.0224e-06	up	2.30946	2.07152	1.88477	0.661363	1.23089	0.829938	TRUE	FALSE	FALSE
ENSG00000167131	CCDC103	coiled-coil domain containing 103 [Source:HGNC Symbol;Acc:32700]	chr17	+	protein_coding	chr17:42976510-42982758		1.03623	2.05086	1.78073e-06	5.29276e-06	up	2.25275	2.82952	2.87094	1.53436	1.01021	1.31562	TRUE	FALSE	FALSE
ENSG00000144843	ADPRH	ADP-ribosylarginine hydrolase [Source:HGNC Symbol;Acc:269]	chr3	+	protein_coding	chr3:119298115-119308792		1.20392	2.30365	1.88462e-06	5.58702e-06	up	1.41134	1.54635	1.73278	0.805138	0.703363	0.497963	TRUE	FALSE	FALSE
ENSG00000108370	RGS9	regulator of G-protein signaling 9 [Source:HGNC Symbol;Acc:10004]	chr17	+	protein_coding	chr17:63133549-63223821		1.44552	2.72361	1.97744e-06	5.84706e-06	up	1.25737	1.22541	1.39838	0.718873	0.380988	0.298778	TRUE	FALSE	FALSE
ENSG00000218358	RAET1K	retinoic acid early transcript 1K pseudogene [Source:HGNC Symbol;Acc:16797]	chr6	-	pseudogene	chr6:150319155-150326293		1.17603	2.25955	2.38433e-06	6.97395e-06	up	1.44495	1.46815	1.91517	0.661363	0.703363	0.763543	TRUE	FALSE	FALSE
ENSG00000163536	SERPINI1	serpin peptidase inhibitor, clade I (neuroserpin), member 1 [Source:HGNC Symbol;Acc:8943]	chr3	+	protein_coding	chr3:167453031-167543356		1.4528	2.73738	2.52506e-06	7.35663e-06	up	1.41134	1.16705	1.06399	0.373814	0.64475	0.298778	TRUE	FALSE	FALSE
ENSG00000120075	HOXB5	homeobox B5 [Source:HGNC Symbol;Acc:5116]	chr17	-	protein_coding	chr17:46668619-46671323		1.09584	2.13737	2.66724e-06	7.74509e-06	up	1.77059	1.57552	1.70238	0.776383	0.937818	0.630753	TRUE	FALSE	FALSE
ENSG00000115718	PROC	protein C (inactivator of coagulation factors Va and VIIIa) [Source:HGNC Symbol;Acc:9451]	chr2	+	protein_coding	chr2:128176003-128186822		1.20181	2.30027	2.91668e-06	8.42338e-06	up	1.36001	1.6047	1.73278	0.833893	0.527522	0.663951	TRUE	FALSE	FALSE
ENSG00000231426	RP5-899B16.1		chr6	+	lincRNA	chr6:140175987-140181288		1.01838	2.02564	2.98924e-06	8.61789e-06	up	2.33512	1.77976	2.40157	1.06393	1.02574	1.12872	TRUE	FALSE	FALSE
ENSG00000217648	RP1-95L4.4		chr6	+	pseudogene	chr6:143663383-143664520	AIG1	1.26765	2.40769	3.20812e-06	9.21144e-06	up	1.36078	2.12987	1.58078	0.603853	0.761977	0.731342	TRUE	FALSE	FALSE
ENSG00000005243	COPZ2	coatomer protein complex, subunit zeta 2 [Source:HGNC Symbol;Acc:19356]	chr17	-	protein_coding	chr17:46103533-46115392		1.0652	2.09245	3.22703e-06	9.25981e-06	up	3.74646	5.51433	5.16793	2.15662	1.7291	3.02098	TRUE	FALSE	FALSE
ENSG00000153898	MCOLN2	mucolipin 2 [Source:HGNC Symbol;Acc:13357]	chr1	-	protein_coding	chr1:85391268-85462796		1.11584	2.16721	3.27417e-06	9.38297e-06	up	2.87399	2.07152	2.27997	0.833893	1.34811	1.16191	TRUE	FALSE	FALSE
ENSG00000254473	RP11-522I20.3		chr9	+	antisense	chr9:86322509-86328293	UBQLN1	1.06174	2.08744	3.46332e-06	9.89263e-06	up	1.61662	1.95482	2.03677	0.862648	0.791284	1.02912	TRUE	FALSE	FALSE
ENSG00000063180	CA11	carbonic anhydrase XI [Source:HGNC Symbol;Acc:1370]	chr19	-	protein_coding	chr19:49141199-49149569		1.20481	2.30508	3.50117e-06	9.99692e-06	up	3.36155	3.61787	5.80632	1.4665	1.75841	2.32383	TRUE	FALSE	FALSE
ENSG00000241475	RP4-781K5.5		chr1	+	lincRNA	chr1:234796017-234802850		1.13104	2.19016	3.52372e-06	1.00574e-05	up	2.05285	2.50917	1.70238	0.948912	0.791284	1.12872	TRUE	FALSE	FALSE
ENSG00000175877	WBSCR28	Williams-Beuren syndrome chromosome region 28 [Source:HGNC Symbol;Acc:23018]	chr7	+	protein_coding	chr7:73275489-73280223		1.4619	2.75471	3.54609e-06	1.01193e-05	up	0.821141	0.933644	1.03359	0.345059	0.263761	0.39837	TRUE	FALSE	FALSE
ENSG00000258130	RP11-347C12.3	Uncharacterized protein [Source:UniProtKB/TrEMBL;Acc:F8VWA3]	chr16	-	protein_coding	chr16:30215637-30220392		1.40822	2.65409	3.56377e-06	1.01659e-05	up	1.22093	1.15976	1.64067	0.373814	0.430224	0.719059	TRUE	FALSE	FALSE
ENSG00000139714	MORN3	MORN repeat containing 3 [Source:HGNC Symbol;Acc:29807]	chr12	-	protein_coding	chr12:122089024-122110537		1.33194	2.51741	3.59808e-06	1.02579e-05	up	1.437	1.51717	1.48958	0.805138	0.322375	0.630753	TRUE	FALSE	FALSE
ENSG00000099866	MADCAM1	mucosal vascular addressin cell adhesion molecule 1 [Source:HGNC Symbol;Acc:6765]	chr19	+	protein_coding	chr19:489176-505347		2.17984	4.53103	3.72799e-06	1.0612e-05	up	0.513213	0.554351	0.638391	0.0862648	0	0.298778	TRUE	FALSE	FALSE
ENSG00000100027	YPEL1	yippee-like 1 (Drosophila) [Source:HGNC Symbol;Acc:12845]	chr22	-	protein_coding	chr22:22051833-22090123		1.10034	2.14405	3.81491e-06	1.08407e-05	up	1.64228	1.57552	1.85437	0.920157	0.82059	0.597556	TRUE	FALSE	FALSE
ENSG00000073670	ADAM11	ADAM metallopeptidase domain 11 [Source:HGNC Symbol;Acc:189]	chr17	+	protein_coding	chr17:42836399-42859214		1.56747	2.96383	4.03879e-06	1.14398e-05	up	1.02643	1.31294	0.72959	0.287549	0.410295	0.331975	TRUE	FALSE	FALSE
ENSG00000171984	C20orf196	chromosome 20 open reading frame 196 [Source:HGNC Symbol;Acc:26318]	chr20	+	protein_coding	chr20:5731039-5844558		1.02858	2.04002	4.1457e-06	1.17292e-05	up	1.66794	2.04235	2.12797	0.920157	1.05504	0.863136	TRUE	FALSE	FALSE
ENSG00000256225	AL590710.1		chr9	-	pseudogene	chr9:136627017-136628425	VAV2	4.69057	25.8227	4.16993e-06	1.17955e-05	up	0.540157	4.60899	2.87124	0.293875	0	0	TRUE	FALSE	TRUE
ENSG00000269834	CTD-3018O17.3		chr19	-	processed_transcript	chr19:52892095-52901019	ZNF528	1.0924	2.13228	4.55843e-06	1.28262e-05	up	2.74569	2.50917	1.94557	0.891403	1.08435	1.42749	TRUE	FALSE	FALSE
ENSG00000156042	TTC18	tetratricopeptide repeat domain 18 [Source:HGNC Symbol;Acc:30726]	chr10	-	protein_coding	chr10:75013517-75118617		1.47891	2.78737	5.25072e-06	1.46357e-05	up	1.10341	1.22541	0.820789	0.345059	0.263761	0.531161	TRUE	FALSE	FALSE
ENSG00000198576	ARC	activity-regulated cytoskeleton-associated protein [Source:HGNC Symbol;Acc:648]	chr8	-	protein_coding	chr8:143692405-143696833		1.60883	3.05005	5.33452e-06	1.4847e-05	up	0.641516	0.729409	0.881588	0.258794	0.234454	0.232383	TRUE	FALSE	FALSE
ENSG00000106823	ECM2	extracellular matrix protein 2, female organ and adipocyte specific [Source:HGNC Symbol;Acc:3154]	chr9	-	protein_coding	chr9:95256365-95298937		1.66066	3.16162	5.39923e-06	1.50187e-05	up	0.641516	0.729409	0.668791	0.17253	0.234454	0.232383	TRUE	FALSE	FALSE
ENSG00000227811	RP4-773A18.4		chr1	+	antisense	chr1:112282463-112290420	FAM212B	1.40256	2.64371	5.41438e-06	1.50552e-05	up	1.79625	2.1007	1.24638	0.431324	0.849897	0.663951	TRUE	FALSE	FALSE
ENSG00000089012	SIRPG	signal-regulatory protein gamma [Source:HGNC Symbol;Acc:15757]	chr20	-	protein_coding	chr20:1609798-1638425		1.54872	2.92557	5.59662e-06	1.553e-05	up	0.923784	0.991996	0.668791	0.345059	0.205148	0.331975	TRUE	FALSE	FALSE
ENSG00000243155	RP11-46A10.5		chr1	-	antisense	chr1:180913178-180945618	KIAA1614	1.24472	2.36972	5.71269e-06	1.58109e-05	up	1.06055	1.35408	1.23909	0.430174	0.578223	0.524189	TRUE	FALSE	FALSE
ENSG00000162571	TTLL10	tubulin tyrosine ligase-like family, member 10 [Source:HGNC Symbol;Acc:26693]	chr1	+	protein_coding	chr1:1109264-1133315		1.6746	3.19232	5.73336e-06	1.58651e-05	up	0.872462	1.19711	0.660279	0.373814	0.175841	0.298778	TRUE	FALSE	FALSE
ENSG00000265401	RP11-138I1.4		chr17	-	antisense	chr17:16285466-16285983	UBB	1.20245	2.3013	5.8103e-06	1.60511e-05	up	13.4205	15.8719	16.8718	6.06729	3.92711	10.0921	TRUE	FALSE	FALSE
ENSG00000186496	ZNF396	zinc finger protein 396 [Source:HGNC Symbol;Acc:18824]	chr18	-	protein_coding	chr18:32946661-32957301		1.55119	2.93058	6.19822e-06	1.70689e-05	up	1.18039	0.758586	0.820789	0.230039	0.351682	0.365173	TRUE	FALSE	FALSE
ENSG00000188677	PARVB	parvin, beta [Source:HGNC Symbol;Acc:14653]	chr22	+	protein_coding	chr22:44395091-44568829		1.29354	2.45128	6.55812e-06	1.79868e-05	up	1.15807	0.947065	1.24973	0.373814	0.498802	0.494311	TRUE	FALSE	FALSE
ENSG00000259450	RP11-265N7.1		chr15	-	lincRNA	chr15:39480639-39486510		1.82056	3.53218	6.8113e-06	1.86262e-05	up	0.513213	0.554351	0.790389	0.201284	0.175841	0.13279	TRUE	FALSE	FALSE
ENSG00000166793	YPEL4	yippee-like 4 (Drosophila) [Source:HGNC Symbol;Acc:18328]	chr11	-	protein_coding	chr11:57412560-57417417		1.18779	2.27804	7.83233e-06	2.12854e-05	up	2.05285	1.83811	2.00637	1.03518	0.498216	1.06232	TRUE	FALSE	FALSE
ENSG00000233223	AC113189.5		chr17	-	antisense	chr17:7485282-7487390	CD68	1.26845	2.40903	7.84639e-06	2.13197e-05	up	1.15473	1.83811	1.42878	0.517589	0.615443	0.697148	TRUE	FALSE	FALSE
ENSG00000272870	RP11-798M19.6		chr4	-	antisense	chr4:174284931-174291597	SAP30	1.31728	2.49197	7.98625e-06	2.16799e-05	up	1.20605	1.42964	1.30718	0.747628	0.322375	0.497963	TRUE	FALSE	FALSE
ENSG00000260877	RP11-211G23.2		chr11	+	lincRNA	chr11:69186231-69187279	MYEOV	1.21996	2.3294	8.04814e-06	2.184e-05	up	2.66871	3.44281	5.41113	1.63903	1.43603	1.85906	TRUE	FALSE	TRUE
ENSG00000261360	CTD-2165H16.4		chr5	-	antisense	chr5:14661917-14664713	FAM105B	1.45871	2.74862	8.14494e-06	2.20865e-05	up	0.949444	0.875291	0.75999	0.373814	0.351682	0.199185	TRUE	FALSE	FALSE
ENSG00000188368	PRR19	proline rich 19 [Source:HGNC Symbol;Acc:33728]	chr19	+	protein_coding	chr19:42806250-42814973		1.13497	2.19614	8.19912e-06	2.22132e-05	up	1.77059	2.61624	2.00637	0.920157	1.20158	0.763543	TRUE	FALSE	FALSE
ENSG00000172382	PRSS27	protease, serine 27 [Source:HGNC Symbol;Acc:15475]	chr16	-	protein_coding	chr16:2762419-2770552		1.35492	2.55783	8.4129e-06	2.27633e-05	up	1.07775	1.13817	1.16339	0.232915	0.554778	0.536804	TRUE	FALSE	FALSE
ENSG00000263320	RP11-498D10.6		chr16	+	antisense	chr16:71963914-71965102	IST1	1.43557	2.7049	8.5457e-06	2.30975e-05	up	1.07775	1.28376	0.851188	0.258794	0.527522	0.39837	TRUE	FALSE	FALSE
ENSG00000241106	HLA-DOB	major histocompatibility complex, class II, DO beta [Source:HGNC Symbol;Acc:4937]	chr6	-	protein_coding	chr6:32780540-32784825		1.69049	3.22767	8.56848e-06	2.31548e-05	up	0.667177	0.557269	0.660887	0.208761	0.206613	0.15802	TRUE	FALSE	FALSE
ENSG00000130433	CACNG6	calcium channel, voltage-dependent, gamma subunit 6 [Source:HGNC Symbol;Acc:13625]	chr19	+	protein_coding	chr19:54495542-54515923		1.23519	2.35413	8.86115e-06	2.39066e-05	up	1.5653	2.39246	2.67516	0.718873	0.996431	1.09552	TRUE	FALSE	TRUE
ENSG00000091536	MYO15A	myosin XVA [Source:HGNC Symbol;Acc:7594]	chr17	+	protein_coding	chr17:18012020-18083116		1.50908	2.84628	9.09611e-06	2.44917e-05	up	0.718498	0.817814	0.72959	0.287837	0.234454	0.26558	TRUE	FALSE	FALSE
ENSG00000214376	VSTM5	V-set and transmembrane domain containing 5 [Source:HGNC Symbol;Acc:34443]	chr11	-	protein_coding	chr11:93551398-93583697		1.50052	2.82945	9.13433e-06	2.45812e-05	up	0.949444	0.700233	1.12478	0.287549	0.263761	0.431568	TRUE	FALSE	FALSE
ENSG00000144214	LYG1	lysozyme G-like 1 [Source:HGNC Symbol;Acc:27014]	chr2	-	protein_coding	chr2:99900701-99921205		1.52814	2.88415	9.79054e-06	2.62664e-05	up	0.76982	0.816938	0.881588	0.431324	0.175841	0.232383	TRUE	FALSE	FALSE
ENSG00000164304	CAGE1	cancer antigen 1 [Source:HGNC Symbol;Acc:21622]	chr6	-	protein_coding	chr6:7326889-7389976		1.45813	2.74752	9.97591e-06	2.67396e-05	up	0.949444	1.45882	1.21598	0.517589	0.234454	0.564358	TRUE	FALSE	FALSE
ENSG00000196569	LAMA2	laminin, alpha 2 [Source:HGNC Symbol;Acc:6482]	chr6	+	protein_coding	chr6:129204342-129837714		1.26475	2.40285	1.00567e-05	2.69349e-05	up	1.05209	1.07953	1.30718	0.517589	0.556829	0.331975	TRUE	FALSE	FALSE
ENSG00000258279	LINC00592	long intergenic non-protein coding RNA 592 [Source:HGNC Symbol;Acc:27474]	chr12	+	lincRNA	chr12:52604714-52617588	KRT7	1.16785	2.24676	1.00921e-05	2.70209e-05	up	1.66794	1.89646	1.73278	1.09269	0.703363	0.531161	TRUE	FALSE	FALSE
ENSG00000185332	TMEM105	transmembrane protein 105 [Source:HGNC Symbol;Acc:26794]	chr17	-	protein_coding	chr17:79285074-79304474		1.11477	2.16561	1.00936e-05	2.70209e-05	up	1.46266	1.54635	1.52089	0.892265	0.674056	0.497963	TRUE	FALSE	FALSE
ENSG00000174844	DNAH12	dynein, axonemal, heavy chain 12 [Source:HGNC Symbol;Acc:2943]	chr3	-	protein_coding	chr3:57327727-57530071		1.5276	2.88305	1.02684e-05	2.74347e-05	up	0.76982	0.758586	0.668791	0.258794	0.293068	0.199185	TRUE	FALSE	FALSE
ENSG00000251432	RP11-420A23.1		chr4	+	lincRNA	chr4:129213906-129440549	PGRMC2	1.16909	2.2487	1.0334e-05	2.75999e-05	up	1.41134	1.37129	1.18558	0.488834	0.527522	0.763543	TRUE	FALSE	FALSE
ENSG00000240583	AQP1	aquaporin 1 (Colton blood group) [Source:HGNC Symbol;Acc:633]	chr7	+	protein_coding	chr7:30893010-30965131		1.02796	2.03914	1.03772e-05	2.77003e-05	up	1.65075	1.42964	1.48958	0.747628	0.791284	0.697148	TRUE	FALSE	FALSE
ENSG00000173928	SWSAP1	SWIM-type zinc finger 7 associated protein 1 [Source:HGNC Symbol;Acc:26638]	chr19	+	protein_coding	chr19:11485361-11487627		1.04179	2.05878	1.04154e-05	2.77925e-05	up	1.66794	1.92564	1.61118	0.836768	0.674056	1.02614	TRUE	FALSE	FALSE
ENSG00000246640	RP11-1094H24.4		chr17	-	lincRNA	chr17:48127713-48133103	ITGA3	1.01129	2.01571	1.04508e-05	2.78818e-05	up	2.95098	2.39246	2.15837	0.977667	1.52395	1.22831	TRUE	FALSE	FALSE
ENSG00000205362	MT1A	metallothionein 1A [Source:HGNC Symbol;Acc:7393]	chr16	+	protein_coding	chr16:56672578-56673999		1.32486	2.50509	1.08502e-05	2.88955e-05	up	1.38568	1.07953	1.12478	0.402569	0.351682	0.697148	TRUE	FALSE	FALSE
ENSG00000205861	C1QTNF9B-AS1	C1QTNF9B antisense RNA 1 [Source:HGNC Symbol;Acc:39839]	chr13	+	antisense	chr13:24463028-24471402	MIPEP	1.37426	2.59235	1.09609e-05	2.91697e-05	up	1.00077	0.875291	0.972787	0.230039	0.410295	0.464766	TRUE	FALSE	FALSE
ENSG00000253898	RP11-51M18.1		chr8	+	lincRNA	chr8:84315993-84321135		1.00157	2.00217	1.13947e-05	3.02321e-05	up	3.99152	2.95323	3.66345	1.84031	1.23938	2.24216	TRUE	FALSE	FALSE
ENSG00000197927	C2orf27A	chromosome 2 open reading frame 27A [Source:HGNC Symbol;Acc:25077]	chr2	+	protein_coding	chr2:132479948-132524973		1.3323	2.51805	1.14084e-05	3.0263e-05	up	1.00949	1.37158	1.15518	0.603278	0.293068	0.498295	TRUE	FALSE	FALSE
ENSG00000256546	AC156455.1		chr12	+	processed_transcript	chr12:122501212-122506522	BCL7A	1.01504	2.02095	1.15444e-05	3.06021e-05	up	2.23248	1.77976	1.67198	0.833893	1.02574	0.962729	TRUE	FALSE	FALSE
ENSG00000163993	S100P	S100 calcium binding protein P [Source:HGNC Symbol;Acc:10504]	chr4	+	protein_coding	chr4:6694796-6698897		1.48024	2.78995	1.18129e-05	3.12636e-05	up	0.79548	1.34211	1.09439	0.460079	0.439602	0.232383	TRUE	FALSE	FALSE
ENSG00000079156	OSBPL6	oxysterol binding protein-like 6 [Source:HGNC Symbol;Acc:16388]	chr2	+	protein_coding	chr2:179059208-179264160		1.37111	2.5867	1.20867e-05	3.19316e-05	up	1.05209	0.787762	1.15518	0.316304	0.468909	0.365173	TRUE	FALSE	FALSE
ENSG00000226053	RP5-1070A16.1		chr1	+	lincRNA	chr1:98676303-98738214		1.22196	2.33264	1.26036e-05	3.32322e-05	up	1.36001	1.48799	1.24638	0.575098	0.791284	0.365173	TRUE	FALSE	FALSE
ENSG00000204869	IGFL4	IGF-like family member 4 [Source:HGNC Symbol;Acc:32931]	chr19	-	protein_coding	chr19:46543006-46580376		1.34876	2.54694	1.31095e-05	3.44987e-05	up	0.898123	0.816938	1.00319	0.402569	0.351682	0.298778	TRUE	FALSE	FALSE
ENSG00000234678	RP11-465N4.4		chr1	-	antisense	chr1:201969222-201979481	RNPEP	1.11829	2.17089	1.33309e-05	3.50566e-05	up	1.66794	1.37129	1.30718	0.546343	0.674056	0.796741	TRUE	FALSE	FALSE
ENSG00000132026	RTBDN	retbindin [Source:HGNC Symbol;Acc:30310]	chr19	-	protein_coding	chr19:12936292-12946242		1.21243	2.31727	1.34701e-05	3.53883e-05	up	1.30921	1.13788	1.51998	0.488834	0.468909	0.763543	TRUE	FALSE	FALSE
ENSG00000137434	C6orf52	chromosome 6 open reading frame 52 [Source:HGNC Symbol;Acc:20881]	chr6	-	protein_coding	chr6:10671651-10695030		1.44218	2.71731	1.34782e-05	3.54001e-05	up	0.744159	1.28376	1.30718	0.431324	0.380988	0.39837	TRUE	FALSE	TRUE
ENSG00000182901	RGS7	regulator of G-protein signaling 7 [Source:HGNC Symbol;Acc:10003]	chr1	-	protein_coding	chr1:240931554-241520530		1.27895	2.42663	1.37901e-05	3.61492e-05	up	1.84757	1.48799	2.09757	0.661363	0.498216	1.09552	TRUE	FALSE	FALSE
ENSG00000257671	RP3-416H24.1		chr12	-	antisense	chr12:52638832-52641232	KRT7	1.13012	2.18878	1.41127e-05	3.69327e-05	up	1.42904	1.72141	2.15837	0.746478	0.711569	0.962729	TRUE	FALSE	FALSE
ENSG00000160345	C9orf116	chromosome 9 open reading frame 116 [Source:HGNC Symbol;Acc:28435]	chr9	-	protein_coding	chr9:138387027-138393580		1.54305	2.91409	1.50804e-05	3.93374e-05	up	1.46266	1.72141	2.49277	0.345059	0.615443	0.995926	TRUE	FALSE	FALSE
ENSG00000135697	BCMO1	beta-carotene 15,15'-monooxygenase 1 [Source:HGNC Symbol;Acc:13815]	chr16	+	protein_coding	chr16:81272053-81324747		1.21487	2.32119	1.51504e-05	3.95131e-05	up	1.5653	1.37129	1.15518	0.603853	0.410295	0.763543	TRUE	FALSE	FALSE
ENSG00000102796	DHRS12	dehydrogenase/reductase (SDR family) member 12 [Source:HGNC Symbol;Acc:25832]	chr13	-	protein_coding	chr13:52342129-52378293		1.11095	2.15988	1.55451e-05	4.04858e-05	up	2.46342	2.97599	2.09757	0.948912	0.937818	1.62668	TRUE	FALSE	FALSE
ENSG00000160183	TMPRSS3	transmembrane protease, serine 3 [Source:HGNC Symbol;Acc:11877]	chr21	-	protein_coding	chr21:43791999-43816955		1.27167	2.4144	1.56207e-05	4.06684e-05	up	1.07775	1.19623	1.09439	0.603853	0.498216	0.26558	TRUE	FALSE	FALSE
ENSG00000249641	HOXC-AS5		chr12	-	antisense	chr12:54329112-54333427	HOXC13	1.20063	2.2984	1.62079e-05	4.21014e-05	up	1.10341	1.05035	1.06399	0.488834	0.380988	0.531161	TRUE	FALSE	FALSE
ENSG00000219435	TEX40	testis expressed 40 [Source:HGNC Symbol;Acc:19231]	chr11	+	protein_coding	chr11:64067863-64072242		1.36195	2.57033	1.7559e-05	4.54207e-05	up	0.869126	0.795931	0.966403	0.427873	0.277535	0.305749	TRUE	FALSE	FALSE
ENSG00000272796	RP1-74M1.3		chr1	+	lincRNA	chr1:23243175-23247993	EPHB2	1.25684	2.38973	1.78104e-05	4.6023e-05	up	0.975105	1.02117	1.21598	0.345059	0.556829	0.431568	TRUE	FALSE	FALSE
ENSG00000100365	NCF4	neutrophil cytosolic factor 4, 40kDa [Source:HGNC Symbol;Acc:7662]	chr22	+	protein_coding	chr22:37257030-37274057		1.1158	2.16715	1.79188e-05	4.62951e-05	up	1.437	1.34211	1.85437	0.575098	0.73267	0.829938	TRUE	FALSE	FALSE
ENSG00000129946	SHC2	SHC (Src homology 2 domain containing) transforming protein 2 [Source:HGNC Symbol;Acc:29869]	chr19	-	protein_coding	chr19:416583-460996		1.53022	2.8883	1.83163e-05	4.72157e-05	up	0.718498	0.583527	0.820789	0.230039	0.263761	0.232383	TRUE	FALSE	FALSE
ENSG00000070808	CAMK2A	calcium/calmodulin-dependent protein kinase II alpha [Source:HGNC Symbol;Acc:1460]	chr5	-	protein_coding	chr5:149599054-149669854		1.20347	2.30293	1.8906e-05	4.85674e-05	up	1.61662	1.1087	1.30718	0.718873	0.556829	0.464766	TRUE	FALSE	FALSE
ENSG00000143512	HHIPL2	HHIP-like 2 [Source:HGNC Symbol;Acc:25842]	chr1	-	protein_coding	chr1:222695602-222721445		1.30293	2.46729	1.91225e-05	4.90813e-05	up	0.898123	1.07953	0.881588	0.316304	0.468909	0.365173	TRUE	FALSE	FALSE
ENSG00000095932	C19orf77	chromosome 19 open reading frame 77 [Source:HGNC Symbol;Acc:37244]	chr19	-	protein_coding	chr19:3474405-3480540		1.1966	2.29198	1.92591e-05	4.93977e-05	up	1.00077	1.05035	1.09439	0.402569	0.498216	0.464766	TRUE	FALSE	FALSE
ENSG00000235706	DICER1-AS1	DICER1 antisense RNA 1 [Source:HGNC Symbol;Acc:43017]	chr14	+	antisense	chr14:95623982-95646263	DICER1	1.2539	2.38486	1.97925e-05	5.06699e-05	up	1.87451	1.54635	2.71711	0.661363	0.82059	1.09552	TRUE	FALSE	FALSE
ENSG00000230061	AP001065.2		chr21	-	antisense	chr21:45834473-45845155	TRPM2	1.25807	2.39176	1.99643e-05	5.1048e-05	up	1.89889	2.27576	1.18558	0.718873	0.82059	0.697148	TRUE	FALSE	TRUE
ENSG00000180176	TH	tyrosine hydroxylase [Source:HGNC Symbol;Acc:11782]	chr11	-	protein_coding	chr11:2185159-2193107		1.31125	2.48156	2.09963e-05	5.3512e-05	up	0.975105	0.846115	1.21598	0.402569	0.322375	0.497963	TRUE	FALSE	FALSE
ENSG00000255521	RP4-607I7.1		chr11	-	antisense	chr11:35154202-35159579	CD44	1.29882	2.46027	2.12226e-05	5.40335e-05	up	1.48832	1.22541	1.09439	0.661363	0.293068	0.597556	TRUE	FALSE	FALSE
ENSG00000120675	DNAJC15	DnaJ (Hsp40) homolog, subfamily C, member 15 [Source:HGNC Symbol;Acc:20325]	chr13	+	protein_coding	chr13:43597339-43683045		1.01711	2.02387	2.36389e-05	5.98271e-05	up	1.77059	2.24658	1.82398	1.17895	0.73267	0.962729	TRUE	FALSE	FALSE
ENSG00000257499	RP11-571M6.8		chr12	-	3prime_overlapping_ncrna	chr12:58117544-58119448	AGAP2	1.33356	2.52024	2.63406e-05	6.60914e-05	up	0.930455	0.830068	1.31934	0.418097	0.444291	0.342267	TRUE	FALSE	FALSE
ENSG00000123685	BATF3	basic leucine zipper transcription factor, ATF-like 3 [Source:HGNC Symbol;Acc:28915]	chr1	-	protein_coding	chr1:212859760-212873327		1.24987	2.3782	2.63452e-05	6.60916e-05	up	0.975105	1.13788	1.45918	0.373814	0.556829	0.564358	TRUE	FALSE	FALSE
ENSG00000237595	RP11-112L6.3		chr20	-	lincRNA	chr20:48780001-48782639	TMEM189	1.11014	2.15867	2.674e-05	6.70143e-05	up	1.48832	1.54635	1.27678	0.603853	0.879204	0.497963	TRUE	FALSE	FALSE
ENSG00000157653	C9orf43	chromosome 9 open reading frame 43 [Source:HGNC Symbol;Acc:23570]	chr9	+	protein_coding	chr9:116172334-116191964		1.20355	2.30306	2.80331e-05	7.00192e-05	up	1.28303	1.1087	1.33758	0.345059	0.556829	0.730346	TRUE	FALSE	FALSE
ENSG00000203883	SOX18	SRY (sex determining region Y)-box 18 [Source:HGNC Symbol;Acc:11194]	chr20	-	protein_coding	chr20:62679076-62680994		1.10554	2.1518	2.86523e-05	7.15058e-05	up	1.48832	1.83811	2.03677	1.09269	0.64475	0.730346	TRUE	FALSE	FALSE
ENSG00000189051	RNF222	ring finger protein 222 [Source:HGNC Symbol;Acc:34517]	chr17	-	protein_coding	chr17:8294022-8301144		1.55019	2.92855	2.87574e-05	7.17199e-05	up	0.723117	0.538012	0.75999	0.230039	0.161774	0.298778	TRUE	FALSE	FALSE
ENSG00000171084	FAM86JP	family with sequence similarity 86, member J, pseudogene [Source:HGNC Symbol;Acc:44097]	chr3	+	pseudogene	chr3:125635463-125648867	ALG1L	1.04005	2.0563	2.91713e-05	7.26668e-05	up	1.38568	1.58194	1.61118	0.546343	0.82059	0.861476	TRUE	FALSE	FALSE
ENSG00000262094	AC139099.5		chr17	-	lincRNA	chr17:81168296-81175490		1.1427	2.20794	2.97544e-05	7.40452e-05	up	1.1419	1.06902	1.41236	0.458353	0.586136	0.59158	TRUE	FALSE	FALSE
ENSG00000263412	RP5-890E16.2		chr17	-	processed_transcript	chr17:46122503-46125435	NFE2L1	1.02411	2.03371	3.01328e-05	7.4899e-05	up	1.41134	2.07152	1.91517	0.891403	0.849897	0.896333	TRUE	FALSE	FALSE
ENSG00000226686	AC012309.5		chr19	+	lincRNA	chr19:37742814-37756437	ZNF383	1.26235	2.39886	3.01544e-05	7.49324e-05	up	1.28303	1.54635	1.51116	0.632608	0.322375	0.863136	TRUE	FALSE	FALSE
ENSG00000107731	UNC5B	unc-5 homolog B (C. elegans) [Source:HGNC Symbol;Acc:12568]	chr10	+	protein_coding	chr10:72972327-73062621		1.45865	2.7485	3.02954e-05	7.52529e-05	up	1.15473	0.729409	0.972787	0.287549	0.234454	0.531161	TRUE	FALSE	FALSE
ENSG00000134769	DTNA	dystrobrevin, alpha [Source:HGNC Symbol;Acc:3057]	chr18	+	protein_coding	chr18:32073254-32471808		1.58531	3.00072	3.09729e-05	7.68077e-05	up	0.590195	1.05035	0.670615	0.230039	0.205148	0.331975	TRUE	FALSE	FALSE
ENSG00000178460	MCMDC2	minichromosome maintenance domain containing 2 [Source:HGNC Symbol;Acc:26368]	chr8	+	protein_coding	chr8:67782984-67834283		1.04254	2.05985	3.14295e-05	7.78232e-05	up	1.41185	1.42964	1.33758	0.805138	0.703363	0.497963	TRUE	FALSE	FALSE
ENSG00000197238	HIST1H4J	histone cluster 1, H4j [Source:HGNC Symbol;Acc:4785]	chr6	+	protein_coding	chr6:27791884-27792257		1.01476	2.02057	3.35057e-05	8.2634e-05	up	2.70258	2.47999	2.27997	1.04524	0.928732	1.75183	TRUE	FALSE	FALSE
ENSG00000266714	MYO15B	myosin XVB pseudogene [Source:HGNC Symbol;Acc:14083]	chr17	+	protein_coding	chr17:73584139-73622929		1.47685	2.7834	3.49271e-05	8.59543e-05	up	0.667177	0.729409	0.72959	0.258794	0.351682	0.13279	TRUE	FALSE	FALSE
ENSG00000168490	PHYHIP	phytanoyl-CoA 2-hydroxylase interacting protein [Source:HGNC Symbol;Acc:16865]	chr8	-	protein_coding	chr8:22077222-22089854		1.16119	2.23642	3.84954e-05	9.41752e-05	up	1.23171	1.25458	1.03359	0.517589	0.674056	0.365173	TRUE	FALSE	FALSE
ENSG00000146094	DOK3	docking protein 3 [Source:HGNC Symbol;Acc:24583]	chr5	-	protein_coding	chr5:176928908-176938275		1.08946	2.12795	3.86712e-05	9.4574e-05	up	1.41134	1.07953	1.51998	0.661363	0.556829	0.663951	TRUE	FALSE	FALSE
ENSG00000226180	AC010536.1	Uncharacterized protein; cDNA FLJ45526 fis, clone BRTHA2027227 [Source:UniProtKB/TrEMBL;Acc:Q6ZSH4]	chr16	-	protein_coding	chr16:87727144-87729753		1.33138	2.51644	3.92756e-05	9.59891e-05	up	0.898123	0.758586	0.790389	0.402569	0.263761	0.298778	TRUE	FALSE	FALSE
ENSG00000205847	OR7E91P	olfactory receptor, family 7, subfamily E, member 91 pseudogene [Source:HGNC Symbol;Acc:14747]	chr2	+	pseudogene	chr2:71256158-71257023		1.337	2.52626	3.98723e-05	9.73035e-05	up	0.76982	0.786887	0.911988	0.316304	0.410295	0.232383	TRUE	FALSE	FALSE
ENSG00000214960	ISPD	isoprenoid synthase domain containing [Source:HGNC Symbol;Acc:37276]	chr7	-	protein_coding	chr7:16130817-16460947		1.55611	2.94059	3.99776e-05	9.75402e-05	up	0.667177	0.787762	0.516793	0.287549	0.234454	0.13279	TRUE	FALSE	FALSE
ENSG00000079385	CEACAM1	carcinoembryonic antigen-related cell adhesion molecule 1 (biliary glycoprotein) [Source:HGNC Symbol;Acc:1814]	chr19	-	protein_coding	chr19:43011456-43065386		1.04452	2.06268	4.22281e-05	0.000102682	up	1.71926	1.45882	2.15837	0.827567	1.02574	0.712751	TRUE	FALSE	FALSE
ENSG00000128805	ARHGAP22	Rho GTPase activating protein 22 [Source:HGNC Symbol;Acc:30320]	chr10	-	protein_coding	chr10:49654077-49864310		1.11062	2.15939	4.32649e-05	0.000105049	up	2.34769	3.41859	2.74478	1.51251	0.791284	1.63996	TRUE	FALSE	FALSE
ENSG00000185133	INPP5J	inositol polyphosphate-5-phosphatase J [Source:HGNC Symbol;Acc:8956]	chr22	+	protein_coding	chr22:31518717-31530682		1.30516	2.47111	4.49621e-05	0.000109045	up	1.05209	1.1087	1.67198	0.690118	0.468909	0.365173	TRUE	FALSE	FALSE
ENSG00000267453	AC004791.2		chr19	-	processed_transcript	chr19:15962803-15975714		1.19716	2.29288	4.53184e-05	0.00010982	up	0.975105	0.933644	1.09439	0.546343	0.351682	0.39837	TRUE	FALSE	FALSE
ENSG00000223551	TMSB4XP4	thymosin beta 4, X-linked pseudogene 4 [Source:HGNC Symbol;Acc:11886]	chr9	+	pseudogene	chr9:131104432-131105049	SLC27A4	1.06669	2.09462	4.66788e-05	0.000112896	up	2.74672	2.77351	2.98494	0.920733	1.14297	2.02538	TRUE	FALSE	FALSE
ENSG00000174572	RP11-209A2.1		chr6	+	pseudogene	chr6:27179023-27179692		1.21459	2.32074	4.7309e-05	0.000114345	up	1.00077	0.905343	1.06399	0.517589	0.293068	0.464766	TRUE	FALSE	FALSE
ENSG00000198754	OXCT2	3-oxoacid CoA transferase 2 [Source:HGNC Symbol;Acc:18606]	chr1	-	protein_coding	chr1:40235195-40237020		1.08313	2.11862	4.82017e-05	0.000116333	up	1.20143	1.21024	1.08344	0.443113	0.598152	0.612495	TRUE	FALSE	FALSE
ENSG00000272677	RP11-127B20.3		chr4	+	antisense	chr4:83295454-83305180	HNRNPD	1.0961	2.13776	4.85237e-05	0.000116996	up	1.25737	1.05035	1.12478	0.517589	0.615443	0.464766	TRUE	FALSE	FALSE
ENSG00000140488	CELF6	CUGBP, Elav-like family member 6 [Source:HGNC Symbol;Acc:14059]	chr15	-	protein_coding	chr15:72577068-72612470		1.30677	2.47386	4.89296e-05	0.000117937	up	1.18937	0.932185	1.01474	0.604428	0.422311	0.21844	TRUE	FALSE	FALSE
ENSG00000269549	AL031663.2	CDNA FLJ26875 fis, clone PRS08969; Uncharacterized protein [Source:UniProtKB/TrEMBL;Acc:Q6ZNY7]	chr20	+	protein_coding	chr20:44074071-44077220		1.31733	2.49204	5.02679e-05	0.000120888	up	0.965097	0.700233	1.15518	0.316304	0.396521	0.415633	TRUE	FALSE	FALSE
ENSG00000255824	AL590369.1		chr9	-	pseudogene	chr9:132500629-132501902	PTGES	1.26579	2.40459	5.02661e-05	0.000120888	up	4.83575	7.34748	5.04694	1.56398	3.78996	1.79134	TRUE	FALSE	FALSE
ENSG00000196993	NPIPB9	nuclear pore complex interacting protein family, member B9 [Source:HGNC Symbol;Acc:41987]	chr16	+	protein_coding	chr16:28763108-28784128		1.43238	2.69891	5.06978e-05	0.000121807	up	0.745955	0.852242	0.638391	0.400268	0.211595	0.201841	TRUE	FALSE	FALSE
ENSG00000250222	CTC-338M12.5		chr5	+	antisense	chr5:180618924-180621429	TRIM7	1.27864	2.4261	5.10459e-05	0.000122581	up	0.821141	1.02117	0.820789	0.460079	0.293068	0.331975	TRUE	FALSE	FALSE
ENSG00000272323	CTD-2517O10.6		chr5	-	antisense	chr5:34837654-34839383	TTC23L	1.05621	2.07947	5.20889e-05	0.000124904	up	1.36001	1.40047	1.21598	0.776383	0.468909	0.663951	TRUE	FALSE	FALSE
ENSG00000165799	RNASE7	ribonuclease, RNase A family, 7 [Source:HGNC Symbol;Acc:19278]	chr14	+	protein_coding	chr14:21510385-21512393		1.2973	2.45768	5.22056e-05	0.000125164	up	1.00077	1.45882	1.24638	0.402569	0.351682	0.763543	TRUE	FALSE	FALSE
ENSG00000257913	RP11-386G11.5		chr12	+	antisense	chr12:49392150-49412988	DDN	1.18164	2.26835	5.38979e-05	0.000128951	up	1.79625	1.75058	1.73278	0.402569	0.879204	1.06232	TRUE	FALSE	FALSE
ENSG00000019485	PRDM11	PR domain containing 11 [Source:HGNC Symbol;Acc:13996]	chr11	+	protein_coding	chr11:45115564-45247734		1.02759	2.03862	5.40207e-05	0.000129183	up	4.74722	3.06352	3.58715	2.55919	1.52395	1.49389	TRUE	FALSE	FALSE
ENSG00000173926	MARCH3	membrane-associated ring finger (C3HC4) 3, E3 ubiquitin protein ligase [Source:HGNC Symbol;Acc:28728]	chr5	-	protein_coding	chr5:126203406-126366500		1.59199	3.01464	5.44755e-05	0.000130166	up	1.02643	0.554351	0.607992	0.316304	0.205148	0.199185	TRUE	FALSE	FALSE
ENSG00000244791	RP11-65D17.1		chr8	+	lincRNA	chr8:127337740-127341780		1.0129	2.01796	5.44946e-05	0.00013019	up	2.33512	2.36329	3.43515	1.4665	0.967124	1.59348	TRUE	FALSE	FALSE
ENSG00000224020	MIR181A2HG	MIR181A2 host gene (non-protein coding) [Source:HGNC Symbol;Acc:37188]	chr9	+	antisense	chr9:127420746-127460910	NR6A1	1.67176	3.18603	5.48422e-05	0.000130964	up	0.538874	0.671056	1.15518	0.287549	0.146534	0.298778	TRUE	FALSE	FALSE
ENSG00000167183	PRR15L	proline rich 15-like [Source:HGNC Symbol;Acc:28149]	chr17	-	protein_coding	chr17:46029333-46035244		1.04561	2.06424	5.54701e-05	0.00013233	up	1.23171	1.48799	1.70238	0.661363	0.615443	0.863136	TRUE	FALSE	FALSE
ENSG00000188687	SLC4A5	solute carrier family 4 (sodium bicarbonate cotransporter), member 5 [Source:HGNC Symbol;Acc:18168]	chr2	-	protein_coding	chr2:74443369-74570541		1.28446	2.43591	5.66845e-05	0.000135097	up	1.30869	0.910011	1.18315	0.323205	0.67728	0.388743	TRUE	FALSE	FALSE
ENSG00000137834	SMAD6	SMAD family member 6 [Source:HGNC Symbol;Acc:6772]	chr15	+	protein_coding	chr15:66994566-67074338		1.28863	2.44295	5.69646e-05	0.000135699	up	1.25737	0.933644	0.75999	0.402569	0.439602	0.365173	TRUE	FALSE	FALSE
ENSG00000270143	AC004257.3		chr19	-	lincRNA	chr19:15346330-15346819	BRD4	1.10871	2.15652	5.97464e-05	0.000141985	up	1.33435	2.24658	2.34077	0.920157	0.908511	0.896333	TRUE	FALSE	TRUE
ENSG00000133433	GSTT2B	glutathione S-transferase theta 2B (gene/pseudogene) [Source:HGNC Symbol;Acc:33437]	chr22	-	protein_coding	chr22:24299601-24303373		1.34318	2.5371	6.0841e-05	0.000144448	up	1.36155	1.34007	1.84981	0.292725	0.627165	0.884714	TRUE	FALSE	FALSE
ENSG00000183971	NPW	neuropeptide W [Source:HGNC Symbol;Acc:30509]	chr16	+	protein_coding	chr16:2059927-2070756		1.53553	2.89895	6.44695e-05	0.00015243	up	0.538874	0.729409	0.607992	0.230039	0.117227	0.298778	TRUE	FALSE	FALSE
ENSG00000123570	RAB9B	RAB9B, member RAS oncogene family [Source:HGNC Symbol;Acc:14090]	chrX	-	protein_coding	chrX:103077252-103087158		1.36713	2.57956	7.64468e-05	0.000178845	up	0.641516	0.816938	0.911988	0.287549	0.410295	0.199185	TRUE	FALSE	FALSE
ENSG00000183979	NPB	neuropeptide B [Source:HGNC Symbol;Acc:30099]	chr17	+	protein_coding	chr17:79858621-79860781		1.1684	2.24762	8.14953e-05	0.000189969	up	0.992298	1.02117	1.18558	0.460079	0.322375	0.64702	TRUE	FALSE	FALSE
ENSG00000253125	RP11-459E5.1		chr8	+	processed_transcript	chr8:22547663-22656129	EGR3	1.33041	2.51474	8.20499e-05	0.000191171	up	0.79548	0.700233	0.72959	0.201284	0.322375	0.365173	TRUE	FALSE	FALSE
ENSG00000223812	RP11-197K6.1		chr3	+	lincRNA	chr3:191275113-191308145		1.06377	2.09039	8.24261e-05	0.000192018	up	1.33435	1.89646	1.94557	0.603853	0.967124	0.896333	TRUE	FALSE	FALSE
ENSG00000215375	MYL5	myosin, light chain 5, regulatory [Source:HGNC Symbol;Acc:7586]	chr4	+	protein_coding	chr4:667369-675822		1.39195	2.62433	8.40903e-05	0.000195663	up	0.692838	0.991996	0.638391	0.258794	0.380988	0.232383	TRUE	FALSE	FALSE
ENSG00000256599	AC020663.1		chr16	-	pseudogene	chr16:4853207-4854787	GLYR1	3.16069	8.94255	8.58563e-05	0.000199447	up	6.51652	8.50053	8.34195	0	1.19249	1.41654	TRUE	FALSE	FALSE
ENSG00000234290	AC116366.6		chr5	-	antisense	chr5:131804582-131808735	C5orf56	1.4517	2.73529	8.62063e-05	0.000200197	up	0.564534	0.787762	1.09439	0.316304	0.234454	0.331975	TRUE	FALSE	FALSE
ENSG00000234771	RP11-395P17.3		chr9	-	antisense	chr9:130873450-130881013	SLC25A25	1.09113	2.13041	8.63808e-05	0.000200571	up	1.05209	1.05122	1.27739	0.491997	0.64475	0.431568	TRUE	FALSE	FALSE
ENSG00000071246	VASH1	vasohibin 1 [Source:HGNC Symbol;Acc:19964]	chr14	+	protein_coding	chr14:77228532-77249354		1.14759	2.21544	9.03244e-05	0.000209206	up	1.01668	1.00162	0.893748	0.385603	0.550089	0.369489	TRUE	FALSE	FALSE
ENSG00000171962	LRRC48	leucine rich repeat containing 48 [Source:HGNC Symbol;Acc:25384]	chr17	+	protein_coding	chr17:17876127-17920203		1.4194	2.67474	9.27073e-05	0.000214324	up	0.718498	0.554351	0.942387	0.201284	0.322375	0.298778	TRUE	FALSE	FALSE
ENSG00000116299	KIAA1324	KIAA1324 [Source:HGNC Symbol;Acc:29618]	chr1	+	protein_coding	chr1:109656301-109749401		1.2226	2.33367	9.4111e-05	0.000217401	up	1.59224	1.25546	1.917	0.680341	0.402382	0.969368	TRUE	FALSE	FALSE
ENSG00000251615	RP11-774O3.3		chr4	-	lincRNA	chr4:8356817-8360065	ACOX3	1.14994	2.21905	9.5346e-05	0.000219946	up	1.41134	1.57552	1.09439	0.776383	0.674056	0.365173	TRUE	FALSE	FALSE
ENSG00000228288	PCAT6	prostate cancer associated transcript 6 (non-protein coding) [Source:HGNC Symbol;Acc:43714]	chr1	+	antisense	chr1:202780082-202781284	KDM5B	1.17655	2.26035	9.84412e-05	0.000226629	up	1.07775	1.31294	1.42878	0.345059	0.556829	0.796741	TRUE	FALSE	FALSE
ENSG00000170516	COX7B2	cytochrome c oxidase subunit VIIb2 [Source:HGNC Symbol;Acc:24381]	chr4	-	protein_coding	chr4:46736844-46911252		1.038	2.05337	9.9285e-05	0.000228431	up	3.41287	4.87245	4.40794	2.32915	1.20158	2.6558	TRUE	FALSE	FALSE
ENSG00000228624	RP3-399L15.3		chr6	+	antisense	chr6:114290865-114792869	HDAC2	1.14838	2.21664	0.000100033	0.000230045	up	0.898123	1.34211	1.15518	0.402569	0.527522	0.597556	TRUE	FALSE	FALSE
ENSG00000111077	TENC1	tensin like C1 domain containing phosphatase (tensin 2) [Source:HGNC Symbol;Acc:19737]	chr12	+	protein_coding	chr12:53440753-53458156		1.00942	2.0131	0.00010016	0.000230302	up	2.74569	3.12741	2.76636	1.40899	0.879204	2.02505	TRUE	FALSE	FALSE
ENSG00000226200	RP11-50E11.3		chr10	+	antisense	chr10:52384711-52401211	SGMS1	1.03174	2.04449	0.00010576	0.000242406	up	2.10571	1.34211	1.74646	0.718873	1.02574	0.796741	TRUE	FALSE	FALSE
ENSG00000251381	LINC00958	long intergenic non-protein coding RNA 958 [Source:HGNC Symbol;Acc:48671]	chr11	-	lincRNA	chr11:12984057-13011095		1.28071	2.42959	0.000106024	0.000242958	up	1.09853	0.68652	0.971571	0.316592	0.326478	0.501283	TRUE	FALSE	FALSE
ENSG00000270820	RP11-355B11.2		chr2	+	antisense	chr2:61698323-61711265	XPO1	1.00576	2.008	0.000112917	0.000257524	up	1.36001	1.25458	1.61118	0.517589	0.791284	0.796741	TRUE	FALSE	FALSE
ENSG00000189046	ALKBH2	alkB, alkylation repair homolog 2 (E. coli) [Source:HGNC Symbol;Acc:32487]	chr12	-	protein_coding	chr12:109525996-109531436		1.02627	2.03675	0.000115334	0.000262796	up	1.92455	2.7134	2.91836	0.833893	1.31881	1.56028	TRUE	FALSE	FALSE
ENSG00000166262	FAM227B	family with sequence similarity 227, member B [Source:HGNC Symbol;Acc:26543]	chr15	-	protein_coding	chr15:49619159-49913128		1.1832	2.2708	0.000121107	0.000274897	up	1.4855	1.3567	1.04909	0.35196	0.797438	0.566018	TRUE	FALSE	FALSE
ENSG00000149633	KIAA1755	KIAA1755 [Source:HGNC Symbol;Acc:29372]	chr20	-	protein_coding	chr20:36838890-36889174		1.00405	2.00562	0.000121272	0.000275229	up	1.12907	1.22541	1.36798	0.718873	0.615443	0.497963	TRUE	FALSE	FALSE
ENSG00000243742	RPLP0P2	ribosomal protein, large, P0 pseudogene 2 [Source:HGNC Symbol;Acc:17960]	chr11	+	pseudogene	chr11:61382508-61406921		1.28078	2.4297	0.000124231	0.00028126	up	0.799586	1.21841	0.72959	0.376689	0.410295	0.331975	TRUE	FALSE	FALSE
ENSG00000258988	RP11-125H8.1		chr14	+	pseudogene	chr14:67665779-67667044	FAM71D	1.48498	2.79913	0.00012551	0.000283938	up	0.587629	0.854284	0.635959	0.392505	0.21394	0.112208	TRUE	FALSE	FALSE
ENSG00000269808	AC010327.2	Uncharacterized protein; cDNA FLJ45856 fis, clone OCBBF2025631 [Source:UniProtKB/TrEMBL;Acc:Q6ZS40]	chr19	+	protein_coding	chr19:55738587-55741647		1.05891	2.08335	0.00012629	0.000285617	up	1.18039	1.45882	1.36798	0.747628	0.410295	0.763543	TRUE	FALSE	FALSE
ENSG00000203815	AL358813.2		chr1	+	protein_coding	chr1:149675978-149676609		1.35411	2.5564	0.000128386	0.000290047	up	1.36001	1.22541	1.12478	0.805138	0.234454	0.39837	TRUE	FALSE	FALSE
ENSG00000072818	ACAP1	ArfGAP with coiled-coil, ankyrin repeat and PH domains 1 [Source:HGNC Symbol;Acc:16467]	chr17	+	protein_coding	chr17:7239848-7254797		1.02104	2.02938	0.000128712	0.000290697	up	1.87323	2.2174	2.52377	1.38024	0.674056	1.19511	TRUE	FALSE	FALSE
ENSG00000164362	TERT	telomerase reverse transcriptase [Source:HGNC Symbol;Acc:11730]	chr5	-	protein_coding	chr5:1253262-1295184		1.19504	2.28951	0.000129856	0.000292924	up	1.36001	0.933644	0.881588	0.460079	0.556829	0.365173	TRUE	FALSE	FALSE
ENSG00000042980	ADAM28	ADAM metallopeptidase domain 28 [Source:HGNC Symbol;Acc:206]	chr8	+	protein_coding	chr8:24151553-24216531		1.23106	2.34739	0.00013402	0.000301495	up	0.898123	0.904467	0.75999	0.345059	0.498216	0.232383	TRUE	FALSE	FALSE
ENSG00000260495	RP11-55K13.1		chr16	-	antisense	chr16:81344336-81347028	GAN	1.32197	2.50008	0.000137132	0.000308075	up	0.685653	0.869747	0.638391	0.230039	0.381281	0.256617	TRUE	FALSE	FALSE
ENSG00000273297	RP11-38M8.1		chr7	-	lincRNA	chr7:134101042-134117205	AKR1B1	1.19289	2.2861	0.000137803	0.000309443	up	0.898123	0.846115	0.72959	0.392217	0.322375	0.365173	TRUE	FALSE	FALSE
ENSG00000186891	TNFRSF18	tumor necrosis factor receptor superfamily, member 18 [Source:HGNC Symbol;Acc:11914]	chr1	-	protein_coding	chr1:1138888-1142071		1.06674	2.0947	0.000150918	0.000337316	up	1.10341	1.28376	1.70238	0.776383	0.556829	0.597556	TRUE	FALSE	FALSE
ENSG00000139144	PIK3C2G	phosphatidylinositol-4-phosphate 3-kinase, catalytic subunit type 2 gamma [Source:HGNC Symbol;Acc:8973]	chr12	+	protein_coding	chr12:18400548-18801348		1.22231	2.33321	0.000163452	0.000363147	up	1.84757	0.904467	1.27678	0.546343	0.556829	0.630753	TRUE	FALSE	TRUE
ENSG00000126217	MCF2L	MCF.2 cell line derived transforming sequence-like [Source:HGNC Symbol;Acc:14576]	chr13	+	protein_coding	chr13:113548692-113754053		1.35217	2.55296	0.000164352	0.000364875	up	0.667177	0.64188	0.638391	0.345059	0.175841	0.232383	TRUE	FALSE	FALSE
ENSG00000185065	AC000068.5		chr22	+	antisense	chr22:19435416-19437628	C22orf39	1.44009	2.71338	0.000165307	0.000366776	up	0.923784	0.583527	0.547193	0.316304	0.175841	0.26558	TRUE	FALSE	FALSE
ENSG00000236539	HNRNPA1P54	heterogeneous nuclear ribonucleoprotein A1 pseudogene 54 [Source:HGNC Symbol;Acc:48784]	chr1	-	pseudogene	chr1:179416737-179426450	AXDND1	1.34939	2.54804	0.00016753	0.00037132	up	0.641003	0.575358	0.856356	0.287549	0.204268	0.316041	TRUE	FALSE	FALSE
ENSG00000258955	LINC00519	long intergenic non-protein coding RNA 519 [Source:HGNC Symbol;Acc:19838]	chr14	-	lincRNA	chr14:51771134-51795104		1.12642	2.18317	0.000173366	0.000383605	up	0.898123	0.933644	0.820789	0.460079	0.410295	0.331975	TRUE	FALSE	FALSE
ENSG00000256142	AL513327.1		chr1	+	pseudogene	chr1:33764975-33766320	ZNF362	2.17783	4.52471	0.000176625	0.000390142	up	5.03411	7.3008	7.44577	0.837056	0.350802	3.1946	TRUE	FALSE	FALSE
ENSG00000204262	COL5A2	collagen, type V, alpha 2 [Source:HGNC Symbol;Acc:2210]	chr2	-	protein_coding	chr2:189896622-190044605		1.01777	2.02479	0.000179584	0.000396327	up	1.77059	1.57552	1.73278	0.690118	1.20158	0.597556	TRUE	FALSE	FALSE
ENSG00000229474	PATL2	protein associated with topoisomerase II homolog 2 (yeast) [Source:HGNC Symbol;Acc:33630]	chr15	-	protein_coding	chr15:44957930-45003514		1.04297	2.06047	0.000188632	0.000414941	up	1.12907	1.31294	0.942387	0.460079	0.556829	0.630753	TRUE	FALSE	FALSE
ENSG00000099840	IZUMO4	IZUMO family member 4 [Source:HGNC Symbol;Acc:26950]	chr19	+	protein_coding	chr19:2096380-2099592		1.03293	2.04617	0.000192692	0.000423308	up	1.18039	1.22541	1.06399	0.546343	0.73267	0.39837	TRUE	FALSE	FALSE
ENSG00000171916	LGALS9C	lectin, galactoside-binding, soluble, 9C [Source:HGNC Symbol;Acc:33874]	chr17	+	protein_coding	chr17:18380051-18398259		1.33593	2.52438	0.000197034	0.000432081	up	0.642799	0.762087	0.607992	0.346784	0.283397	0.147397	TRUE	FALSE	FALSE
ENSG00000272273	XXbac-BPG252P9.10		chr6	+	antisense	chr6:30710706-30711369	IER3	1.12384	2.17926	0.000200162	0.000438487	up	2.72003	3.06352	3.58715	1.00642	1.02574	2.29063	TRUE	FALSE	TRUE
ENSG00000234753	RP11-328M4.2		chr6	-	antisense	chr6:41462591-41516359	FOXP4	1.42643	2.68781	0.000201259	0.000440761	up	0.513213	0.700233	0.607992	0.258794	0.117227	0.298778	TRUE	FALSE	FALSE
ENSG00000205309	NT5M	5',3'-nucleotidase, mitochondrial [Source:HGNC Symbol;Acc:15769]	chr17	+	protein_coding	chr17:17206649-17250977		1.1097	2.15801	0.000202781	0.000443703	up	1.28303	1.02117	1.21598	0.776383	0.468909	0.365173	TRUE	FALSE	FALSE
ENSG00000224023	RP11-383C5.4		chr10	-	lincRNA	chr10:127389005-127408135	C10orf137	1.02048	2.0286	0.000211591	0.000461622	up	1.25737	1.66305	1.09439	0.661363	0.556829	0.763543	TRUE	FALSE	FALSE
ENSG00000260274	RP11-817O13.8		chr15	+	lincRNA	chr15:75660496-75661925	MAN2C1	1.42006	2.67596	0.000212178	0.000462836	up	0.538874	0.875291	0.820789	0.258794	0.146534	0.431568	TRUE	FALSE	FALSE
ENSG00000104899	AMH	anti-Mullerian hormone [Source:HGNC Symbol;Acc:464]	chr19	+	protein_coding	chr19:2249308-2252072		1.08382	2.11965	0.000217947	0.000474723	up	1.41134	2.18823	1.33758	0.862648	0.879204	0.564358	TRUE	FALSE	FALSE
ENSG00000168918	INPP5D	inositol polyphosphate-5-phosphatase, 145kDa [Source:HGNC Symbol;Acc:6079]	chr2	+	protein_coding	chr2:233924677-234116549		1.3553	2.5585	0.000221326	0.000481457	up	0.718498	1.05035	0.668791	0.17253	0.322375	0.464766	TRUE	FALSE	FALSE
ENSG00000215018	COL28A1	collagen, type XXVIII, alpha 1 [Source:HGNC Symbol;Acc:22442]	chr7	-	protein_coding	chr7:7395834-7575484		1.07344	2.10445	0.000222316	0.000483369	up	0.996403	1.05473	0.863348	0.539155	0.364577	0.478045	TRUE	FALSE	FALSE
ENSG00000122477	LRRC39	leucine rich repeat containing 39 [Source:HGNC Symbol;Acc:28228]	chr1	-	protein_coding	chr1:100614409-100643771		1.33319	2.5196	0.000230105	0.000499232	up	1.51398	0.700233	1.06399	0.546343	0.322375	0.431568	TRUE	FALSE	TRUE
ENSG00000250397	RP11-1391J7.1		chr11	-	antisense	chr11:856880-859795	TSPAN4	1.01653	2.02305	0.000232509	0.000504056	up	1.31075	1.05356	1.10381	0.546343	0.452497	0.730346	TRUE	FALSE	FALSE
ENSG00000261342	AC006538.1		chr19	-	sense_intronic	chr19:2727741-2729325	AC006538.4	1.15487	2.22664	0.000237115	0.000513317	up	1.18039	1.89646	1.58078	0.460079	0.64475	0.995262	TRUE	FALSE	FALSE
ENSG00000149926	FAM57B	family with sequence similarity 57, member B [Source:HGNC Symbol;Acc:25295]	chr16	-	protein_coding	chr16:30035748-30064299		1.32429	2.5041	0.000238055	0.000515054	up	0.564534	0.816938	1.09439	0.37784	0.293068	0.299442	TRUE	FALSE	TRUE
ENSG00000243696	RP5-966M1.6	Musculoskeletal embryonic nuclear protein 1 [Source:UniProtKB/TrEMBL;Acc:D6R8Y8]	chr3	-	protein_coding	chr3:52847298-52869745		1.00505	2.00701	0.00024729	0.000534025	up	1.67975	1.11162	1.2017	0.621394	0.682555	0.694824	TRUE	FALSE	FALSE
ENSG00000214491	SEC14L6	SEC14-like 6 (S. cerevisiae) [Source:HGNC Symbol;Acc:40047]	chr22	-	protein_coding	chr22:30918786-30942669		1.29323	2.45077	0.000256162	0.000552222	up	1.18039	0.816938	0.851188	0.287549	0.263761	0.630753	TRUE	FALSE	FALSE
ENSG00000085465	OVGP1	oviductal glycoprotein 1, 120kDa [Source:HGNC Symbol;Acc:8524]	chr1	-	protein_coding	chr1:111956936-111970399		1.16577	2.24352	0.000256425	0.000552628	up	1.77059	1.98399	1.03359	0.517589	0.73267	0.896333	TRUE	FALSE	TRUE
ENSG00000198796	ALPK2	alpha-kinase 2 [Source:HGNC Symbol;Acc:20565]	chr18	-	protein_coding	chr18:56148479-56296189		1.3433	2.53731	0.000268345	0.000576646	up	0.667177	0.64188	0.547193	0.316304	0.146534	0.26558	TRUE	FALSE	FALSE
ENSG00000115423	DNAH6	dynein, axonemal, heavy chain 6 [Source:HGNC Symbol;Acc:2951]	chr2	+	protein_coding	chr2:84743579-85046713		1.04183	2.05884	0.000268635	0.000577042	up	0.949444	1.02117	1.03359	0.603853	0.468909	0.365173	TRUE	FALSE	FALSE
ENSG00000100253	MIOX	myo-inositol oxygenase [Source:HGNC Symbol;Acc:14522]	chr22	+	protein_coding	chr22:50925213-50929077		1.13061	2.18952	0.000306423	0.000653096	up	0.841156	1.17843	1.42878	0.604428	0.381575	0.575977	TRUE	FALSE	FALSE
ENSG00000135917	SLC19A3	solute carrier family 19 (thiamine transporter), member 3 [Source:HGNC Symbol;Acc:16266]	chr2	-	protein_coding	chr2:228549926-228582728		1.10009	2.14368	0.000313731	0.000667333	up	1.02643	0.758586	0.881588	0.431324	0.351682	0.464766	TRUE	FALSE	FALSE
ENSG00000182584	ACTL10	actin-like 10 [Source:HGNC Symbol;Acc:16127]	chr20	+	protein_coding	chr20:32254304-32256331		1.29317	2.45066	0.000315235	0.00067015	up	1.38568	1.34211	0.607992	0.460079	0.468909	0.431568	TRUE	FALSE	TRUE
ENSG00000205464	ATP6AP1L	ATPase, H+ transporting, lysosomal accessory protein 1-like [Source:HGNC Symbol;Acc:28091]	chr5	+	protein_coding	chr5:81575281-81682796		1.11512	2.16613	0.00031739	0.000674635	up	2.00153	1.19623	2.55357	0.805138	0.82059	1.02979	TRUE	FALSE	TRUE
ENSG00000171403	KRT9	keratin 9 [Source:HGNC Symbol;Acc:6447]	chr17	-	protein_coding	chr17:39722096-39728310		1.24403	2.36859	0.000332539	0.000704821	up	0.615856	1.16705	0.972787	0.460079	0.351682	0.331975	TRUE	FALSE	TRUE
ENSG00000237276	ANO7P1	anoctamin 7 pseudogene 1 [Source:HGNC Symbol;Acc:32248]	chr1	-	pseudogene	chr1:16542404-16554522	C1orf134	1.13164	2.19107	0.000332989	0.000705675	up	1.00077	1.57552	1.67198	0.546343	0.498216	0.896333	TRUE	FALSE	TRUE
ENSG00000235257	AC093415.2		chr3	-	processed_transcript	chr3:37786923-37903271	ITGA9	1.02681	2.03751	0.000346313	0.000731723	up	1.76006	1.26246	1.09439	0.603853	0.82059	0.597888	TRUE	FALSE	FALSE
ENSG00000235831	BHLHE40-AS1	BHLHE40 antisense RNA 1 [Source:HGNC Symbol;Acc:44471]	chr3	-	antisense	chr3:4938493-5021646	BHLHE40	1.18527	2.27406	0.000355872	0.000750641	up	0.692838	0.758586	1.06399	0.287549	0.380988	0.431568	TRUE	FALSE	FALSE
ENSG00000108244	KRT23	keratin 23 (histone deacetylase inducible) [Source:HGNC Symbol;Acc:6438]	chr17	-	protein_coding	chr17:39078948-39093886		1.0204	2.02848	0.000376935	0.000792821	up	1.18039	1.1087	1.33758	0.833893	0.498216	0.431568	TRUE	FALSE	FALSE
ENSG00000241528	RP1-130H16.16		chr22	-	antisense	chr22:30770930-30773862	CCDC157	1.02106	2.0294	0.000379655	0.000797639	up	0.975105	1.42672	1.06399	0.460079	0.64475	0.596228	TRUE	FALSE	FALSE
ENSG00000167925	GHDC	GH3 domain containing [Source:HGNC Symbol;Acc:24438]	chr17	-	protein_coding	chr17:40340817-40346531		1.46225	2.75537	0.00038221	0.000802647	up	0.513213	1.13788	0.638391	0.316304	0.175841	0.331975	TRUE	TRUE	TRUE
ENSG00000263020	CSNK2B-LY6G5B-1181	Uncharacterized protein [Source:UniProtKB/TrEMBL;Acc:H0Y6P8]	chr6	+	protein_coding	chr6:31633879-31641323		1.27059	2.4126	0.000383144	0.000804061	up	4.49498	4.07623	5.60781	3.17541	1.81907	0.847201	TRUE	FALSE	FALSE
ENSG00000251417	RP11-1348G14.4		chr16	+	lincRNA	chr16:28814097-28829149	ATXN2L	1.00671	2.00932	0.000408941	0.000854944	up	1.09571	0.853117	1.06034	0.426723	0.556829	0.513898	TRUE	FALSE	FALSE
ENSG00000130208	APOC1	apolipoprotein C-I [Source:HGNC Symbol;Acc:607]	chr19	+	protein_coding	chr19:45417504-45422606		1.05436	2.0768	0.000420305	0.000877222	up	0.949444	1.25458	1.55038	0.661363	0.439602	0.697148	TRUE	FALSE	FALSE
ENSG00000101197	BIRC7	baculoviral IAP repeat containing 7 [Source:HGNC Symbol;Acc:13702]	chr20	+	protein_coding	chr20:61867235-61871859		1.19025	2.28193	0.000436411	0.000908162	up	1.10341	0.758586	1.55038	0.575098	0.380988	0.531161	TRUE	FALSE	TRUE
ENSG00000250186	RP11-1079K10.4		chr17	+	antisense	chr17:47481443-47482559	RP11-81K2.1	1.18531	2.27412	0.000437694	0.000910323	up	1.15473	1.86729	1.82398	0.546343	0.498216	1.09552	TRUE	FALSE	TRUE
ENSG00000236528	RP1-125I3.2		chr1	+	antisense	chr1:26186104-26189911	PAQR7	1.08966	2.12824	0.000462628	0.000958963	up	0.898123	1.19623	0.972787	0.402569	0.351682	0.697148	TRUE	FALSE	FALSE
ENSG00000167971	CASKIN1	CASK interacting protein 1 [Source:HGNC Symbol;Acc:20879]	chr16	-	protein_coding	chr16:2227184-2246526		1.09782	2.14031	0.000464235	0.000962028	up	1.05209	1.72141	1.36798	0.603853	0.439602	0.896333	TRUE	FALSE	FALSE
ENSG00000259716	RP5-977B1.11		chr20	-	antisense	chr20:35177530-35232932	MYL9	1.2908	2.44663	0.000469336	0.000971379	up	0.538874	0.904467	0.972787	0.345059	0.205148	0.431568	TRUE	FALSE	TRUE
ENSG00000074370	ATP2A3	ATPase, Ca++ transporting, ubiquitous [Source:HGNC Symbol;Acc:813]	chr17	-	protein_coding	chr17:3827169-3867736		1.0204	2.02848	0.000472582	0.00097769	up	1.82191	1.51717	2.15837	1.26522	0.849897	0.564358	TRUE	FALSE	FALSE
ENSG00000174028	FAM3C2	family with sequence similarity 3, member C2 (pseudogene) [Source:HGNC Symbol;Acc:34501]	chrX	+	pseudogene	chrX:23093875-23094884		-11.4088	0.000367792	9.64486e-132	2.05008e-128	down	0	0	0	10.2252	8.19711	11.4133	TRUE	FALSE	FALSE
ENSG00000270181	BIVM-ERCC5	BIVM-ERCC5 readthrough [Source:HGNC Symbol;Acc:43690]	chr13	+	protein_coding	chr13:103459704-103524748		-10.2563	0.000817636	6.28475e-26	1.63767e-24	down	0	0	0	7.27931	4.56776	1.53638	TRUE	FALSE	TRUE
ENSG00000270149	F11R		chr1	-	protein_coding	chr1:160967747-161008752		-7.45833	0.00568617	2.25471e-12	1.39608e-11	down	0	0	0.161726	14.0266	13.9515	1.26416	TRUE	FALSE	TRUE
ENSG00000162825	NBPF8	neuroblastoma breakpoint family, member 8 [Source:HGNC Symbol;Acc:31990]	chr1	+	protein_coding	chr1:144146808-144224481		-4.39862	0.0474114	1.12305e-12	7.23372e-12	down	2.83088	0.382502	0.476362	28.4216	24.8797	25.2275	TRUE	FALSE	FALSE
ENSG00000257315	ZBED6	zinc finger, BED-type containing 6 [Source:HGNC Symbol;Acc:33273]	chr1	+	protein_coding	chr1:203765437-203769686		-3.87153	0.0683207	4.7614e-12	2.83607e-11	down	1.20092	0.191397	0.41009	9.85977	12.5723	4.34888	TRUE	FALSE	TRUE
ENSG00000233280	CRYBG3	Beta/gamma crystallin domain-containing protein 3; cDNA FLJ60082, weakly similar to Uro-adherence factor A [Source:UniProtKB/TrEMBL;Acc:B4DLE8]	chr3	+	protein_coding	chr3:97540884-97594132		-3.66191	0.079005	6.33493e-12	3.72412e-11	down	0.307928	0.0583527	0.151998	3.01927	2.78415	0.995926	TRUE	FALSE	TRUE
ENSG00000223459	FAM115B	family with sequence similarity 115, member B (pseudogene) [Source:HGNC Symbol;Acc:33604]	chr7	+	pseudogene	chr7:143295133-143305111		-3.46921	0.0902949	1.16218e-22	2.20844e-21	down	0.203232	0.0708986	0.102447	1.6304	1.3909	1.36475	TRUE	FALSE	FALSE
ENSG00000178502	KLHL11	kelch-like family member 11 [Source:HGNC Symbol;Acc:19008]	chr17	-	protein_coding	chr17:40009797-40021684		-3.37617	0.09631	2.26986e-14	1.76731e-13	down	0.333589	0.116705	0.0607992	2.21413	2.19801	1.16191	TRUE	FALSE	FALSE
ENSG00000249839	AC011330.5		chr15	-	pseudogene	chr15:43955852-43976537	STRC	-3.30828	0.10095	8.44263e-09	3.45579e-08	down	0.214266	0.0463904	0	0.772932	1.46856	0.571994	TRUE	FALSE	FALSE
ENSG00000272410	RP11-438J1.1	Uncharacterized protein [Source:UniProtKB/TrEMBL;Acc:H7C1D0]	chr3	+	protein_coding	chr3:10291056-10327480		-3.07634	0.118557	7.86029e-09	3.23164e-08	down	0.199383	0.298182	0	1.69424	1.88179	0.741965	TRUE	FALSE	TRUE
ENSG00000251493	FOXD1	forkhead box D1 [Source:HGNC Symbol;Acc:3802]	chr5	-	protein_coding	chr5:72740654-72744352		-3.05117	0.120644	3.25619e-05	8.04665e-05	down	0.79548	0.525175	0.942387	4.21317	0.879204	13.7561	TRUE	TRUE	TRUE
ENSG00000256664	RP11-611O2.3		chr12	+	pseudogene	chr12:69235726-69236164	MDM2	-3.02224	0.123088	6.51606e-11	3.42588e-10	down	0.359249	0	0.26174	1.26809	1.7209	2.23021	TRUE	FALSE	FALSE
ENSG00000185495	RP11-504P24.4		chr1	+	lincRNA	chr1:224183659-224198309		-3.01079	0.124069	7.06077e-38	4.93226e-36	down	0.356427	0.709569	0.42833	3.69846	4.37492	3.94619	TRUE	FALSE	FALSE
ENSG00000259024	TVP23C-CDRT4	TVP23C-CDRT4 readthrough [Source:HGNC Symbol;Acc:42961]	chr17	-	protein_coding	chr17:15339338-15466875		-2.98326	0.126459	1.19499e-10	6.05801e-10	down	1.25301	1.96182	0.369051	5.53273	11.1167	11.8266	TRUE	FALSE	FALSE
ENSG00000257411	RP11-603J24.9	Uncharacterized protein [Source:UniProtKB/TrEMBL;Acc:H0YIN7]	chr12	+	protein_coding	chr12:56495115-56503073		-2.97646	0.127056	2.37342e-05	6.00478e-05	down	0.544519	0.115538	0	2.75386	1.39383	1.24192	TRUE	FALSE	FALSE
ENSG00000259366	CTD-2647L4.4		chr8	+	sense_intronic	chr8:28913452-28914202	HMBOX1	-2.83803	0.139852	8.40455e-10	3.87516e-09	down	0.076982	0.175058	0.0303996	0.546343	0.908511	0.630753	TRUE	FALSE	FALSE
ENSG00000255103	KIAA0754	KIAA0754 [Source:HGNC Symbol;Acc:29111]	chr1	+	protein_coding	chr1:39876151-39882154		-2.69047	0.154913	9.56126e-07	2.96564e-06	down	2.34	0.466822	0.547193	7.96511	9.78847	4.0833	TRUE	FALSE	TRUE
ENSG00000182836	PLCXD3	phosphatidylinositol-specific phospholipase C, X domain containing 3 [Source:HGNC Symbol;Acc:31822]	chr5	-	protein_coding	chr5:41307056-41510730		-2.53987	0.171959	2.45125e-85	1.91959e-82	down	2.46342	2.68423	2.00637	13.3423	14.9172	13.4782	TRUE	FALSE	FALSE
ENSG00000123870	ZNF137P	zinc finger protein 137, pseudogene [Source:HGNC Symbol;Acc:12921]	chr19	+	pseudogene	chr19:53091758-53100660	ZNF83	-2.49777	0.17705	1.70395e-11	9.56e-11	down	0.28586	0.145882	0.121598	1.20799	0.82059	1.22831	TRUE	FALSE	FALSE
ENSG00000185900	POMK	protein-O-mannose kinase [Source:HGNC Symbol;Acc:26267]	chr8	+	protein_coding	chr8:42948658-42978577		-2.48841	0.178203	1.90832e-09	8.43551e-09	down	0.359249	0.145882	0.0607992	1.20771	1.31881	0.796741	TRUE	FALSE	FALSE
ENSG00000218586	RP4-791C19.1		chr7	+	pseudogene	chr7:55001392-55005877		-2.42779	0.185849	2.65674e-11	1.4592e-10	down	0.513213	0.116705	0.213101	1.58267	1.78244	1.32923	TRUE	FALSE	FALSE
ENSG00000176994	SMCR8	Smith-Magenis syndrome chromosome region, candidate 8 [Source:HGNC Symbol;Acc:17921]	chr17	+	protein_coding	chr17:18218624-18226517		-2.39514	0.190104	1.39502e-15	1.2618e-14	down	3.8491	1.51717	1.70238	12.7097	14.4189	10.2912	TRUE	FALSE	FALSE
ENSG00000177034	MTX3	metaxin 3 [Source:HGNC Symbol;Acc:24812]	chr5	-	protein_coding	chr5:79275584-79287082		-2.3706	0.193365	8.92916e-20	1.27624e-18	down	1.66794	0.67164	0.926883	5.90597	6.15443	5.04603	TRUE	FALSE	FALSE
ENSG00000180776	ZDHHC20	zinc finger, DHHC-type containing 20 [Source:HGNC Symbol;Acc:20749]	chr13	-	protein_coding	chr13:21950263-22033509		-2.33582	0.198083	2.17699e-12	1.35077e-11	down	3.66947	1.19623	1.67198	11.5592	12.7485	8.89694	TRUE	FALSE	FALSE
ENSG00000196110	ZNF699	zinc finger protein 699 [Source:HGNC Symbol;Acc:24750]	chr19	-	protein_coding	chr19:9404951-9420514		-2.22862	0.213363	2.29316e-12	1.41871e-11	down	0.307928	0.175058	0.303996	1.40899	1.26019	1.06232	TRUE	FALSE	FALSE
ENSG00000102908	NFAT5	nuclear factor of activated T-cells 5, tonicity-responsive [Source:HGNC Symbol;Acc:7774]	chr16	+	protein_coding	chr16:69598997-69738569		-2.20172	0.217378	1.39226e-30	5.46581e-29	down	39.3432	25.1818	23.9658	146.563	152.582	108.156	TRUE	FALSE	FALSE
ENSG00000100170	SLC5A1	solute carrier family 5 (sodium/glucose cotransporter), member 1 [Source:HGNC Symbol;Acc:11036]	chr22	+	protein_coding	chr22:32439019-32509016		-2.17334	0.221696	9.80964e-09	3.97921e-08	down	0.307928	0.175058	0.212797	0.920157	0.82059	1.49389	TRUE	FALSE	FALSE
ENSG00000255330	SOGA3	C6orf174 protein [Source:UniProtKB/TrEMBL;Acc:A5PLQ8]	chr6	-	protein_coding	chr6:127759551-127840146		-2.17148	0.221983	8.07064e-07	2.52541e-06	down	1.0739	1.80952	0.551144	2.66012	5.11667	7.76324	TRUE	FALSE	TRUE
ENSG00000237296	SMG1P1	SMG1 pseudogene 1 [Source:HGNC Symbol;Acc:44186]	chr16	+	pseudogene	chr16:22448329-22503541	CDR2	-2.14537	0.226036	7.82123e-07	2.45097e-06	down	0.463431	0.393297	1.27009	4.12461	3.37644	1.86338	TRUE	FALSE	TRUE
ENSG00000169629	RGPD8	RANBP2-like and GRIP domain containing 8 [Source:HGNC Symbol;Acc:9849]	chr2	-	protein_coding	chr2:113127669-113192065		-2.11978	0.230082	1.38978e-51	2.37642e-49	down	4.40209	3.81656	3.98204	18.5648	19.843	14.6743	TRUE	FALSE	FALSE
ENSG00000132326	PER2	period circadian clock 2 [Source:HGNC Symbol;Acc:8846]	chr2	-	protein_coding	chr2:239152679-239198743		-2.10735	0.232072	9.89731e-87	8.18123e-84	down	3.69436	3.29956	3.45491	14.8962	15.3008	14.9389	TRUE	FALSE	FALSE
ENSG00000232871	SEC1P	secretory blood group 1, pseudogene [Source:HGNC Symbol;Acc:44149]	chr19	+	pseudogene	chr19:49141328-49184461	NTN5	-2.05836	0.240089	9.16324e-09	3.73534e-08	down	0.129586	0.233411	0.243197	0.74734	0.849897	0.929531	TRUE	FALSE	FALSE
ENSG00000135373	EHF	ets homologous factor [Source:HGNC Symbol;Acc:3246]	chr11	+	protein_coding	chr11:34642640-34682604		-1.99959	0.25007	3.2378e-51	5.35281e-49	down	26.4305	19.5482	20.0333	93.9136	95.5109	74.7609	TRUE	FALSE	FALSE
ENSG00000204569	PPP1R10	protein phosphatase 1, regulatory subunit 10 [Source:HGNC Symbol;Acc:9284]	chr6	-	protein_coding	chr6:30568177-30586389		-1.98053	0.253397	2.76905e-172	1.37336e-168	down	14.7805	15.055	15.3518	60.2703	60.0203	57.9297	TRUE	FALSE	FALSE
ENSG00000229874	RP11-312O7.2		chr1	-	antisense	chr1:206135293-206137984	FAM72A	-1.96797	0.255613	3.13818e-14	2.39328e-13	down	1.90761	0.95786	0.852404	4.74485	5.27288	4.71239	TRUE	FALSE	FALSE
ENSG00000168143	FAM83B	family with sequence similarity 83, member B [Source:HGNC Symbol;Acc:21357]	chr6	+	protein_coding	chr6:54711569-54806820		-1.95522	0.257881	4.10216e-19	5.43993e-18	down	2.4121	1.54635	1.82398	8.10889	8.79204	5.61038	TRUE	FALSE	FALSE
ENSG00000028137	TNFRSF1B	tumor necrosis factor receptor superfamily, member 1B [Source:HGNC Symbol;Acc:11917]	chr1	+	protein_coding	chr1:12227060-12269285		-1.95178	0.258497	6.51975e-09	2.70743e-08	down	0.461892	0.233411	0.276636	1.63903	1.08435	1.11112	TRUE	FALSE	FALSE
ENSG00000233178	RP11-88I18.2		chr9	-	antisense	chr9:71010609-71021416	PGM5	-1.95144	0.258558	1.599e-11	9.00172e-11	down	0.898123	0.437645	0.364795	2.27164	2.19801	2.25743	TRUE	FALSE	FALSE
ENSG00000242689	CNTF	ciliary neurotrophic factor [Source:HGNC Symbol;Acc:2169]	chr11	+	protein_coding	chr11:58390146-58393198		-1.9089	0.266296	8.08105e-08	2.8973e-07	down	0.179625	0.379293	0.182398	1.11023	0.908511	0.763543	TRUE	FALSE	FALSE
ENSG00000170873	MTSS1	metastasis suppressor 1 [Source:HGNC Symbol;Acc:20443]	chr8	-	protein_coding	chr8:125563031-125740730		-1.90385	0.267228	4.35373e-07	1.41687e-06	down	0.410571	0.116705	0.303996	0.805138	1.34811	1.02912	TRUE	FALSE	FALSE
ENSG00000232063	RP11-307E17.8		chr9	+	lincRNA	chr9:97094758-97123230	NUTM2F	-1.88769	0.270239	1.71397e-07	5.89237e-07	down	1.38645	0.581777	0.455994	3.73756	2.90137	2.45662	TRUE	FALSE	FALSE
ENSG00000163638	ADAMTS9	ADAM metallopeptidase with thrombospondin type 1 motif, 9 [Source:HGNC Symbol;Acc:13202]	chr3	-	protein_coding	chr3:64501333-64673676		-1.87442	0.272736	9.05695e-103	1.34758e-99	down	11.188	9.77408	9.42387	38.6754	36.8973	36.0857	TRUE	FALSE	FALSE
ENSG00000258653	RP5-1021I20.4	Uncharacterized protein [Source:UniProtKB/TrEMBL;Acc:G3V3Y1]	chr14	+	protein_coding	chr14:74318674-74398981		-1.87344	0.272922	2.73128e-08	1.03988e-07	down	0.253527	0.468281	0.150478	1.15624	0.958625	1.11378	TRUE	FALSE	FALSE
ENSG00000260743	RP11-255C15.3		chr3	+	lincRNA	chr3:179058110-179059675	ZNF639	-1.87009	0.273557	3.06178e-07	1.02053e-06	down	0.153964	0.204235	0.364795	1.06393	0.849897	0.697148	TRUE	FALSE	FALSE
ENSG00000177483	RBM44	RNA binding motif protein 44 [Source:HGNC Symbol;Acc:24756]	chr2	+	protein_coding	chr2:238707032-238751451		-1.84563	0.278234	2.59883e-07	8.7267e-07	down	0.282267	0.116705	0.243197	0.862648	0.761977	0.730346	TRUE	FALSE	FALSE
ENSG00000179094	PER1	period circadian clock 1 [Source:HGNC Symbol;Acc:8845]	chr17	-	protein_coding	chr17:8043790-8059824		-1.83775	0.279758	3.64667e-158	1.35647e-154	down	34.3083	34.7199	37.3307	130.72	127.279	121.935	TRUE	FALSE	FALSE
ENSG00000270757	HSPE1-MOB4	HSPE1-MOB4 readthrough [Source:HGNC Symbol;Acc:49184]	chr2	+	protein_coding	chr2:198365137-198415450		-1.82962	0.281338	4.26459e-16	4.08846e-15	down	1.00384	0.91147	0.838117	3.52593	2.6042	3.73306	TRUE	FALSE	FALSE
ENSG00000215417	MIR17HG	miR-17-92 cluster host gene (non-protein coding) [Source:HGNC Symbol;Acc:23564]	chr13	+	processed_transcript	chr13:92000074-92006833		-1.81848	0.283519	1.12613e-14	9.04733e-14	down	0.641516	0.816938	0.577592	2.12786	2.34454	2.7554	TRUE	FALSE	FALSE
ENSG00000235373	RP11-206L10.3		chr1	-	lincRNA	chr1:677193-685396		-1.80977	0.285236	6.00874e-07	1.91279e-06	down	3.16216	0.826566	1.46344	6.47705	6.66818	6.0954	TRUE	FALSE	FALSE
ENSG00000221874	ZNF321P	zinc finger protein 321, pseudogene [Source:HGNC Symbol;Acc:13827]	chr19	-	protein_coding	chr19:53431728-53466076		-1.80732	0.285722	9.52205e-09	3.86994e-08	down	0.640747	0.339321	0.415866	2.13477	1.43808	1.37903	TRUE	FALSE	FALSE
ENSG00000172888	ZNF621	zinc finger protein 621 [Source:HGNC Symbol;Acc:24787]	chr3	+	protein_coding	chr3:40566369-40616176		-1.8073	0.285726	4.14106e-13	2.7994e-12	down	3.15626	1.77976	1.45918	8.54021	7.56115	6.44032	TRUE	FALSE	FALSE
ENSG00000189195	BTBD8	BTB (POZ) domain containing 8 [Source:HGNC Symbol;Acc:21019]	chr1	+	protein_coding	chr1:92545862-92613393		-1.79485	0.288201	1.48809e-06	4.4739e-06	down	0.615856	0.32094	0.911988	3.01927	1.69979	1.69307	TRUE	FALSE	FALSE
ENSG00000268573	RP11-158H5.7		chr18	-	lincRNA	chr18:32860831-32870165	ZSCAN30	-1.79214	0.288743	1.86626e-14	1.46302e-13	down	0.564534	0.612704	0.911988	2.41541	2.579	2.19104	TRUE	FALSE	FALSE
ENSG00000196369	SRGAP2B	SLIT-ROBO Rho GTPase activating protein 2B [Source:HGNC Symbol;Acc:35237]	chr1	+	pseudogene	chr1:143913615-144094424	FAM72D	-1.78975	0.289221	9.63856e-15	7.81112e-14	down	7.49625	3.78797	4.28391	19.0941	20.2437	14.6477	TRUE	FALSE	FALSE
ENSG00000260482	CTD-2196E14.9		chr16	+	lincRNA	chr16:23681332-23684448	DCTN5	-1.77437	0.292322	5.51459e-05	0.000131598	down	0.718498	0.233411	0.395195	1.63961	2.19742	0.829938	TRUE	FALSE	TRUE
ENSG00000164761	TNFRSF11B	tumor necrosis factor receptor superfamily, member 11b [Source:HGNC Symbol;Acc:11909]	chr8	-	protein_coding	chr8:119935796-119964439		-1.76566	0.294092	3.09545e-45	3.51582e-43	down	7.6982	5.98116	6.20152	23.9816	23.9437	19.8189	TRUE	FALSE	FALSE
ENSG00000110367	DDX6	DEAD (Asp-Glu-Ala-Asp) box helicase 6 [Source:HGNC Symbol;Acc:2747]	chr11	-	protein_coding	chr11:118620034-118661858		-1.7586	0.295534	3.4592e-23	6.97418e-22	down	15.2938	10.0116	9.05938	42.4161	40.6488	33.4156	TRUE	FALSE	FALSE
ENSG00000251201	TMED7-TICAM2	TMED7-TICAM2 readthrough [Source:HGNC Symbol;Acc:33945]	chr5	-	protein_coding	chr5:114914339-114961858		-1.73674	0.300048	1.11326e-07	3.92423e-07	down	3.45752	2.79101	1.38227	11.1664	8.96729	5.37601	TRUE	FALSE	TRUE
ENSG00000069020	MAST4	microtubule associated serine/threonine kinase family member 4 [Source:HGNC Symbol;Acc:19037]	chr5	+	protein_coding	chr5:65892176-66465423		-1.73565	0.300273	1.03575e-25	2.63434e-24	down	6.8514	5.4268	4.09786	19.3233	19.4597	15.9348	TRUE	FALSE	FALSE
ENSG00000049249	TNFRSF9	tumor necrosis factor receptor superfamily, member 9 [Source:HGNC Symbol;Acc:11924]	chr1	-	protein_coding	chr1:7979907-8000926		-1.73306	0.300812	4.06601e-50	6.17328e-48	down	9.10953	6.65221	7.3263	24.9593	27.3139	24.699	TRUE	FALSE	FALSE
ENSG00000197632	SERPINB2	serpin peptidase inhibitor, clade B (ovalbumin), member 2 [Source:HGNC Symbol;Acc:8584]	chr18	+	protein_coding	chr18:61538926-61571124		-1.72255	0.303012	7.59612e-60	2.09301e-57	down	5.26043	4.90163	4.74234	16.074	15.6791	17.5847	TRUE	FALSE	FALSE
ENSG00000233237	LINC00472	long intergenic non-protein coding RNA 472 [Source:HGNC Symbol;Acc:21380]	chr6	-	lincRNA	chr6:72054047-72130472		-1.72125	0.303287	9.32958e-10	4.26991e-09	down	0.410571	0.554351	0.377563	1.35148	1.75841	1.3279	TRUE	FALSE	FALSE
ENSG00000242588	RP11-274B21.1		chr7	+	pseudogene	chr7:128171752-128269512		-1.71559	0.304478	7.29157e-09	3.01114e-08	down	3.01384	1.53905	1.18315	6.88767	7.00432	5.07823	TRUE	FALSE	FALSE
ENSG00000140199	SLC12A6	solute carrier family 12 (potassium/chloride transporter), member 6 [Source:HGNC Symbol;Acc:10914]	chr15	-	protein_coding	chr15:34525460-34630261		-1.71183	0.305273	2.33929e-31	9.72245e-30	down	5.51704	3.64705	5.01593	16.1315	16.529	13.8766	TRUE	FALSE	FALSE
ENSG00000162924	REL	v-rel avian reticuloendotheliosis viral oncogene homolog [Source:HGNC Symbol;Acc:9954]	chr2	+	protein_coding	chr2:61108656-61158745		-1.70909	0.305853	4.15254e-12	2.48635e-11	down	3.31202	2.34607	2.29517	9.96214	10.4766	5.62366	TRUE	FALSE	TRUE
ENSG00000233369	RP11-396K3.1		chr7	+	pseudogene	chr7:72569033-72619657		-1.70712	0.306271	1.95415e-19	2.68972e-18	down	45.4153	24.6231	28.8966	114.079	112.936	96.1796	TRUE	FALSE	FALSE
ENSG00000214982	PARGP1	poly (ADP-ribose) glycohydrolase pseudogene 1 [Source:HGNC Symbol;Acc:45008]	chr10	+	pseudogene	chr10:51623417-51732824	TIMM23	-1.70504	0.306713	1.19591e-07	4.19372e-07	down	3.13137	1.35028	1.1871	6.71485	6.93135	4.9627	TRUE	FALSE	FALSE
ENSG00000128512	DOCK4	dedicator of cytokinesis 4 [Source:HGNC Symbol;Acc:19192]	chr7	-	protein_coding	chr7:111366166-111846466		-1.70458	0.306811	3.7131e-14	2.81156e-13	down	1.6936	1.22541	0.881588	4.6583	4.13226	3.71812	TRUE	FALSE	FALSE
ENSG00000111266	DUSP16	dual specificity phosphatase 16 [Source:HGNC Symbol;Acc:17909]	chr12	-	protein_coding	chr12:12628829-12715317		-1.69653	0.308527	1.62062e-46	2.02632e-44	down	7.90348	6.09786	6.04952	21.9975	22.9765	20.2173	TRUE	FALSE	FALSE
ENSG00000214185	XPOTP1	exportin, tRNA (nuclear export receptor for tRNAs) pseudogene 1 [Source:HGNC Symbol;Acc:16586]	chr20	-	pseudogene	chr20:32801301-32803698	ASIP	-1.69368	0.309137	1.01636e-05	2.71936e-05	down	0.282524	0.0589363	0.337131	0.757405	0.820883	0.641708	TRUE	FALSE	FALSE
ENSG00000242550	SERPINB10	serpin peptidase inhibitor, clade B (ovalbumin), member 10 [Source:HGNC Symbol;Acc:8942]	chr18	+	protein_coding	chr18:61564408-61603345		-1.68544	0.310908	2.4038e-08	9.19912e-08	down	0.461892	0.233411	0.425594	1.23646	1.05504	1.37106	TRUE	FALSE	FALSE
ENSG00000251455	RP11-164P12.3		chr4	+	antisense	chr4:152595635-152599045	PET112	-1.66129	0.316157	2.55461e-05	6.42278e-05	down	0.307928	0.145882	0.151998	0.546343	0.586136	0.863136	TRUE	FALSE	FALSE
ENSG00000214338	SOGA3	SOGA family member 3 [Source:HGNC Symbol;Acc:21494]	chr6	-	protein_coding	chr6:127759551-127840500		-1.66022	0.316391	2.36803e-11	1.30932e-10	down	1.81703	0.842613	1.66164	3.9262	5.16063	4.644	TRUE	FALSE	FALSE
ENSG00000257511	RP11-278C7.1		chr12	-	pseudogene	chr12:32879317-32880321	DNM1L	-1.64097	0.320641	7.70769e-05	0.000180234	down	0.359249	0.204235	0.0303996	0.603853	0.674349	0.663951	TRUE	FALSE	FALSE
ENSG00000023445	BIRC3	baculoviral IAP repeat containing 3 [Source:HGNC Symbol;Acc:591]	chr11	+	protein_coding	chr11:102188215-102210134		-1.64056	0.320732	3.92918e-81	2.54184e-78	down	62.766	53.9763	52.8345	180.897	184.867	163.133	TRUE	FALSE	FALSE
ENSG00000178917	ZNF852	zinc finger protein 852 [Source:HGNC Symbol;Acc:27713]	chr3	-	protein_coding	chr3:44540462-44552128		-1.62948	0.323206	6.64703e-06	1.82038e-05	down	0.282267	0.233411	0.395195	1.26522	0.879204	0.663951	TRUE	FALSE	FALSE
ENSG00000180263	FGD6	FYVE, RhoGEF and PH domain containing 6 [Source:HGNC Symbol;Acc:21740]	chr12	-	protein_coding	chr12:95470525-95611258		-1.62392	0.324453	2.15491e-87	1.94654e-84	down	34.0517	30.5185	30.2476	99.147	103.512	89.6997	TRUE	FALSE	FALSE
ENSG00000115008	IL1A	interleukin 1, alpha [Source:HGNC Symbol;Acc:5991]	chr2	-	protein_coding	chr2:113531492-113542167		-1.61128	0.327308	1.07688e-101	1.45663e-98	down	19.3481	20.8611	18.7261	59.7527	62.5407	57.7305	TRUE	FALSE	FALSE
ENSG00000165895	ARHGAP42	Rho GTPase activating protein 42 [Source:HGNC Symbol;Acc:26545]	chr11	+	protein_coding	chr11:100558384-100862668		-1.60593	0.328524	1.04115e-62	3.22736e-60	down	23.4795	20.4235	20.3677	69.9032	67.9332	57.8965	TRUE	FALSE	FALSE
ENSG00000100985	MMP9	matrix metallopeptidase 9 (gelatinase B, 92kDa gelatinase, 92kDa type IV collagenase) [Source:HGNC Symbol;Acc:7176]	chr20	+	protein_coding	chr20:44637547-44645200		-1.60374	0.329023	3.09247e-58	7.30364e-56	down	6.36384	6.53551	7.4479	19.4096	21.3647	20.9808	TRUE	FALSE	FALSE
ENSG00000187678	SPRY4	sprouty homolog 4 (Drosophila) [Source:HGNC Symbol;Acc:15533]	chr5	-	protein_coding	chr5:141689992-141706020		-1.60259	0.329286	3.24457e-31	1.33728e-29	down	4.20835	3.38446	2.94876	11.0706	11.078	10.0257	TRUE	FALSE	FALSE
ENSG00000260400	RP11-119F7.5		chr10	+	sense_overlapping	chr10:70458257-70460551	TET1	-1.60116	0.329611	1.24857e-10	6.30601e-10	down	0.615856	0.466822	0.668791	1.58152	1.9659	1.79267	TRUE	FALSE	FALSE
ENSG00000164142	FAM160A1	family with sequence similarity 160, member A1 [Source:HGNC Symbol;Acc:34237]	chr4	+	protein_coding	chr4:152330368-152584784		-1.60102	0.329644	8.53769e-20	1.22264e-18	down	4.49062	3.12187	3.70875	11.7033	13.5104	9.19572	TRUE	FALSE	FALSE
ENSG00000143469	SYT14	synaptotagmin XIV [Source:HGNC Symbol;Acc:23143]	chr1	+	protein_coding	chr1:210111538-210337636		-1.59949	0.329993	8.28502e-51	1.28409e-48	down	10.6235	8.46115	8.96788	28.0648	30.7721	26.3256	TRUE	FALSE	FALSE
ENSG00000223509	RP11-632K20.7		chr15	-	pseudogene	chr15:32812049-32829127		-1.59725	0.330506	5.62487e-13	3.75977e-12	down	1.46112	0.842322	0.876116	3.21192	3.21173	3.32606	TRUE	FALSE	FALSE
ENSG00000183054	RGPD6	RANBP2-like and GRIP domain containing 6 [Source:HGNC Symbol;Acc:32419]	chr2	-	protein_coding	chr2:111271389-111334762		-1.58894	0.332416	4.52202e-46	5.34746e-44	down	35.5798	48.2913	48.6238	136.406	134.034	127.825	TRUE	FALSE	FALSE
ENSG00000119778	ATAD2B	ATPase family, AAA domain containing 2B [Source:HGNC Symbol;Acc:29230]	chr2	-	protein_coding	chr2:23971534-24149984		-1.57757	0.335045	1.96456e-33	9.77613e-32	down	9.59709	6.94543	7.1129	25.2756	24.0609	21.4456	TRUE	FALSE	FALSE
ENSG00000229729	RP11-159G9.5	Uncharacterized protein [Source:UniProtKB/TrEMBL;Acc:C9JYP6]	chr3	+	protein_coding	chr3:88108424-88188123		-1.57518	0.335601	7.00299e-06	1.91223e-05	down	0.38491	0.32094	0.182398	0.661363	1.05504	0.995926	TRUE	FALSE	FALSE
ENSG00000240429	LRRFIP1P1	leucine rich repeat (in FLII) interacting protein 1 pseudogene 1 [Source:HGNC Symbol;Acc:32937]	chr3	-	pseudogene	chr3:178976816-178979061	KCNMB3	-1.57423	0.335823	7.1179e-06	1.94218e-05	down	0.335128	0.238663	0.243501	0.928209	0.946023	0.584941	TRUE	FALSE	FALSE
ENSG00000134954	ETS1	v-ets avian erythroblastosis virus E26 oncogene homolog 1 [Source:HGNC Symbol;Acc:3488]	chr11	-	protein_coding	chr11:128328656-128457453		-1.57141	0.336479	1.10495e-63	3.65347e-61	down	32.9483	26.9881	26.2348	86.6386	88.5065	81.2012	TRUE	FALSE	FALSE
ENSG00000146858	ZC3HAV1L	zinc finger CCCH-type, antiviral 1-like [Source:HGNC Symbol;Acc:22423]	chr7	-	protein_coding	chr7:138710452-138720775		-1.56039	0.33906	9.37852e-09	3.81474e-08	down	0.487552	0.787762	0.516793	1.69654	2.08078	1.49389	TRUE	FALSE	FALSE
ENSG00000251348	HSPD1P11	heat shock 60kDa protein 1 (chaperonin) pseudogene 11 [Source:HGNC Symbol;Acc:35142]	chr5	+	pseudogene	chr5:95104703-95106404	RHOBTB3	-1.55842	0.339524	6.3432e-06	1.74396e-05	down	0.564534	0.145882	0.395195	1.1502	1.17227	0.995926	TRUE	FALSE	FALSE
ENSG00000006459	JHDM1D		chr7	-	protein_coding	chr7:139784546-139876835		-1.55426	0.340503	6.4079e-25	1.52793e-23	down	5.46572	3.64705	4.31674	13.6011	14.2724	11.6855	TRUE	FALSE	FALSE
ENSG00000127311	HELB	helicase (DNA) B [Source:HGNC Symbol;Acc:17196]	chr12	+	protein_coding	chr12:66696325-66737423		-1.55272	0.340867	3.57428e-14	2.71751e-13	down	3.07928	2.04235	1.58078	6.58488	6.50611	6.7391	TRUE	FALSE	FALSE
ENSG00000137449	CPEB2	cytoplasmic polyadenylation element binding protein 2 [Source:HGNC Symbol;Acc:21745]	chr4	+	protein_coding	chr4:15004298-15071777		-1.54218	0.343367	1.11992e-46	1.4234e-44	down	9.54576	8.16938	7.6607	25.2756	26.2296	22.5411	TRUE	FALSE	FALSE
ENSG00000151014	CCRN4L	CCR4 carbon catabolite repression 4-like (S. cerevisiae) [Source:HGNC Symbol;Acc:14254]	chr4	+	protein_coding	chr4:139936943-139966906		-1.54149	0.343531	1.57981e-54	3.13414e-52	down	5.36308	5.36845	5.28953	15.2985	16.2714	15.0717	TRUE	FALSE	FALSE
ENSG00000147614	ATP6V0D2	ATPase, H+ transporting, lysosomal 38kDa, V0 subunit d2 [Source:HGNC Symbol;Acc:18266]	chr8	+	protein_coding	chr8:86999552-87166457		-1.53499	0.345081	2.17529e-07	7.38279e-07	down	0.282267	0.64188	0.425594	1.21633	1.37742	1.2947	TRUE	FALSE	FALSE
ENSG00000112096	SOD2	superoxide dismutase 2, mitochondrial [Source:HGNC Symbol;Acc:11180]	chr6	-	protein_coding	chr6:160090089-160183561		-1.5286	0.346614	2.37273e-108	3.92266e-105	down	82.5801	75.1834	73.8479	225.693	227.913	214.757	TRUE	FALSE	FALSE
ENSG00000156869	FRRS1	ferric-chelate reductase 1 [Source:HGNC Symbol;Acc:27622]	chr1	-	protein_coding	chr1:100174259-100232187		-1.51526	0.349833	8.37621e-22	1.47142e-20	down	11.3418	7.4108	7.5087	26.1382	26.7278	22.3751	TRUE	FALSE	FALSE
ENSG00000034677	RNF19A	ring finger protein 19A, RBR E3 ubiquitin protein ligase [Source:HGNC Symbol;Acc:13432]	chr8	-	protein_coding	chr8:101269288-101348446		-1.51414	0.350105	2.89077e-70	1.22891e-67	down	38.4653	32.0065	32.6492	97.0766	103.629	94.0486	TRUE	FALSE	FALSE
ENSG00000069702	TGFBR3	transforming growth factor, beta receptor III [Source:HGNC Symbol;Acc:11774]	chr1	-	protein_coding	chr1:92145902-92371892		-1.51381	0.350184	4.54902e-47	6.09774e-45	down	10.059	8.6362	8.72468	28.3567	26.5232	23.5039	TRUE	FALSE	FALSE
ENSG00000258659	TRIM34	tripartite motif containing 34 [Source:HGNC Symbol;Acc:10063]	chr11	+	protein_coding	chr11:5640994-5665628		-1.50727	0.351777	6.54266e-14	4.82161e-13	down	6.01588	3.86645	3.82275	15.2689	13.5743	10.2205	TRUE	FALSE	FALSE
ENSG00000173530	TNFRSF10D	tumor necrosis factor receptor superfamily, member 10d, decoy with truncated death domain [Source:HGNC Symbol;Acc:11907]	chr8	-	protein_coding	chr8:22993101-23021543		-1.50418	0.35253	4.87229e-40	4.02749e-38	down	6.64611	5.39763	5.19833	17.0804	16.2946	15.7024	TRUE	FALSE	FALSE
ENSG00000115221	ITGB6	integrin, beta 6 [Source:HGNC Symbol;Acc:6161]	chr2	-	protein_coding	chr2:160956177-161128399		-1.50025	0.353493	1.20372e-57	2.71367e-55	down	48.6269	39.8841	40.3403	124.48	128.715	111.477	TRUE	FALSE	FALSE
ENSG00000150457	LATS2	large tumor suppressor kinase 2 [Source:HGNC Symbol;Acc:6515]	chr13	-	protein_coding	chr13:21547171-21635686		-1.49681	0.354335	2.09835e-67	7.61498e-65	down	14.2417	12.3416	12.707	38.7041	37.5713	34.7246	TRUE	FALSE	FALSE
ENSG00000101745	ANKRD12	ankyrin repeat domain 12 [Source:HGNC Symbol;Acc:29135]	chr18	+	protein_coding	chr18:9136226-9285983		-1.49672	0.354358	6.64181e-40	5.40019e-38	down	21.662	17.2164	15.9899	53.6854	54.0499	47.3045	TRUE	FALSE	FALSE
ENSG00000232561	GTF2IP1	general transcription factor IIi, pseudogene 1 [Source:HGNC Symbol;Acc:4660]	chr7	-	pseudogene	chr7:74602783-74653438		-1.4963	0.35446	2.50495e-43	2.57043e-41	down	11.8953	13.8789	11.0664	33.8313	38.4942	31.5758	TRUE	FALSE	FALSE
ENSG00000184378	ACTRT3	actin-related protein T3 [Source:HGNC Symbol;Acc:24022]	chr3	-	protein_coding	chr3:169484709-169487683		-1.48378	0.35755	8.90883e-09	3.63761e-08	down	0.487552	0.64188	0.455994	1.4665	1.61187	1.3611	TRUE	FALSE	FALSE
ENSG00000258838	ERCC6-PGBD3	ERCC6-PGBD3 readthrough [Source:HGNC Symbol;Acc:48347]	chr10	-	protein_coding	chr10:50723247-50747584		-1.48094	0.358255	1.80631e-06	5.3645e-06	down	0.424171	0.379293	0.290924	1.10879	1.16495	0.807032	TRUE	FALSE	FALSE
ENSG00000116285	ERRFI1	ERBB receptor feedback inhibitor 1 [Source:HGNC Symbol;Acc:18185]	chr1	-	protein_coding	chr1:8064464-8086368		-1.47896	0.358747	2.14492e-83	1.51973e-80	down	69.2838	58.8487	59.7352	177.447	173.145	173.324	TRUE	FALSE	FALSE
ENSG00000095951	HIVEP1	human immunodeficiency virus type I enhancer binding protein 1 [Source:HGNC Symbol;Acc:4920]	chr6	+	protein_coding	chr6:12008995-12165232		-1.47516	0.359694	1.6281e-38	1.17027e-36	down	11.3163	8.78209	9.39347	27.5472	29.7757	24.7986	TRUE	FALSE	FALSE
ENSG00000031544	NR2E3	nuclear receptor subfamily 2, group E, member 3 [Source:HGNC Symbol;Acc:7974]	chr15	+	processed_transcript	chr15:72084977-72110600	MYO9A	-1.4739	0.360007	1.68735e-05	4.37465e-05	down	0.333589	0.233411	0.273596	0.776383	0.64475	0.962729	TRUE	FALSE	FALSE
ENSG00000164327	RICTOR	RPTOR independent companion of MTOR, complex 2 [Source:HGNC Symbol;Acc:28611]	chr5	-	protein_coding	chr5:38938021-39074510		-1.47153	0.3606	1.6595e-55	3.42941e-53	down	38.2878	33.0338	32.5996	100.677	101.931	85.6842	TRUE	FALSE	FALSE
ENSG00000134294	SLC38A2	solute carrier family 38, member 2 [Source:HGNC Symbol;Acc:13448]	chr12	-	protein_coding	chr12:46751972-46766650		-1.4676	0.361584	3.44644e-66	1.19255e-63	down	300.846	259.174	258.032	775.175	791.811	695.356	TRUE	FALSE	FALSE
ENSG00000215142	RP11-292B8.1		chr9	-	pseudogene	chr9:40491622-40633282		-1.46738	0.361638	1.06541e-05	2.83936e-05	down	0.658709	0.259961	0.334395	1.2865	1.2769	0.970032	TRUE	FALSE	FALSE
ENSG00000260528	FAM157C	family with sequence similarity 157, member C [Source:HGNC Symbol;Acc:34081]	chr16	+	processed_transcript	chr16:90168679-90244752		-1.45942	0.363638	1.32667e-10	6.68231e-10	down	1.11957	0.735828	1.01352	2.28285	3.03677	2.62161	TRUE	FALSE	FALSE
ENSG00000113441	LNPEP	leucyl/cystinyl aminopeptidase [Source:HGNC Symbol;Acc:6656]	chr5	+	protein_coding	chr5:96271098-96373219		-1.45922	0.363691	3.66719e-27	1.07199e-25	down	22.0741	18.6157	17.2056	56.9684	59.5602	42.7292	TRUE	FALSE	FALSE
ENSG00000187554	TLR5	toll-like receptor 5 [Source:HGNC Symbol;Acc:11851]	chr1	-	protein_coding	chr1:223282748-223316624		-1.45833	0.363914	1.52778e-06	4.5858e-06	down	0.898123	0.612704	1.03359	1.61028	3.07721	2.32383	TRUE	FALSE	FALSE
ENSG00000123836	PFKFB2	6-phosphofructo-2-kinase/fructose-2,6-biphosphatase 2 [Source:HGNC Symbol;Acc:8873]	chr1	+	protein_coding	chr1:207222801-207254369		-1.45731	0.364172	5.39669e-45	6.03739e-43	down	15.8839	14.2672	14.7134	44.7139	43.2275	35.2558	TRUE	FALSE	FALSE
ENSG00000169871	TRIM56	tripartite motif containing 56 [Source:HGNC Symbol;Acc:19028]	chr7	+	protein_coding	chr7:100728720-100735017		-1.45462	0.36485	6.3494e-16	5.97172e-15	down	8.00613	4.66822	5.28953	17.0229	17.7494	14.6069	TRUE	FALSE	FALSE
ENSG00000180488	FAM73A	family with sequence similarity 73, member A [Source:HGNC Symbol;Acc:24741]	chr1	+	protein_coding	chr1:78245309-78344106		-1.45431	0.364928	4.17697e-30	1.59357e-28	down	12.0913	8.70739	8.74778	27.002	28.7262	25.434	TRUE	FALSE	FALSE
ENSG00000167981	ZNF597	zinc finger protein 597 [Source:HGNC Symbol;Acc:26573]	chr16	-	protein_coding	chr16:3486104-3493542		-1.44265	0.367891	2.11903e-05	5.39605e-05	down	0.230946	0.408469	0.273596	0.718873	0.996431	0.763543	TRUE	FALSE	FALSE
ENSG00000067798	NAV3	neuron navigator 3 [Source:HGNC Symbol;Acc:15998]	chr12	+	protein_coding	chr12:78224685-78606790		-1.44259	0.367907	7.77912e-16	7.23862e-15	down	4.06901	2.42164	3.29228	8.98102	9.84943	7.84657	TRUE	FALSE	FALSE
ENSG00000168386	FILIP1L	filamin A interacting protein 1-like [Source:HGNC Symbol;Acc:24589]	chr3	-	protein_coding	chr3:99548985-99833357		-1.43519	0.369798	6.16716e-61	1.73134e-58	down	34.9498	29.614	34.6859	83.6768	88.5945	96.2397	TRUE	FALSE	FALSE
ENSG00000144824	PHLDB2	pleckstrin homology-like domain, family B, member 2 [Source:HGNC Symbol;Acc:29573]	chr3	+	protein_coding	chr3:111451344-111695364		-1.42606	0.372145	2.31047e-73	1.14591e-70	down	102.729	87.7625	89.3444	254.595	259.453	238.041	TRUE	FALSE	FALSE
ENSG00000134070	IRAK2	interleukin-1 receptor-associated kinase 2 [Source:HGNC Symbol;Acc:6113]	chr3	+	protein_coding	chr3:10206549-10285427		-1.42358	0.372787	3.17509e-68	1.18105e-65	down	11.6499	10.4743	10.3663	28.7262	29.5413	29.0518	TRUE	FALSE	FALSE
ENSG00000215199	YWHAZP6	tyrosine 3-monooxygenase/tryptophan 5-monooxygenase activation protein, zeta pseudogene 6 [Source:HGNC Symbol;Acc:30849]	chr9	-	pseudogene	chr9:34922181-34922918		-1.41854	0.37409	8.96625e-12	5.18225e-11	down	3.38721	1.89646	1.97628	6.58516	6.77046	6.18736	TRUE	FALSE	FALSE
ENSG00000230453	ANKRD18B	ankyrin repeat domain 18B [Source:HGNC Symbol;Acc:23644]	chr9	+	protein_coding	chr9:33524392-33573007		-1.41673	0.374559	6.12775e-19	8.00482e-18	down	1.89222	1.79026	2.08784	5.3835	4.57362	5.46166	TRUE	FALSE	FALSE
ENSG00000181826	RELL1	RELT-like 1 [Source:HGNC Symbol;Acc:27379]	chr4	-	protein_coding	chr4:37592422-37687998		-1.41192	0.375812	6.16989e-07	1.9599e-06	down	0.76982	0.379293	0.486393	1.32273	1.61187	1.49389	TRUE	FALSE	FALSE
ENSG00000171988	JMJD1C	jumonji domain containing 1C [Source:HGNC Symbol;Acc:12313]	chr10	-	protein_coding	chr10:64926981-65225722		-1.41081	0.376102	2.43622e-37	1.66278e-35	down	36.6178	29.0305	28.2108	87.0411	88.2428	74.4289	TRUE	FALSE	FALSE
ENSG00000049246	PER3	period circadian clock 3 [Source:HGNC Symbol;Acc:8847]	chr1	+	protein_coding	chr1:7844380-7905237		-1.40992	0.376332	4.63684e-33	2.23274e-31	down	17.7315	15.4051	13.1022	43.5349	43.3154	36.1521	TRUE	FALSE	FALSE
ENSG00000234377	RNF219-AS1	RNF219 antisense RNA 1 [Source:HGNC Symbol;Acc:42700]	chr13	+	antisense	chr13:78493824-79191463	EDNRB	-1.40985	0.37635	8.34923e-05	0.00019438	down	0.436231	0.32094	0.182398	0.920157	0.615443	1.02912	TRUE	FALSE	FALSE
ENSG00000118276	B4GALT6	UDP-Gal:betaGlcNAc beta 1,4- galactosyltransferase, polypeptide 6 [Source:HGNC Symbol;Acc:929]	chr18	-	protein_coding	chr18:29202210-29265799		-1.40942	0.376462	3.04109e-13	2.09096e-12	down	1.51398	1.28376	1.15518	3.96818	3.4582	3.12057	TRUE	FALSE	FALSE
ENSG00000197506	SLC28A3	solute carrier family 28 (concentrative nucleoside transporter), member 3 [Source:HGNC Symbol;Acc:16484]	chr9	-	protein_coding	chr9:86890372-86955672		-1.39927	0.379121	6.36448e-26	1.65265e-24	down	3.1306	2.56752	3.19196	8.10889	7.44393	7.93421	TRUE	FALSE	FALSE
ENSG00000139372	TDG	thymine-DNA glycosylase [Source:HGNC Symbol;Acc:11700]	chr12	+	protein_coding	chr12:104359582-104382652		-1.39916	0.379151	3.80452e-59	9.59449e-57	down	16.5511	14.4131	13.467	38.5891	39.5056	39.3391	TRUE	FALSE	FALSE
ENSG00000196782	MAML3	mastermind-like 3 (Drosophila) [Source:HGNC Symbol;Acc:16272]	chr4	-	protein_coding	chr4:140637907-141075338		-1.39667	0.379805	6.11473e-07	1.94445e-06	down	0.615856	0.991996	0.577592	1.55277	2.31524	1.89226	TRUE	FALSE	FALSE
ENSG00000095637	SORBS1	sorbin and SH3 domain containing 1 [Source:HGNC Symbol;Acc:14565]	chr10	-	protein_coding	chr10:97071528-97321171		-1.39392	0.38053	6.11222e-48	8.34346e-46	down	12.4198	11.2329	11.0654	33.557	29.3947	28.3507	TRUE	FALSE	FALSE
ENSG00000269937	RP11-20I23.8		chr16	-	antisense	chr16:2611472-2615097	PDPK1	-1.39358	0.38062	0.000392616	0.000822779	down	0.975105	0.350116	0.273596	1.43775	1.55326	1.2947	TRUE	FALSE	FALSE
ENSG00000065923	SLC9A7	solute carrier family 9, subfamily A (NHE7, cation proton antiporter 7), member 7 [Source:HGNC Symbol;Acc:17123]	chrX	-	protein_coding	chrX:46464753-46618490		-1.39246	0.380916	1.05531e-26	2.95415e-25	down	4.74722	4.02634	4.34592	12.0483	12.4554	9.95893	TRUE	FALSE	FALSE
ENSG00000169155	ZBTB43	zinc finger and BTB domain containing 43 [Source:HGNC Symbol;Acc:17908]	chr9	+	protein_coding	chr9:129567285-129600489		-1.3903	0.381485	1.92603e-29	6.7271e-28	down	9.57143	7.46915	6.96485	22.055	21.5666	19.4717	TRUE	FALSE	FALSE
ENSG00000138448	ITGAV	integrin, alpha V [Source:HGNC Symbol;Acc:6150]	chr2	+	protein_coding	chr2:187454792-187545628		-1.38613	0.382589	1.30515e-42	1.29621e-40	down	186.835	159.624	158.26	467.986	470.316	380.875	TRUE	FALSE	FALSE
ENSG00000189223	AC016683.6		chr2	+	processed_transcript	chr2:113969099-114034158	PAX8	-1.37947	0.38436	3.07369e-26	8.22544e-25	down	3.1306	4.28893	3.61755	9.54663	9.4661	9.62729	TRUE	FALSE	FALSE
ENSG00000174501	ANKRD36C	ankyrin repeat domain 36C [Source:HGNC Symbol;Acc:32946]	chr2	-	protein_coding	chr2:96514587-96657541		-1.37776	0.384816	1.04803e-25	2.65649e-24	down	2.72388	2.46482	2.48425	6.82584	6.50259	6.66839	TRUE	FALSE	FALSE
ENSG00000186260	MKL2	MKL/myocardin-like 2 [Source:HGNC Symbol;Acc:29819]	chr16	+	protein_coding	chr16:14165178-14360630		-1.37625	0.385218	6.44586e-17	6.70685e-16	down	14.0448	10.4626	8.73289	30.3724	31.807	24.2405	TRUE	FALSE	FALSE
ENSG00000265992	ESRG	embryonic stem cell related (non-protein coding) [Source:HGNC Symbol;Acc:39079]	chr3	-	sense_intronic	chr3:54666149-54673884	CACNA2D3	-1.37585	0.385325	6.54037e-20	9.52194e-19	down	25.6388	18.1544	15.8476	53.9462	53.0298	47.9874	TRUE	FALSE	FALSE
ENSG00000125266	EFNB2	ephrin-B2 [Source:HGNC Symbol;Acc:3227]	chr13	-	protein_coding	chr13:107142079-107187462		-1.36916	0.387118	3.03731e-93	3.47632e-90	down	85.8862	77.6383	82.6565	217.416	214.438	204.098	TRUE	FALSE	FALSE
ENSG00000261326	RP5-1057J7.6		chr1	-	lincRNA	chr1:23607802-23613245		-1.3684	0.387321	6.14986e-35	3.49251e-33	down	6.46649	5.51433	5.62392	15.6714	15.9429	13.9098	TRUE	FALSE	FALSE
ENSG00000154265	ABCA5	ATP-binding cassette, sub-family A (ABC1), member 5 [Source:HGNC Symbol;Acc:35]	chr17	-	protein_coding	chr17:67240452-67323385		-1.36822	0.38737	5.72157e-31	2.29887e-29	down	3.74646	3.38446	3.25276	9.00029	9.08804	8.79735	TRUE	FALSE	FALSE
ENSG00000162702	ZNF281	zinc finger protein 281 [Source:HGNC Symbol;Acc:13075]	chr1	-	protein_coding	chr1:200374068-200379184		-1.36608	0.387943	5.58481e-51	8.84005e-49	down	27.5339	23.662	22.3133	66.3376	64.0647	59.2576	TRUE	FALSE	FALSE
ENSG00000163661	PTX3	pentraxin 3, long [Source:HGNC Symbol;Acc:9692]	chr3	+	protein_coding	chr3:157154578-157161417		-1.36373	0.388576	3.12081e-31	1.28985e-29	down	4.15703	3.88046	3.40475	9.80543	9.70055	10.0589	TRUE	FALSE	FALSE
ENSG00000183458	RP11-958N24.1		chr16	+	pseudogene	chr16:15005408-15029565	NPIPA1	-1.36224	0.388978	1.6854e-06	5.01742e-06	down	2.90017	1.50521	1.51572	6.29186	5.2887	3.7158	TRUE	FALSE	FALSE
ENSG00000168491	CCDC110	coiled-coil domain containing 110 [Source:HGNC Symbol;Acc:28504]	chr4	-	protein_coding	chr4:186366336-186392913		-1.36031	0.389498	0.000222339	0.000483369	down	0.461892	0.145882	0.334395	0.661363	0.791284	1.02912	TRUE	FALSE	FALSE
ENSG00000261705	RP11-61A14.2		chr16	+	lincRNA	chr16:66921918-66922834	PDP2	-1.35772	0.390199	4.387e-11	2.34631e-10	down	0.898123	0.933644	0.790389	2.3579	2.25662	2.12464	TRUE	FALSE	FALSE
ENSG00000174111	SOCS7	suppressor of cytokine signaling 7 [Source:HGNC Symbol;Acc:29846]	chr17	+	protein_coding	chr17:36508111-36556019		-1.35619	0.390612	2.75575e-10	1.33996e-09	down	1.66794	1.19623	1.48958	4.25573	3.98572	2.92138	TRUE	FALSE	FALSE
ENSG00000185753	CXorf38	chromosome X open reading frame 38 [Source:HGNC Symbol;Acc:28589]	chrX	-	protein_coding	chrX:40488285-40506819		-1.35493	0.390953	6.7149e-18	7.75105e-17	down	6.41953	4.52059	4.37268	11.4856	13.9799	13.8782	TRUE	FALSE	FALSE
ENSG00000258643	BCL2L2-PABPN1	BCL2L2-PABPN1 readthrough [Source:HGNC Symbol;Acc:42959]	chr14	+	protein_coding	chr14:23776044-23794578		-1.3549	0.390962	0.000266584	0.000573195	down	0.377725	0.644214	0.164462	0.952075	0.871877	1.24856	TRUE	FALSE	FALSE
ENSG00000267350	RP1-178F10.3		chr17	+	lincRNA	chr17:18227536-18229211	SMCR8	-1.35441	0.391095	3.78498e-09	1.61472e-08	down	5.16806	2.65505	3.49595	10.5531	10.9314	7.53584	TRUE	FALSE	FALSE
ENSG00000164300	SERINC5	serine incorporator 5 [Source:HGNC Symbol;Acc:18825]	chr5	-	protein_coding	chr5:79407050-79551898		-1.35232	0.39166	5.73989e-06	1.58773e-05	down	0.487552	0.408469	0.328924	1.17895	1.11366	0.863136	TRUE	FALSE	FALSE
ENSG00000259479	CTD-2008A1.2		chr15	-	pseudogene	chr15:45118569-45176892		-1.35157	0.391866	4.17464e-05	0.000101594	down	0.635871	0.657344	0.682167	1.71782	1.01812	2.33877	TRUE	FALSE	TRUE
ENSG00000262944	RP11-473I1.9		chr16	+	sense_intronic	chr16:9198705-9200618	C16orf72	-1.351	0.392021	2.3318e-12	1.44141e-11	down	1.71926	1.54635	1.79358	4.02569	5.1873	3.68493	TRUE	FALSE	FALSE
ENSG00000170365	SMAD1	SMAD family member 1 [Source:HGNC Symbol;Acc:6767]	chr4	+	protein_coding	chr4:146402346-146479231		-1.34965	0.392388	1.25316e-12	8.02315e-12	down	2.10417	1.40047	1.42878	4.28448	3.95642	4.45013	TRUE	FALSE	FALSE
ENSG00000005483	KMT2E	lysine (K)-specific methyltransferase 2E [Source:HGNC Symbol;Acc:18541]	chr7	+	protein_coding	chr7:104654626-104754808		-1.34935	0.392468	3.4831e-46	4.24795e-44	down	23.8644	21.4155	20.6717	58.8613	59.5807	49.6635	TRUE	FALSE	FALSE
ENSG00000196850	PPTC7	PTC7 protein phosphatase homolog (S. cerevisiae) [Source:HGNC Symbol;Acc:30695]	chr12	-	protein_coding	chr12:110969120-111021125		-1.34776	0.392903	6.95032e-37	4.59617e-35	down	27.5082	21.3863	21.3405	61.5643	62.1011	55.2739	TRUE	FALSE	FALSE
ENSG00000129315	CCNT1	cyclin T1 [Source:HGNC Symbol;Acc:1599]	chr12	-	protein_coding	chr12:49082247-49110681		-1.34703	0.3931	9.53001e-45	1.03501e-42	down	22.8123	20.5402	19.5165	54.9219	57.6758	47.4061	TRUE	FALSE	FALSE
ENSG00000130818	ZNF426	zinc finger protein 426 [Source:HGNC Symbol;Acc:20725]	chr19	-	protein_coding	chr19:9638667-9649303		-1.34334	0.394108	3.47649e-12	2.101e-11	down	1.33435	1.22541	1.24638	3.5081	3.4289	2.7222	TRUE	FALSE	FALSE
ENSG00000118804	FAM47E-STBD1	FAM47E-STBD1 readthrough [Source:HGNC Symbol;Acc:44667]	chr4	+	protein_coding	chr4:77172886-77232752		-1.3421	0.394445	1.80437e-09	8.0069e-09	down	2.36078	1.13729	1.93372	4.47858	4.67912	4.69413	TRUE	FALSE	FALSE
ENSG00000033867	SLC4A7	solute carrier family 4, sodium bicarbonate cotransporter, member 7 [Source:HGNC Symbol;Acc:11033]	chr3	-	protein_coding	chr3:27414214-27525911		-1.3388	0.395348	2.04165e-28	6.72075e-27	down	19.0659	14.3548	14.987	41.4646	44.9859	36.1189	TRUE	FALSE	FALSE
ENSG00000261490	RP11-448G15.3		chr4	-	sense_overlapping	chr4:10069713-10074643	WDR1	-1.33025	0.397699	1.65845e-06	4.94475e-06	down	0.513213	0.525175	0.425594	1.06393	1.20158	1.46069	TRUE	FALSE	FALSE
ENSG00000173281	PPP1R3B	protein phosphatase 1, regulatory subunit 3B [Source:HGNC Symbol;Acc:14942]	chr8	-	protein_coding	chr8:8993765-9009084		-1.32364	0.399527	4.47575e-51	7.23855e-49	down	14.7687	12.6564	12.2443	33.5012	33.8347	32.1412	TRUE	FALSE	FALSE
ENSG00000182568	SATB1	SATB homeobox 1 [Source:HGNC Symbol;Acc:10541]	chr3	-	protein_coding	chr3:18386879-18487080		-1.32011	0.400503	4.07797e-17	4.3371e-16	down	3.59249	2.62587	3.10076	7.53379	8.82135	6.97148	TRUE	FALSE	FALSE
ENSG00000269690	AC096677.1	Uncharacterized protein ENSP00000471857 [Source:UniProtKB/Swiss-Prot;Acc:M0R1G4]	chr1	+	protein_coding	chr1:201592013-201592738		-1.31763	0.401194	2.76458e-07	9.25404e-07	down	0.557863	0.479951	0.629271	1.26407	1.51135	1.3923	TRUE	FALSE	FALSE
ENSG00000165029	ABCA1	ATP-binding cassette, sub-family A (ABC1), member 1 [Source:HGNC Symbol;Acc:29]	chr9	-	protein_coding	chr9:107543283-107690518		-1.31425	0.402134	1.80032e-39	1.40246e-37	down	6.69743	7.06068	7.2655	17.8281	18.3167	16.0344	TRUE	FALSE	FALSE
ENSG00000205746	RP11-1212A22.1		chr16	-	pseudogene	chr16:18428257-18488396	NPIPA8	-1.31355	0.40233	4.75372e-09	2.00313e-08	down	2.57094	1.91776	1.29624	5.46401	4.48922	4.52715	TRUE	FALSE	FALSE
ENSG00000147650	LRP12	low density lipoprotein receptor-related protein 12 [Source:HGNC Symbol;Acc:31708]	chr8	-	protein_coding	chr8:105501459-105601252		-1.31213	0.402725	5.37981e-30	2.01628e-28	down	9.16727	8.66538	7.72149	21.5087	23.4633	18.5242	TRUE	FALSE	FALSE
ENSG00000111912	NCOA7	nuclear receptor coactivator 7 [Source:HGNC Symbol;Acc:21081]	chr6	+	protein_coding	chr6:126102307-126252266		-1.30796	0.403892	1.22174e-92	1.29845e-89	down	100.693	94.7648	95.9107	242.922	247.789	230.69	TRUE	FALSE	FALSE
ENSG00000242622	RP11-18H7.1		chr3	+	lincRNA	chr3:119813742-119855630	GSK3B	-1.30609	0.404415	2.09313e-06	6.16707e-06	down	0.744159	0.904467	0.425594	1.98409	1.55326	1.62668	TRUE	FALSE	FALSE
ENSG00000139289	PHLDA1	pleckstrin homology-like domain, family A, member 1 [Source:HGNC Symbol;Acc:8933]	chr12	-	protein_coding	chr12:76419227-76427712		-1.30233	0.405472	2.22402e-87	1.94654e-84	down	136.463	128.619	125.581	326.627	328.471	308.405	TRUE	FALSE	FALSE
ENSG00000110911	SLC11A2	solute carrier family 11 (proton-coupled divalent metal ion transporter), member 2 [Source:HGNC Symbol;Acc:10908]	chr12	-	protein_coding	chr12:51373184-51422349		-1.30124	0.405776	9.86965e-69	3.86449e-66	down	48.0101	45.6318	44.961	117.751	119.22	104.595	TRUE	FALSE	FALSE
ENSG00000269929	RP11-2B6.2		chr9	+	lincRNA	chr9:96938740-96940174		-1.30025	0.406056	8.26162e-11	4.29356e-10	down	1.33435	1.13788	1.06399	3.16304	2.52038	3.08737	TRUE	FALSE	FALSE
ENSG00000115020	PIKFYVE	phosphoinositide kinase, FYVE finger containing [Source:HGNC Symbol;Acc:23785]	chr2	+	protein_coding	chr2:209130991-209223475		-1.29719	0.406918	1.7827e-34	9.89732e-33	down	14.2673	11.5538	11.5822	33.1257	30.8014	28.1183	TRUE	FALSE	FALSE
ENSG00000169429	IL8	interleukin 8 [Source:HGNC Symbol;Acc:6025]	chr4	+	protein_coding	chr4:74606223-74609433		-1.29574	0.407327	7.0634e-80	4.04217e-77	down	33.949	31.0437	31.19	79.9674	79.3042	76.9851	TRUE	FALSE	FALSE
ENSG00000264885	RP11-815I9.4		chr17	-	sense_intronic	chr17:18570942-18572774	ZNF286B	-1.2947	0.407622	5.69463e-06	1.57726e-05	down	0.678724	0.390963	0.469674	1.21777	1.48117	1.1244	TRUE	FALSE	FALSE
ENSG00000162139	NEU3	sialidase 3 (membrane sialidase) [Source:HGNC Symbol;Acc:7760]	chr11	+	protein_coding	chr11:74699179-74729938		-1.2937	0.407903	5.69843e-05	0.000135724	down	1.46266	0.671056	0.75999	2.96176	2.43246	1.75947	TRUE	FALSE	FALSE
ENSG00000247735	CTD-2574D22.2		chr16	+	antisense	chr16:29938157-29940254	KCTD13	-1.29282	0.408152	2.31293e-08	8.87878e-08	down	0.590195	0.787762	0.730198	1.78281	1.67049	1.69473	TRUE	FALSE	FALSE
ENSG00000115295	CLIP4	CAP-GLY domain containing linker protein family, member 4 [Source:HGNC Symbol;Acc:26108]	chr2	+	protein_coding	chr2:29320571-29412509		-1.29276	0.408168	5.03442e-84	3.74535e-81	down	117.936	110.228	112.691	282.661	288.701	263.688	TRUE	FALSE	FALSE
ENSG00000120217	CD274	CD274 molecule [Source:HGNC Symbol;Acc:17635]	chr9	+	protein_coding	chr9:5450503-5470566		-1.2927	0.408187	5.05407e-69	2.03242e-66	down	15.9096	15.055	15.2302	39.0492	37.542	36.6169	TRUE	FALSE	FALSE
ENSG00000265413	RP11-789C17.1		chr18	+	sense_intronic	chr18:8402845-8405159	PTPRM	-1.29011	0.408921	0.000156868	0.00034967	down	0.410571	0.175058	0.364795	0.747628	0.908511	0.697148	TRUE	FALSE	FALSE
ENSG00000236438	FAM157A	family with sequence similarity 157, member A [Source:HGNC Symbol;Acc:34079]	chr3	+	lincRNA	chr3:197879237-197925886		-1.28879	0.409294	1.97422e-05	5.05498e-05	down	1.42032	0.79739	0.627447	2.77888	1.90172	2.35537	TRUE	FALSE	FALSE
ENSG00000143322	ABL2	c-abl oncogene 2, non-receptor tyrosine kinase [Source:HGNC Symbol;Acc:77]	chr1	-	protein_coding	chr1:179068462-179198819		-1.28835	0.409418	1.33747e-42	1.30922e-40	down	24.0184	21.299	20.6109	54.6933	58.21	48.2042	TRUE	FALSE	FALSE
ENSG00000175595	ERCC4	excision repair cross-complementing rodent repair deficiency, complementation group 4 [Source:HGNC Symbol;Acc:3436]	chr16	+	protein_coding	chr16:14014014-14046202		-1.28346	0.410808	7.49113e-23	1.44942e-21	down	4.92633	4.37645	3.99359	9.99895	12.1315	10.3248	TRUE	FALSE	FALSE
ENSG00000143514	TP53BP2	tumor protein p53 binding protein, 2 [Source:HGNC Symbol;Acc:12000]	chr1	-	protein_coding	chr1:223967601-224033674		-1.28238	0.411117	1.9398e-45	2.23739e-43	down	26.2509	21.7364	21.0061	57.021	56.5035	54.5104	TRUE	FALSE	FALSE
ENSG00000154310	TNIK	TRAF2 and NCK interacting kinase [Source:HGNC Symbol;Acc:30765]	chr3	-	protein_coding	chr3:170779128-171178197		-1.2777	0.412454	5.99508e-42	5.54042e-40	down	17.167	15.7261	13.7406	37.5252	40.0331	35.6542	TRUE	FALSE	FALSE
ENSG00000230002	ALMS1-IT1	ALMS1 intronic transcript 1 (non-protein coding) [Source:HGNC Symbol;Acc:41305]	chr2	+	sense_intronic	chr2:73683891-73686611	ALMS1	-1.27311	0.413766	7.68137e-14	5.62733e-13	down	2.10417	1.95482	1.45918	4.6583	4.24949	4.51486	TRUE	FALSE	FALSE
ENSG00000168779	SHOX2	short stature homeobox 2 [Source:HGNC Symbol;Acc:10854]	chr3	-	protein_coding	chr3:157814948-157824292		-1.27269	0.413888	5.80398e-21	9.48983e-20	down	6.15856	4.43481	4.52954	12.6522	11.6348	12.4159	TRUE	FALSE	FALSE
ENSG00000196865	NHLRC2	NHL repeat containing 2 [Source:HGNC Symbol;Acc:24731]	chr10	+	protein_coding	chr10:115614420-115676953		-1.27125	0.414302	2.37572e-28	7.75184e-27	down	19.2545	14.4245	16.745	42.9133	43.0285	35.8414	TRUE	FALSE	FALSE
ENSG00000256294	ZNF225	zinc finger protein 225 [Source:HGNC Symbol;Acc:13018]	chr19	+	protein_coding	chr19:44616334-44637027		-1.26945	0.414817	8.47674e-09	3.4688e-08	down	2.20682	1.34211	1.70238	4.9746	4.27879	3.45254	TRUE	FALSE	FALSE
ENSG00000173258	ZNF483	zinc finger protein 483 [Source:HGNC Symbol;Acc:23384]	chr9	+	protein_coding	chr9:114287439-114340124		-1.2675	0.41538	4.19893e-12	2.51311e-11	down	1.16191	1.30243	1.33758	3.13429	3.19444	2.79291	TRUE	FALSE	FALSE
ENSG00000134757	DSG3	desmoglein 3 [Source:HGNC Symbol;Acc:3050]	chr18	+	protein_coding	chr18:29027758-29058665		-1.26399	0.41639	1.83287e-36	1.16718e-34	down	37.8415	29.6263	32.2065	83.9983	82.9819	72.5028	TRUE	FALSE	FALSE
ENSG00000151151	IPMK	inositol polyphosphate multikinase [Source:HGNC Symbol;Acc:20739]	chr10	-	protein_coding	chr10:59951278-60027694		-1.26312	0.416642	7.0862e-34	3.73885e-32	down	21.9655	18.6729	18.1182	44.6564	52.8988	43.588	TRUE	FALSE	FALSE
ENSG00000149289	ZC3H12C	zinc finger CCCH-type containing 12C [Source:HGNC Symbol;Acc:29362]	chr11	+	protein_coding	chr11:109964087-110042566		-1.2608	0.417313	3.67187e-29	1.25595e-27	down	9.49444	8.19856	7.87349	21.0198	22.1266	18.1922	TRUE	FALSE	FALSE
ENSG00000249207	RP11-360F5.1		chr4	-	antisense	chr4:39114297-39128438	KLHL5	-1.25978	0.417609	3.64981e-05	8.96722e-05	down	0.692838	0.525175	0.334395	1.09269	1.14297	1.56028	TRUE	FALSE	FALSE
ENSG00000131023	LATS1	large tumor suppressor kinase 1 [Source:HGNC Symbol;Acc:6514]	chr6	-	protein_coding	chr6:149979289-150039392		-1.25748	0.418274	5.00721e-47	6.65198e-45	down	13.8311	12.6917	13.1934	33.5282	32.4719	28.9483	TRUE	FALSE	FALSE
ENSG00000174130	TLR6	toll-like receptor 6 [Source:HGNC Symbol;Acc:16711]	chr4	-	protein_coding	chr4:38825336-38858438		-1.25663	0.418521	3.90766e-16	3.76081e-15	down	7.09543	5.13504	5.54823	15.3091	15.5508	11.6859	TRUE	FALSE	FALSE
ENSG00000165494	PCF11	PCF11 cleavage and polyadenylation factor subunit [Source:HGNC Symbol;Acc:30097]	chr11	+	protein_coding	chr11:82868030-82898493		-1.25381	0.41934	3.94276e-23	7.90625e-22	down	5.51499	5.2818	4.89433	13.6592	13.0708	10.6896	TRUE	FALSE	FALSE
ENSG00000143669	LYST	lysosomal trafficking regulator [Source:HGNC Symbol;Acc:1968]	chr1	-	protein_coding	chr1:235824341-236046940		-1.2498	0.420508	1.40551e-51	2.37642e-49	down	15.2168	13.7421	13.9838	35.8286	34.3769	31.9692	TRUE	FALSE	FALSE
ENSG00000204519	ZNF551	zinc finger protein 551 [Source:HGNC Symbol;Acc:25108]	chr19	+	protein_coding	chr19:58193337-58228669		-1.24927	0.420662	1.42461e-15	1.28699e-14	down	2.9248	2.18823	2.61436	6.83792	5.80275	5.77637	TRUE	FALSE	FALSE
ENSG00000172840	PDP2	pyruvate dehyrogenase phosphatase catalytic subunit 2 [Source:HGNC Symbol;Acc:30263]	chr16	+	protein_coding	chr16:66912492-66929657		-1.24469	0.421999	2.66602e-13	1.85017e-12	down	9.03486	5.6643	5.99297	18.1081	16.4807	14.5664	TRUE	FALSE	FALSE
ENSG00000067048	DDX3Y	DEAD (Asp-Glu-Ala-Asp) box helicase 3, Y-linked [Source:HGNC Symbol;Acc:2699]	chrY	+	protein_coding	chrY:15016019-15032390		-1.24371	0.422286	1.70138e-59	4.52051e-57	down	25.9686	23.2827	23.8941	59.8102	58.9946	54.4772	TRUE	FALSE	FALSE
ENSG00000101096	NFATC2	nuclear factor of activated T-cells, cytoplasmic, calcineurin-dependent 2 [Source:HGNC Symbol;Acc:7776]	chr20	-	protein_coding	chr20:50003494-50179370		-1.2418	0.422846	1.31653e-06	3.99197e-06	down	1.07775	0.816938	0.820789	2.67421	2.11009	1.65988	TRUE	FALSE	FALSE
ENSG00000148154	UGCG	UDP-glucose ceramide glucosyltransferase [Source:HGNC Symbol;Acc:12524]	chr9	+	protein_coding	chr9:114659046-114697649		-1.23892	0.423691	4.37258e-59	1.08433e-56	down	265.46	232.74	242.072	595.716	606.827	544.572	TRUE	FALSE	FALSE
ENSG00000091436	MLTK	Mitogen-activated protein kinase kinase kinase MLT [Source:UniProtKB/Swiss-Prot;Acc:Q9NYL2]	chr2	+	protein_coding	chr2:173940163-174132738		-1.23888	0.423701	1.29753e-50	1.99031e-48	down	75.351	63.8262	68.1781	168.571	170.594	150.276	TRUE	FALSE	FALSE
ENSG00000100644	HIF1A	hypoxia inducible factor 1, alpha subunit (basic helix-loop-helix transcription factor) [Source:HGNC Symbol;Acc:4910]	chr14	+	protein_coding	chr14:62162231-62214976		-1.23807	0.423939	4.71339e-44	4.93876e-42	down	176.499	149.123	145.923	377.433	391.071	343.846	TRUE	FALSE	FALSE
ENSG00000173480	ZNF417	zinc finger protein 417 [Source:HGNC Symbol;Acc:20646]	chr19	-	protein_coding	chr19:58411664-58427978		-1.23788	0.423995	1.73018e-13	1.22413e-12	down	2.96432	2.56081	1.9477	5.79325	6.43372	5.48954	TRUE	FALSE	FALSE
ENSG00000162885	B3GALNT2	beta-1,3-N-acetylgalactosaminyltransferase 2 [Source:HGNC Symbol;Acc:28596]	chr1	-	protein_coding	chr1:235613238-235667781		-1.23474	0.424918	2.72451e-12	1.67443e-11	down	3.79778	2.97599	2.40157	8.22333	6.82848	6.63951	TRUE	FALSE	FALSE
ENSG00000151025	GPR158	G protein-coupled receptor 158 [Source:HGNC Symbol;Acc:23689]	chr10	+	protein_coding	chr10:25463991-25891155		-1.23379	0.425199	7.42049e-16	6.92222e-15	down	2.97664	2.74258	2.09757	5.866	6.4768	6.14154	TRUE	FALSE	FALSE
ENSG00000107186	MPDZ	multiple PDZ domain protein [Source:HGNC Symbol;Acc:7208]	chr9	-	protein_coding	chr9:13105703-13279589		-1.2329	0.42546	5.61015e-26	1.47219e-24	down	18.45	13.8296	14.3486	37.2664	39.3004	33.1643	TRUE	FALSE	FALSE
ENSG00000243156	MICAL3	microtubule associated monooxygenase, calponin and LIM domain containing 3 [Source:HGNC Symbol;Acc:24694]	chr22	-	protein_coding	chr22:18270415-18507325		-1.23154	0.425863	8.68861e-11	4.50602e-10	down	46.2528	26.5712	26.4337	80.6115	82.1663	70.4203	TRUE	FALSE	FALSE
ENSG00000048052	HDAC9	histone deacetylase 9 [Source:HGNC Symbol;Acc:14065]	chr7	+	protein_coding	chr7:18126572-19042039		-1.23112	0.425986	3.55607e-63	1.12576e-60	down	45.3211	40.535	41.6496	100.728	104.354	94.3099	TRUE	FALSE	FALSE
ENSG00000250251	PKD1P6	polycystic kidney disease 1 (autosomal dominant) pseudogene 6 [Source:HGNC Symbol;Acc:30070]	chr16	-	pseudogene	chr16:15219099-15248421	PDXDC1	-1.23065	0.426126	2.49914e-10	1.22359e-09	down	2.80933	2.11879	1.61513	5.52094	5.22218	4.71106	TRUE	FALSE	FALSE
ENSG00000138166	DUSP5	dual specificity phosphatase 5 [Source:HGNC Symbol;Acc:3071]	chr10	+	protein_coding	chr10:112257596-112271302		-1.23036	0.42621	1.45953e-68	5.56831e-66	down	28.3294	29.7307	28.9404	68.0054	71.3034	64.702	TRUE	FALSE	FALSE
ENSG00000005700	IBTK	inhibitor of Bruton agammaglobulinemia tyrosine kinase [Source:HGNC Symbol;Acc:17853]	chr6	-	protein_coding	chr6:82879700-82957471		-1.22863	0.426723	1.45872e-38	1.05875e-36	down	37.7694	30.8686	31.19	79.7661	82.4693	71.8395	TRUE	FALSE	FALSE
ENSG00000063587	ZNF275	zinc finger protein 275 [Source:HGNC Symbol;Acc:13069]	chrX	+	protein_coding	chrX:152599613-152625568		-1.22802	0.426902	3.84804e-09	1.64007e-08	down	4.08004	3.73457	2.18877	8.68399	8.11798	6.7059	TRUE	FALSE	FALSE
ENSG00000115977	AAK1	AP2 associated kinase 1 [Source:HGNC Symbol;Acc:19679]	chr2	-	protein_coding	chr2:69688532-69901481		-1.22561	0.427617	4.52233e-15	3.84062e-14	down	4.67383	3.2094	4.25625	9.17138	10.7263	8.53874	TRUE	FALSE	FALSE
ENSG00000165997	ARL5B	ADP-ribosylation factor-like 5B [Source:HGNC Symbol;Acc:23052]	chr10	+	protein_coding	chr10:18948334-18970568		-1.22439	0.427979	5.01359e-34	2.67373e-32	down	26.3535	21.182	21.9485	57.7111	55.6536	49.0992	TRUE	FALSE	FALSE
ENSG00000159921	GNE	glucosamine (UDP-N-acetyl)-2-epimerase/N-acetylmannosamine kinase [Source:HGNC Symbol;Acc:23657]	chr9	-	protein_coding	chr9:36214438-36277053		-1.22327	0.42831	1.1829e-44	1.27539e-42	down	134.71	109.928	115.403	288.896	289.662	262.126	TRUE	FALSE	FALSE
ENSG00000170871	KIAA0232	KIAA0232 [Source:HGNC Symbol;Acc:28992]	chr4	+	protein_coding	chr4:6783102-6885897		-1.22322	0.428326	3.30168e-26	8.78815e-25	down	17.0643	13.1877	13.5582	35.6273	36.4577	30.3094	TRUE	FALSE	FALSE
ENSG00000125772	GPCPD1	glycerophosphocholine phosphodiesterase GDE1 homolog (S. cerevisiae) [Source:HGNC Symbol;Acc:26957]	chr20	-	protein_coding	chr20:5525085-5591672		-1.21693	0.430196	7.64076e-27	2.17889e-25	down	24.8139	19.2856	18.9389	52.5065	49.8802	44.2855	TRUE	FALSE	FALSE
ENSG00000118503	TNFAIP3	tumor necrosis factor, alpha-induced protein 3 [Source:HGNC Symbol;Acc:11896]	chr6	+	protein_coding	chr6:138188351-138204449		-1.21637	0.430365	1.09201e-55	2.32114e-53	down	94.9188	86.187	81.5317	208.013	211.624	190.72	TRUE	FALSE	FALSE
ENSG00000266648	RP11-112H10.6		chr17	-	pseudogene	chr17:56553499-56554311	HSF5	-1.21503	0.430763	4.77349e-10	2.25834e-09	down	1.1809	1.22541	1.09408	3.05118	2.57343	2.50641	TRUE	FALSE	FALSE
ENSG00000139618	BRCA2	breast cancer 2, early onset [Source:HGNC Symbol;Acc:1101]	chr13	+	protein_coding	chr13:32889611-32973805		-1.21483	0.430823	2.32358e-09	1.01416e-08	down	4.6959	2.56752	3.22236	9.0578	8.26452	7.10427	TRUE	FALSE	FALSE
ENSG00000124813	RUNX2	runt-related transcription factor 2 [Source:HGNC Symbol;Acc:10472]	chr6	+	protein_coding	chr6:45295894-45632086		-1.21287	0.43141	6.80486e-54	1.31493e-51	down	26.3278	25.4126	25.2925	62.2544	61.9546	54.3112	TRUE	FALSE	FALSE
ENSG00000084112	SSH1	slingshot protein phosphatase 1 [Source:HGNC Symbol;Acc:30579]	chr12	-	protein_coding	chr12:109176466-109251366		-1.21219	0.431613	3.01129e-44	3.20036e-42	down	38.0848	33.5528	32.1324	79.076	86.5122	74.96	TRUE	FALSE	FALSE
ENSG00000138641	HERC3	HECT and RLD domain containing E3 ubiquitin protein ligase 3 [Source:HGNC Symbol;Acc:4876]	chr4	+	protein_coding	chr4:89442199-89629693		-1.21056	0.4321	7.86754e-44	8.12925e-42	down	18.4244	15.8428	17.0238	42.7586	38.3626	37.646	TRUE	FALSE	FALSE
ENSG00000152223	EPG5	ectopic P-granules autophagy protein 5 homolog (C. elegans) [Source:HGNC Symbol;Acc:29331]	chr18	-	protein_coding	chr18:43427574-43547240		-1.20883	0.432621	4.51099e-30	1.71222e-28	down	19.7844	16.6889	18.2398	44.7139	45.5428	36.2185	TRUE	FALSE	FALSE
ENSG00000008118	CAMK1G	calcium/calmodulin-dependent protein kinase IG [Source:HGNC Symbol;Acc:14585]	chr1	+	protein_coding	chr1:209757062-209787283		-1.20845	0.432735	0.000140613	0.000315326	down	0.487552	0.583527	0.334395	1.32273	0.791284	1.16191	TRUE	FALSE	FALSE
ENSG00000118200	CAMSAP2	calmodulin regulated spectrin-associated protein family, member 2 [Source:HGNC Symbol;Acc:29188]	chr1	+	protein_coding	chr1:200708686-200829832		-1.20813	0.432829	1.30742e-42	1.29621e-40	down	43.7001	36.5288	38.1515	93.9711	96.097	83.525	TRUE	FALSE	FALSE
ENSG00000104517	UBR5	ubiquitin protein ligase E3 component n-recognin 5 [Source:HGNC Symbol;Acc:16806]	chr8	-	protein_coding	chr8:103265240-103425069		-1.20801	0.432866	1.38152e-28	4.59217e-27	down	52.6813	40.1759	42.833	107.285	112.538	93.7498	TRUE	FALSE	FALSE
ENSG00000138061	CYP1B1	cytochrome P450, family 1, subfamily B, polypeptide 1 [Source:HGNC Symbol;Acc:2597]	chr2	-	protein_coding	chr2:38294116-38337044		-1.20797	0.432876	1.88654e-65	6.37951e-63	down	25.8146	25.6752	24.7757	59.3502	61.0461	55.7719	TRUE	FALSE	FALSE
ENSG00000152766	ANKRD22	ankyrin repeat domain 22 [Source:HGNC Symbol;Acc:28321]	chr10	-	protein_coding	chr10:90581889-90611575		-1.20621	0.433407	4.61454e-22	8.27225e-21	down	16.2945	21.182	19.4557	40.2569	39.74	51.3234	TRUE	FALSE	FALSE
ENSG00000006432	MAP3K9	mitogen-activated protein kinase kinase kinase 9 [Source:HGNC Symbol;Acc:6861]	chr14	-	protein_coding	chr14:71189243-71276251		-1.20571	0.433555	1.74344e-33	8.70494e-32	down	77.5722	63.6628	68.5207	166.577	175.825	141.421	TRUE	FALSE	FALSE
ENSG00000145241	CENPC	centromere protein C [Source:HGNC Symbol;Acc:1854]	chr4	-	protein_coding	chr4:68337521-68411324		-1.20159	0.434797	6.28313e-43	6.35964e-41	down	13.7798	11.7289	12.6462	30.2214	29.9515	27.6535	TRUE	FALSE	FALSE
ENSG00000253710	ALG11	ALG11, alpha-1,2-mannosyltransferase [Source:HGNC Symbol;Acc:32456]	chr13	+	protein_coding	chr13:52586534-52603800		-1.20064	0.435081	1.85685e-08	7.24386e-08	down	2.38259	2.06394	1.59537	5.67823	4.53435	3.71281	TRUE	FALSE	FALSE
ENSG00000164190	NIPBL	Nipped-B homolog (Drosophila) [Source:HGNC Symbol;Acc:28862]	chr5	+	protein_coding	chr5:36876861-37066515		-1.19727	0.436101	2.1094e-41	1.90216e-39	down	60.9697	51.4088	51.2841	127.902	132.496	114.996	TRUE	FALSE	FALSE
ENSG00000102362	SYTL4	synaptotagmin-like 4 [Source:HGNC Symbol;Acc:15588]	chrX	-	protein_coding	chrX:99929488-99987110		-1.19726	0.436102	1.40096e-54	2.81687e-52	down	12.8817	12.8971	12.3726	30.1639	29.1017	28.2199	TRUE	FALSE	FALSE
ENSG00000057704	TMCC3	transmembrane and coiled-coil domain family 3 [Source:HGNC Symbol;Acc:29199]	chr12	-	protein_coding	chr12:94960900-95044338		-1.19662	0.436297	1.31547e-42	1.29621e-40	down	20.8108	17.1265	18.2702	44.0238	44.1947	40.7334	TRUE	FALSE	FALSE
ENSG00000119900	OGFRL1	opioid growth factor receptor-like 1 [Source:HGNC Symbol;Acc:21378]	chr6	+	protein_coding	chr6:71998506-72018653		-1.19619	0.436425	3.40549e-59	8.73626e-57	down	39.7417	37.0368	37.9198	86.6912	93.7527	82.3774	TRUE	FALSE	FALSE
ENSG00000105855	ITGB8	integrin, beta 8 [Source:HGNC Symbol;Acc:6163]	chr7	+	protein_coding	chr7:20370325-20455377		-1.19578	0.436549	1.27533e-35	7.62071e-34	down	23.5308	20.7873	18.6976	48.6674	51.1483	44.6713	TRUE	FALSE	FALSE
ENSG00000118689	FOXO3	forkhead box O3 [Source:HGNC Symbol;Acc:3821]	chr6	+	protein_coding	chr6:108881038-109005977		-1.19204	0.437682	2.73116e-45	3.12592e-43	down	74.7136	63.2246	66.0039	163.68	159.551	142.791	TRUE	FALSE	FALSE
ENSG00000243649	CFB	complement factor B [Source:HGNC Symbol;Acc:1037]	chr6	+	protein_coding	chr6:31895475-31919861		-1.19071	0.438087	1.95126e-81	1.31967e-78	down	61.7575	60.335	59.2488	138.742	133.492	141.792	TRUE	FALSE	FALSE
ENSG00000186212	SOWAHB	sosondowah ankyrin repeat domain family member B [Source:HGNC Symbol;Acc:32958]	chr4	-	protein_coding	chr4:77816082-77819002		-1.18943	0.438477	5.29698e-10	2.49332e-09	down	4.77288	2.68423	3.19196	7.70632	8.76273	7.93421	TRUE	FALSE	FALSE
ENSG00000153982	GDPD1	glycerophosphodiester phosphodiesterase domain containing 1 [Source:HGNC Symbol;Acc:20883]	chr17	+	protein_coding	chr17:57297828-57353328		-1.18854	0.438748	4.21621e-06	1.19196e-05	down	0.898123	0.758586	1.03359	1.69654	2.60831	1.82586	TRUE	FALSE	FALSE
ENSG00000133401	PDZD2	PDZ domain containing 2 [Source:HGNC Symbol;Acc:18486]	chr5	+	protein_coding	chr5:31639517-32111037		-1.1874	0.439093	1.36508e-37	9.40327e-36	down	25.0286	22.0171	21.1858	54.6631	54.0324	46.7783	TRUE	FALSE	FALSE
ENSG00000175984	DENND2C	DENN/MADD domain containing 2C [Source:HGNC Symbol;Acc:24748]	chr1	-	protein_coding	chr1:115125469-115213043		-1.18728	0.43913	2.08573e-28	6.82056e-27	down	6.2612	6.19064	6.01851	14.5267	14.8603	12.6496	TRUE	FALSE	FALSE
ENSG00000227507	LTB	lymphotoxin beta (TNF superfamily, member 3) [Source:HGNC Symbol;Acc:6711]	chr6	-	protein_coding	chr6:31548302-31550299		-1.18689	0.439248	3.45348e-07	1.1401e-06	down	0.821141	0.96282	0.881588	2.41541	1.87564	1.75947	TRUE	FALSE	FALSE
ENSG00000217128	FNIP1	folliculin interacting protein 1 [Source:HGNC Symbol;Acc:29418]	chr5	-	protein_coding	chr5:130977407-131132710		-1.18662	0.439332	6.44908e-40	5.2723e-38	down	20.1436	18.0893	18.179	43.8513	46.0117	38.5755	TRUE	FALSE	FALSE
ENSG00000075539	FRYL	FRY-like [Source:HGNC Symbol;Acc:29127]	chr4	-	protein_coding	chr4:48499378-48782339		-1.18658	0.439342	3.02544e-42	2.86723e-40	down	37.0938	34.2822	31.7676	81.4052	82.6159	70.8103	TRUE	FALSE	FALSE
ENSG00000128881	TTBK2	tau tubulin kinase 2 [Source:HGNC Symbol;Acc:19141]	chr15	-	protein_coding	chr15:43030932-43213007		-1.18655	0.439353	1.59977e-53	2.97538e-51	down	21.6576	19.4105	19.3645	45.4903	47.8287	44.3519	TRUE	FALSE	FALSE
ENSG00000179119	SPTY2D1	SPT2, Suppressor of Ty, domain containing 1 (S. cerevisiae) [Source:HGNC Symbol;Acc:26818]	chr11	-	protein_coding	chr11:18627948-18656338		-1.18356	0.440263	2.05586e-38	1.47063e-36	down	18.0138	16.1054	16.2942	42.2413	36.106	36.2185	TRUE	FALSE	FALSE
ENSG00000228409	CCT6P1	chaperonin containing TCP1, subunit 6 (zeta) pseudogene 1 [Source:HGNC Symbol;Acc:33094]	chr7	+	pseudogene	chr7:65216129-65228341		-1.18258	0.440562	1.2478e-05	3.29359e-05	down	0.650241	0.387462	0.668791	1.17895	1.38269	1.34018	TRUE	FALSE	FALSE
ENSG00000267680	ZNF224	zinc finger protein 224 [Source:HGNC Symbol;Acc:13017]	chr19	+	protein_coding	chr19:44598492-44612479		-1.18158	0.440869	2.77857e-11	1.52106e-10	down	5.74799	3.8221	3.52635	10.4955	10.4625	8.86374	TRUE	FALSE	FALSE
ENSG00000171016	PYGO1	pygopus family PHD finger 1 [Source:HGNC Symbol;Acc:30256]	chr15	-	protein_coding	chr15:55831088-55881145		-1.17749	0.442119	6.88066e-05	0.000161964	down	1.437	0.96282	0.607992	1.89782	2.72553	2.25743	TRUE	FALSE	FALSE
ENSG00000143702	CEP170	centrosomal protein 170kDa [Source:HGNC Symbol;Acc:28920]	chr1	-	protein_coding	chr1:243287730-243418650		-1.17725	0.442194	6.1142e-30	2.26301e-28	down	22.9919	17.0974	19.9117	44.7619	47.5649	43.4928	TRUE	FALSE	FALSE
ENSG00000198018	ENTPD7	ectonucleoside triphosphate diphosphohydrolase 7 [Source:HGNC Symbol;Acc:19745]	chr10	+	protein_coding	chr10:101419263-101465997		-1.17698	0.442277	2.73763e-08	1.0415e-07	down	5.18345	3.41363	2.94876	8.82776	10.2281	7.13747	TRUE	FALSE	FALSE
ENSG00000094975	SUCO	SUN domain containing ossification factor [Source:HGNC Symbol;Acc:1240]	chr1	+	protein_coding	chr1:172501489-172580971		-1.17623	0.442506	2.98539e-41	2.65986e-39	down	48.8579	41.0803	41.1002	100.211	104.186	91.8576	TRUE	FALSE	FALSE
ENSG00000134250	NOTCH2	notch 2 [Source:HGNC Symbol;Acc:7882]	chr1	-	protein_coding	chr1:120454176-120612240		-1.17558	0.442705	2.26698e-42	2.17615e-40	down	97.1223	84.7629	82.9362	208.698	208.506	181.039	TRUE	FALSE	FALSE
ENSG00000155858	LSM11	LSM11, U7 small nuclear RNA associated [Source:HGNC Symbol;Acc:30860]	chr5	+	protein_coding	chr5:157170703-157187717		-1.17538	0.442767	7.30737e-15	6.02696e-14	down	4.05644	3.89738	3.51298	9.80687	8.99367	7.09498	TRUE	FALSE	FALSE
ENSG00000166046	TCP11L2	t-complex 11, testis-specific-like 2 [Source:HGNC Symbol;Acc:28627]	chr12	+	protein_coding	chr12:106695707-106740793		-1.17386	0.443233	8.18638e-09	3.35644e-08	down	5.67101	3.53034	3.31355	10.3518	10.1108	7.86782	TRUE	FALSE	FALSE
ENSG00000111817	DSE	dermatan sulfate epimerase [Source:HGNC Symbol;Acc:21144]	chr6	+	protein_coding	chr6:116575336-116762424		-1.17276	0.443573	2.09494e-49	3.05595e-47	down	75.5193	69.2355	65.1463	162.522	164.851	145.903	TRUE	FALSE	FALSE
ENSG00000163347	CLDN1	claudin 1 [Source:HGNC Symbol;Acc:2032]	chr3	-	protein_coding	chr3:190023490-190040264		-1.17047	0.444278	1.16924e-56	2.5584e-54	down	189.889	169.135	169.873	405.818	410.149	374.501	TRUE	FALSE	FALSE
ENSG00000112200	ZNF451	zinc finger protein 451 [Source:HGNC Symbol;Acc:21091]	chr6	+	protein_coding	chr6:56951642-57035105		-1.16889	0.444764	6.34432e-47	8.28045e-45	down	30.4592	28.1552	26.9036	67.4303	65.8524	59.0528	TRUE	FALSE	FALSE
ENSG00000101966	XIAP	X-linked inhibitor of apoptosis [Source:HGNC Symbol;Acc:592]	chrX	+	protein_coding	chrX:122993574-123047829		-1.16777	0.445109	3.35255e-26	8.9076e-25	down	32.3142	25.9877	25.6089	64.7828	68.3162	55.5196	TRUE	FALSE	FALSE
ENSG00000123066	MED13L	mediator complex subunit 13-like [Source:HGNC Symbol;Acc:22962]	chr12	-	protein_coding	chr12:116395711-116715143		-1.16729	0.445256	4.29603e-31	1.74647e-29	down	41.3906	34.6907	33.1659	84.9133	87.217	73.3334	TRUE	FALSE	FALSE
ENSG00000122257	RBBP6	retinoblastoma binding protein 6 [Source:HGNC Symbol;Acc:9889]	chr16	+	protein_coding	chr16:24549014-24584184		-1.16657	0.445479	9.84043e-57	2.18531e-54	down	17.6289	15.9011	16.507	37.7552	37.1024	37.5796	TRUE	FALSE	FALSE
ENSG00000117525	F3	coagulation factor III (thromboplastin, tissue factor) [Source:HGNC Symbol;Acc:3541]	chr1	-	protein_coding	chr1:94994781-95007356		-1.16537	0.445851	1.19601e-59	3.23552e-57	down	412.829	364.063	364.369	857.127	845.765	856.795	TRUE	FALSE	FALSE
ENSG00000144747	TMF1	TATA element modulatory factor 1 [Source:HGNC Symbol;Acc:11870]	chr3	-	protein_coding	chr3:69068978-69101484		-1.16416	0.446225	1.96303e-24	4.44566e-23	down	27.2516	20.9486	19.5469	50.2348	52.5178	49.2651	TRUE	FALSE	FALSE
ENSG00000178878	APOLD1	apolipoprotein L domain containing 1 [Source:HGNC Symbol;Acc:25268]	chr12	+	protein_coding	chr12:12878851-12982909		-1.16364	0.446386	2.39699e-35	1.39862e-33	down	11.1375	9.63258	9.93945	24.1826	23.1445	21.5386	TRUE	FALSE	FALSE
ENSG00000215251	FASTKD5	FAST kinase domains 5 [Source:HGNC Symbol;Acc:25790]	chr20	-	protein_coding	chr20:3127165-3140543		-1.16281	0.446641	3.0985e-36	1.89723e-34	down	7.45237	7.55668	7.0527	17.0804	16.2946	16.0344	TRUE	FALSE	FALSE
ENSG00000174928	C3orf33	chromosome 3 open reading frame 33 [Source:HGNC Symbol;Acc:26434]	chr3	-	protein_coding	chr3:155480401-155524140		-1.1591	0.447793	1.92737e-12	1.20392e-11	down	1.64228	2.26934	2.06322	4.29253	4.42533	4.58126	TRUE	FALSE	FALSE
ENSG00000177853	ZNF518A	zinc finger protein 518A [Source:HGNC Symbol;Acc:29009]	chr10	+	processed_transcript	chr10:97889472-97965044	BLNK	-1.15899	0.447825	8.20493e-33	3.81504e-31	down	14.1903	12.3416	12.1598	30.7103	29.5999	26.1597	TRUE	FALSE	FALSE
ENSG00000083168	KAT6A	K(lysine) acetyltransferase 6A [Source:HGNC Symbol;Acc:13013]	chr8	-	protein_coding	chr8:41786997-41909508		-1.15893	0.447846	2.07458e-24	4.67692e-23	down	23.0946	19.3148	17.6318	46.4392	48.3269	39.4055	TRUE	FALSE	FALSE
ENSG00000248713	RP11-766F14.2	Protein LOC285556 [Source:UniProtKB/TrEMBL;Acc:D6RIA3]	chr4	-	protein_coding	chr4:100557686-100575805		-1.15878	0.447891	4.36603e-06	1.23174e-05	down	1.51398	1.34211	1.09439	2.933	3.78058	2.12464	TRUE	FALSE	TRUE
ENSG00000171943	SRGAP2C	SLIT-ROBO Rho GTPase activating protein 2C [Source:HGNC Symbol;Acc:30584]	chr1	+	pseudogene	chr1:121107124-121129949		-1.15806	0.448116	0.000106601	0.000244206	down	3.65818	2.02367	1.30931	5.63165	5.36373	4.69513	TRUE	FALSE	FALSE
ENSG00000187772	LIN28B	lin-28 homolog B (C. elegans) [Source:HGNC Symbol;Acc:32207]	chr6	+	protein_coding	chr6:105404923-105531207		-1.15783	0.448188	2.50952e-14	1.93869e-13	down	2.18116	2.2174	2.46237	5.29091	5.42176	4.54806	TRUE	FALSE	FALSE
ENSG00000100934	SEC23A	Sec23 homolog A (S. cerevisiae) [Source:HGNC Symbol;Acc:10701]	chr14	-	protein_coding	chr14:39501123-39578850		-1.15666	0.448548	1.20434e-39	9.58258e-38	down	77.0169	65.7656	66.3945	155.446	168.334	142.635	TRUE	FALSE	FALSE
ENSG00000261578	RP11-21L23.2		chr11	+	sense_overlapping	chr11:76511408-76515599	TSKU	-1.15637	0.44864	1.05605e-11	6.05508e-11	down	1.87323	1.6047	1.70238	3.47935	4.10295	4.0169	TRUE	FALSE	FALSE
ENSG00000033178	UBA6	ubiquitin-like modifier activating enzyme 6 [Source:HGNC Symbol;Acc:25581]	chr4	-	protein_coding	chr4:68478370-68566897		-1.15344	0.449552	7.45607e-58	1.70675e-55	down	53.4255	49.7457	50.1593	114.243	120.51	106.332	TRUE	FALSE	FALSE
ENSG00000153165	RGPD3	RANBP2-like and GRIP domain containing 3 [Source:HGNC Symbol;Acc:32416]	chr2	-	protein_coding	chr2:107021446-107084832		-1.15057	0.450448	8.01411e-05	0.000187017	down	1.30459	0.609494	1.13178	2.81511	2.14731	1.82454	TRUE	FALSE	FALSE
ENSG00000197147	LRRC8B	leucine rich repeat containing 8 family, member B [Source:HGNC Symbol;Acc:30692]	chr1	+	protein_coding	chr1:89990395-90063423		-1.15033	0.450522	3.55484e-28	1.14734e-26	down	10.3156	9.48232	8.93748	21.3074	23.2989	19.2214	TRUE	FALSE	FALSE
ENSG00000156876	SASS6	spindle assembly 6 homolog (C. elegans) [Source:HGNC Symbol;Acc:25403]	chr1	-	protein_coding	chr1:100549119-100598511		-1.14988	0.450663	1.63871e-36	1.05551e-34	down	17.7315	15.055	14.1662	35.1673	34.1717	35.0566	TRUE	FALSE	FALSE
ENSG00000104093	DMXL2	Dmx-like 2 [Source:HGNC Symbol;Acc:2938]	chr15	-	protein_coding	chr15:51739908-51915030		-1.14837	0.451135	8.11874e-25	1.92049e-23	down	18.2447	13.6545	15.5038	34.966	38.0402	32.1684	TRUE	FALSE	FALSE
ENSG00000127081	ZNF484	zinc finger protein 484 [Source:HGNC Symbol;Acc:23385]	chr9	-	protein_coding	chr9:95607874-95640304		-1.14831	0.451154	6.42994e-12	3.7755e-11	down	4.74722	2.85928	3.73915	8.59772	8.67481	7.96741	TRUE	FALSE	FALSE
ENSG00000253746	RP11-527N22.2		chr8	-	lincRNA	chr8:37262957-37264242		-1.14762	0.451368	0.000293609	0.000626985	down	0.79548	0.525175	0.516793	1.84031	1.26019	0.995926	TRUE	FALSE	FALSE
ENSG00000116191	RALGPS2	Ral GEF with PH domain and SH3 binding motif 2 [Source:HGNC Symbol;Acc:30279]	chr1	+	protein_coding	chr1:178694300-178889238		-1.14675	0.451641	1.05767e-26	2.95415e-25	down	33.2819	27.6592	27.3596	67.7178	71.1276	56.7346	TRUE	FALSE	FALSE
ENSG00000138593	SECISBP2L	SECIS binding protein 2-like [Source:HGNC Symbol;Acc:28997]	chr15	-	protein_coding	chr15:49280673-49338760		-1.14572	0.451965	1.08297e-32	4.98871e-31	down	13.8401	12.837	13.0414	31.7742	30.1567	25.9273	TRUE	FALSE	FALSE
ENSG00000174738	NR1D2	nuclear receptor subfamily 1, group D, member 2 [Source:HGNC Symbol;Acc:7963]	chr3	+	protein_coding	chr3:23986751-24022109		-1.14479	0.452256	6.46962e-48	8.75105e-46	down	39.3634	34.6907	34.2907	79.5649	84.1691	75.956	TRUE	FALSE	FALSE
ENSG00000151694	ADAM17	ADAM metallopeptidase domain 17 [Source:HGNC Symbol;Acc:195]	chr2	-	protein_coding	chr2:9628615-9695921		-1.1442	0.452441	1.95108e-59	5.093e-57	down	75.2114	68.2435	72.4118	167.095	159.751	150.252	TRUE	FALSE	FALSE
ENSG00000108510	MED13	mediator complex subunit 13 [Source:HGNC Symbol;Acc:22474]	chr17	-	protein_coding	chr17:60019966-60142643		-1.14349	0.452662	1.18512e-29	4.25929e-28	down	49.3198	39.6799	40.8266	98.9169	102.427	85.5501	TRUE	FALSE	FALSE
ENSG00000118985	ELL2	elongation factor, RNA polymerase II, 2 [Source:HGNC Symbol;Acc:17064]	chr5	-	protein_coding	chr5:95220802-95297775		-1.14179	0.453197	4.80807e-62	1.43079e-59	down	75.4937	69.0605	68.2775	161.603	158.081	150.02	TRUE	FALSE	FALSE
ENSG00000180917	CMTR2	cap methyltransferase 2 [Source:HGNC Symbol;Acc:25635]	chr16	-	protein_coding	chr16:71315292-71323618		-1.14113	0.453403	2.36534e-27	7.03878e-26	down	20.7338	16.8639	15.9294	40.2281	41.557	36.4177	TRUE	FALSE	FALSE
ENSG00000173821	RNF213	ring finger protein 213 [Source:HGNC Symbol;Acc:14539]	chr17	+	protein_coding	chr17:78234665-78372586		-1.14041	0.45363	1.23191e-24	2.84621e-23	down	73.0046	56.573	59.6136	146.754	149.025	121.34	TRUE	FALSE	FALSE
ENSG00000106278	PTPRZ1	protein tyrosine phosphatase, receptor-type, Z polypeptide 1 [Source:HGNC Symbol;Acc:9685]	chr7	+	protein_coding	chr7:121513143-121702090		-1.1402	0.453697	5.932e-07	1.88998e-06	down	1.66794	1.69223	0.942387	3.59436	3.0186	2.92138	TRUE	FALSE	FALSE
ENSG00000068489	PRR11	proline rich 11 [Source:HGNC Symbol;Acc:25619]	chr17	+	protein_coding	chr17:57232860-57282066		-1.13998	0.453765	7.3452e-39	5.54768e-37	down	35.0507	31.0016	28.1248	69.7036	71.7803	66.2291	TRUE	FALSE	FALSE
ENSG00000137145	DENND4C	DENN/MADD domain containing 4C [Source:HGNC Symbol;Acc:26079]	chr9	+	protein_coding	chr9:19230433-19374139		-1.13927	0.453991	3.9042e-31	1.60029e-29	down	13.1383	11.904	10.6399	27.4322	26.9329	24.3338	TRUE	FALSE	FALSE
ENSG00000113615	SEC24A	SEC24 family member A [Source:HGNC Symbol;Acc:10703]	chr5	+	protein_coding	chr5:133984479-134063513		-1.13707	0.454681	1.21479e-38	8.94796e-37	down	24.8908	22.5533	22.4349	51.5863	55.595	46.5429	TRUE	FALSE	FALSE
ENSG00000168769	TET2	tet methylcytosine dioxygenase 2 [Source:HGNC Symbol;Acc:25941]	chr4	+	protein_coding	chr4:106067032-106200973		-1.13698	0.454711	1.25803e-16	1.27509e-15	down	7.74952	5.98116	6.29271	15.0101	16.4704	12.6151	TRUE	FALSE	FALSE
ENSG00000100852	ARHGAP5	Rho GTPase activating protein 5 [Source:HGNC Symbol;Acc:675]	chr14	+	protein_coding	chr14:32545320-32628934		-1.13683	0.454759	1.31541e-31	5.62412e-30	down	732.406	626.358	619.482	1509.6	1560.01	1280.1	TRUE	FALSE	FALSE
ENSG00000159256	MORC3	MORC family CW-type zinc finger 3 [Source:HGNC Symbol;Acc:23572]	chr21	+	protein_coding	chr21:37692487-37758446		-1.13604	0.455005	5.36106e-46	6.28088e-44	down	24.4064	22.0909	20.3677	49.2293	49.3526	48.559	TRUE	FALSE	FALSE
ENSG00000123096	SSPN	sarcospan [Source:HGNC Symbol;Acc:11322]	chr12	+	protein_coding	chr12:26274924-26452223		-1.13544	0.455196	2.9198e-12	1.7834e-11	down	2.79701	2.12987	2.73596	6.03853	5.91997	4.88004	TRUE	FALSE	FALSE
ENSG00000168137	SETD5	SET domain containing 5 [Source:HGNC Symbol;Acc:25566]	chr3	+	protein_coding	chr3:9439299-9520924		-1.13498	0.455341	6.64793e-49	9.42044e-47	down	46.2405	39.0088	41.1002	94.9487	92.8732	89.7993	TRUE	FALSE	FALSE
ENSG00000148143	ZNF462	zinc finger protein 462 [Source:HGNC Symbol;Acc:21684]	chr9	+	protein_coding	chr9:109625378-109775915		-1.13468	0.455436	6.79203e-30	2.48913e-28	down	17.7315	14.6757	16.2334	35.8186	38.9194	32.102	TRUE	FALSE	FALSE
ENSG00000107864	CPEB3	cytoplasmic polyadenylation element binding protein 3 [Source:HGNC Symbol;Acc:21746]	chr10	-	protein_coding	chr10:93806449-94050844		-1.13406	0.455633	1.10664e-11	6.33783e-11	down	1.84757	2.04235	1.94557	3.93942	4.83562	4.0169	TRUE	FALSE	FALSE
ENSG00000110395	CBL	Cbl proto-oncogene, E3 ubiquitin protein ligase [Source:HGNC Symbol;Acc:1541]	chr11	+	protein_coding	chr11:119076752-119178859		-1.13314	0.455923	2.53738e-20	3.88414e-19	down	34.5649	25.9961	27.2684	66.7977	70.4535	55.4731	TRUE	FALSE	FALSE
ENSG00000197566	ZNF624	zinc finger protein 624 [Source:HGNC Symbol;Acc:29254]	chr17	-	protein_coding	chr17:16524051-16557170		-1.13246	0.456136	1.22457e-10	6.18688e-10	down	2.2838	1.66305	1.70238	3.85316	4.27879	4.34888	TRUE	FALSE	FALSE
ENSG00000058668	ATP2B4	ATPase, Ca++ transporting, plasma membrane 4 [Source:HGNC Symbol;Acc:817]	chr1	+	protein_coding	chr1:203595689-203713209		-1.13037	0.456799	6.52349e-30	2.40851e-28	down	67.2053	55.581	55.4488	134.774	139.852	115.627	TRUE	FALSE	FALSE
ENSG00000001167	NFYA	nuclear transcription factor Y, alpha [Source:HGNC Symbol;Acc:7804]	chr6	+	protein_coding	chr6:41040684-41067715		-1.12985	0.456963	6.38281e-27	1.82634e-25	down	18.5783	14.0047	15.1086	36.375	34.8751	33.2639	TRUE	FALSE	FALSE
ENSG00000225241	RP11-640M9.2		chr1	+	pseudogene	chr1:144593363-144621656		-1.12871	0.457325	3.74968e-12	2.2606e-11	down	10.2327	6.30443	6.71375	17.2449	17.0636	16.6791	TRUE	FALSE	FALSE
ENSG00000170832	USP32	ubiquitin specific peptidase 32 [Source:HGNC Symbol;Acc:19143]	chr17	-	protein_coding	chr17:58256455-58499831		-1.12839	0.457427	7.31275e-41	6.40037e-39	down	26.3255	22.4608	22.8827	54.9995	52.3416	49.4517	TRUE	FALSE	FALSE
ENSG00000164164	OTUD4	OTU domain containing 4 [Source:HGNC Symbol;Acc:24949]	chr4	-	protein_coding	chr4:146031990-146101313		-1.12663	0.457984	7.86704e-49	1.10428e-46	down	21.9655	20.9778	20.4285	47.3881	48.0054	42.9908	TRUE	FALSE	FALSE
ENSG00000184254	ALDH1A3	aldehyde dehydrogenase 1 family, member A3 [Source:HGNC Symbol;Acc:409]	chr15	+	protein_coding	chr15:101417919-101456831		-1.12629	0.458093	1.22241e-56	2.63599e-54	down	168.437	147.778	153.123	348.05	347.344	329.187	TRUE	FALSE	FALSE
ENSG00000171365	CLCN5	chloride channel, voltage-sensitive 5 [Source:HGNC Symbol;Acc:2023]	chrX	+	protein_coding	chrX:49687225-49863892		-1.12567	0.458291	8.58958e-13	5.61777e-12	down	4.69718	3.61816	3.16156	8.98505	8.6162	7.53783	TRUE	FALSE	FALSE
ENSG00000179899	PHC1P1	polyhomeotic homolog 1 (Drosophila) pseudogene 1 [Source:HGNC Symbol;Acc:34502]	chr12	-	pseudogene	chr12:55804263-55808633	OR6C65	-1.12342	0.459003	0.000463181	0.000959977	down	0.744416	0.93131	0.601304	2.3487	1.43691	1.17154	TRUE	FALSE	TRUE
ENSG00000114127	XRN1	5'-3' exoribonuclease 1 [Source:HGNC Symbol;Acc:30654]	chr3	-	protein_coding	chr3:142025449-142166904		-1.12313	0.459095	6.33714e-26	1.64843e-24	down	25.6863	20.7736	21.7357	51.7301	53.4556	43.4224	TRUE	FALSE	FALSE
ENSG00000117479	SLC19A2	solute carrier family 19 (thiamine transporter), member 2 [Source:HGNC Symbol;Acc:10938]	chr1	-	protein_coding	chr1:169433147-169455241		-1.12265	0.45925	7.23201e-19	9.40604e-18	down	6.69743	5.51433	5.25913	13.8311	12.8364	11.4532	TRUE	FALSE	FALSE
ENSG00000149503	INCENP	inner centromere protein antigens 135/155kDa [Source:HGNC Symbol;Acc:6058]	chr11	+	protein_coding	chr11:61891445-61920635		-1.12216	0.459405	4.66741e-30	1.7626e-28	down	30.2026	24.2456	23.7725	59.2351	57.412	53.78	TRUE	FALSE	FALSE
ENSG00000173575	CHD2	chromodomain helicase DNA binding protein 2 [Source:HGNC Symbol;Acc:1917]	chr15	+	protein_coding	chr15:93426526-93571237		-1.12195	0.459472	9.8076e-28	3.01503e-26	down	69.0826	54.289	51.558	128.327	128.513	124.063	TRUE	FALSE	FALSE
ENSG00000139218	SCAF11	SR-related CTD-associated factor 11 [Source:HGNC Symbol;Acc:10784]	chr12	-	protein_coding	chr12:46312914-46385903		-1.12146	0.459629	4.3586e-35	2.49429e-33	down	32.9996	28.943	27.3292	67.2578	67.8452	59.2244	TRUE	FALSE	FALSE
ENSG00000151553	FAM160B1	family with sequence similarity 160, member B1 [Source:HGNC Symbol;Acc:29320]	chr10	+	protein_coding	chr10:116581503-116659591		-1.11885	0.460461	1.66704e-32	7.53916e-31	down	28.0214	25.8211	24.5021	59.6377	60.6651	49.8627	TRUE	FALSE	FALSE
ENSG00000171658	RP11-443P15.2		chr3	+	pseudogene	chr3:185677732-185698658		-1.11883	0.460466	9.72625e-08	3.44975e-07	down	1.33435	0.991996	1.27678	2.24288	2.93068	2.689	TRUE	FALSE	FALSE
ENSG00000162775	RBM15	RNA binding motif protein 15 [Source:HGNC Symbol;Acc:14959]	chr1	+	protein_coding	chr1:110881128-110889299		-1.11722	0.46098	5.92649e-23	1.15874e-21	down	9.54576	7.9068	7.1135	18.3169	17.7013	17.4287	TRUE	FALSE	FALSE
ENSG00000112242	E2F3	E2F transcription factor 3 [Source:HGNC Symbol;Acc:3115]	chr6	+	protein_coding	chr6:20402398-20493941		-1.11703	0.461042	1.60326e-29	5.63945e-28	down	10.5209	9.54067	8.60308	19.7259	21.7456	20.8481	TRUE	FALSE	FALSE
ENSG00000131459	GFPT2	glutamine-fructose-6-phosphate transaminase 2 [Source:HGNC Symbol;Acc:4242]	chr5	-	protein_coding	chr5:179727690-179780387		-1.11681	0.461113	1.91915e-36	1.20996e-34	down	12.9586	14.2089	11.7038	29.1575	27.8708	27.2884	TRUE	FALSE	FALSE
ENSG00000069956	MAPK6	mitogen-activated protein kinase 6 [Source:HGNC Symbol;Acc:6879]	chr15	+	protein_coding	chr15:52244303-52358462		-1.1164	0.461242	4.21421e-37	2.85015e-35	down	36.7717	31.598	30.3692	74.6478	72.8274	66.7267	TRUE	FALSE	FALSE
ENSG00000241860	RP11-34P13.13		chr1	-	processed_transcript	chr1:141474-173862	AL627309.1	-1.11569	0.46147	0.000114019	0.000259958	down	1.99435	2.15205	0.845108	3.87674	3.08747	3.91233	TRUE	FALSE	FALSE
ENSG00000118242	MREG	melanoregulin [Source:HGNC Symbol;Acc:25478]	chr2	-	protein_coding	chr2:216809213-216898819		-1.11542	0.461558	6.85393e-09	2.83908e-08	down	9.31482	4.93081	5.98872	14.2912	14.7706	14.9057	TRUE	FALSE	FALSE
ENSG00000115419	GLS	glutaminase [Source:HGNC Symbol;Acc:4331]	chr2	+	protein_coding	chr2:191745553-191830278		-1.11524	0.461614	3.17534e-33	1.55414e-31	down	71.1313	63.4878	59.036	144.292	150.227	125.055	TRUE	FALSE	FALSE
ENSG00000155744	FAM126B	family with sequence similarity 126, member B [Source:HGNC Symbol;Acc:28593]	chr2	-	protein_coding	chr2:201838441-201936394		-1.11469	0.461791	2.35644e-23	4.82941e-22	down	8.09132	7.48986	6.8469	16.1315	17.8048	14.68	TRUE	FALSE	FALSE
ENSG00000229644	NAMPTL	nicotinamide phosphoribosyltransferase-like [Source:HGNC Symbol;Acc:17633]	chr10	-	protein_coding	chr10:36810649-36813162		-1.11369	0.462112	4.90635e-11	2.61467e-10	down	6.12494	3.9073	3.93614	10.2103	9.55753	10.6063	TRUE	FALSE	FALSE
ENSG00000198742	SMURF1	SMAD specific E3 ubiquitin protein ligase 1 [Source:HGNC Symbol;Acc:16807]	chr7	-	protein_coding	chr7:98625061-98741723		-1.11232	0.46255	3.43778e-51	5.62096e-49	down	43.7514	37.3457	39.3675	86.7248	87.3929	86.4796	TRUE	FALSE	FALSE
ENSG00000225373	WASH5P	WAS protein family homolog 5 pseudogene [Source:HGNC Symbol;Acc:33884]	chr19	-	pseudogene	chr19:60105-71626		-1.10999	0.463297	4.68233e-10	2.21874e-09	down	33.6111	20.8086	19.5478	56.2251	55.6132	47.9376	TRUE	FALSE	FALSE
ENSG00000138688	KIAA1109	KIAA1109 [Source:HGNC Symbol;Acc:26953]	chr4	+	protein_coding	chr4:123073488-123283913		-1.1095	0.463454	9.7419e-13	6.33245e-12	down	23.5052	16.5138	15.3518	41.3783	44.0774	34.1271	TRUE	FALSE	FALSE
ENSG00000183808	RBM12B	RNA binding motif protein 12B [Source:HGNC Symbol;Acc:32310]	chr8	-	protein_coding	chr8:94741584-94753245		-1.10804	0.463925	5.3652e-21	8.80142e-20	down	13.8311	12.4583	9.81907	26.5983	26.9329	24.4334	TRUE	FALSE	FALSE
ENSG00000026103	FAS	Fas cell surface death receptor [Source:HGNC Symbol;Acc:11920]	chr10	+	protein_coding	chr10:90750414-90775542		-1.10791	0.463967	3.72231e-58	8.6538e-56	down	18.0394	17.3599	17.7534	38.1003	38.4798	38.0112	TRUE	FALSE	FALSE
ENSG00000134317	GRHL1	grainyhead-like 1 (Drosophila) [Source:HGNC Symbol;Acc:17923]	chr2	+	protein_coding	chr2:10085341-10142411		-1.10686	0.464302	1.21662e-40	1.0344e-38	down	24.374	22.2505	21.9789	51.1219	51.5882	45.0823	TRUE	FALSE	FALSE
ENSG00000196935	SRGAP1	SLIT-ROBO Rho GTPase activating protein 1 [Source:HGNC Symbol;Acc:17382]	chr12	+	protein_coding	chr12:64238073-64541613		-1.10654	0.464405	9.60727e-34	4.94625e-32	down	15.653	15.055	13.163	32.8669	32.5012	29.168	TRUE	FALSE	FALSE
ENSG00000205534	RP11-345J4.8		chr16	-	pseudogene	chr16:29538889-29606395		-1.10609	0.464551	0.000489324	0.00100994	down	1.34795	1.83257	0.638695	3.33327	2.47789	2.4357	TRUE	FALSE	FALSE
ENSG00000205885	C1RL-AS1	C1RL antisense RNA 1 [Source:HGNC Symbol;Acc:27461]	chr12	+	antisense	chr12:7260648-7275097	C1RL	-1.10505	0.464885	6.70593e-11	3.51825e-10	down	2.95098	2.15905	2.06717	5.26215	5.48037	4.78045	TRUE	FALSE	FALSE
ENSG00000198862	LTN1	listerin E3 ubiquitin protein ligase 1 [Source:HGNC Symbol;Acc:13082]	chr21	-	protein_coding	chr21:30300466-30365270		-1.10476	0.464979	1.95168e-21	3.31875e-20	down	26.0199	21.6489	19.6989	50.4936	52.2247	42.2605	TRUE	FALSE	FALSE
ENSG00000101109	STK4	serine/threonine kinase 4 [Source:HGNC Symbol;Acc:11408]	chr20	+	protein_coding	chr20:43595115-43708600		-1.10433	0.465117	5.05299e-38	3.54639e-36	down	27.2003	23.2317	23.7424	56.0721	53.8659	49.6303	TRUE	FALSE	FALSE
ENSG00000189079	ARID2	AT rich interactive domain 2 (ARID, RFX-like) [Source:HGNC Symbol;Acc:18037]	chr12	+	protein_coding	chr12:46123448-46301823		-1.10412	0.465187	2.7058e-36	1.67052e-34	down	16.0636	15.055	16.051	36.605	33.9959	30.7409	TRUE	FALSE	FALSE
ENSG00000139116	KIF21A	kinesin family member 21A [Source:HGNC Symbol;Acc:19349]	chr12	-	protein_coding	chr12:39687030-39837192		-1.10391	0.465253	5.70982e-20	8.38662e-19	down	14.5239	10.9703	10.9135	28.2661	25.8193	24.3006	TRUE	FALSE	FALSE
ENSG00000164236	ANKRD33B	ankyrin repeat domain 33B [Source:HGNC Symbol;Acc:35240]	chr5	+	protein_coding	chr5:10564442-10650308		-1.10355	0.465369	3.22746e-06	9.25981e-06	down	1.84757	1.92564	1.12478	4.31324	3.22375	3.02098	TRUE	FALSE	FALSE
ENSG00000148158	SNX30	sorting nexin family member 30 [Source:HGNC Symbol;Acc:23685]	chr9	+	protein_coding	chr9:115513118-115643951		-1.10272	0.465637	1.86735e-34	1.02921e-32	down	33.3589	29.2931	27.8764	68.5517	66.7336	59.2244	TRUE	FALSE	FALSE
ENSG00000156675	RAB11FIP1	RAB11 family interacting protein 1 (class I) [Source:HGNC Symbol;Acc:30265]	chr8	-	protein_coding	chr8:37716136-37756985		-1.10079	0.466261	1.34456e-52	2.3536e-50	down	45.5918	42.685	45.628	97.2779	100.64	89.2018	TRUE	FALSE	FALSE
ENSG00000176018	LYSMD3	LysM, putative peptidoglycan-binding, domain containing 3 [Source:HGNC Symbol;Acc:26969]	chr5	-	protein_coding	chr5:89811428-89825401		-1.10008	0.46649	4.06346e-25	9.79906e-24	down	13.6771	12.3416	12.0078	30.0201	27.8415	23.6698	TRUE	FALSE	FALSE
ENSG00000165300	SLITRK5	SLIT and NTRK-like family, member 5 [Source:HGNC Symbol;Acc:20295]	chr13	+	protein_coding	chr13:88324870-88331871		-1.09899	0.466844	7.43584e-08	2.68213e-07	down	1.41134	1.31294	1.79358	3.13429	3.75127	2.7554	TRUE	FALSE	FALSE
ENSG00000092148	HECTD1	HECT domain containing E3 ubiquitin protein ligase 1 [Source:HGNC Symbol;Acc:20157]	chr14	-	protein_coding	chr14:31569318-31677010		-1.0988	0.466903	5.73211e-31	2.29887e-29	down	90.5821	75.9169	72.1382	175.894	178.865	156.45	TRUE	FALSE	FALSE
ENSG00000135679	MDM2	MDM2 oncogene, E3 ubiquitin protein ligase [Source:HGNC Symbol;Acc:6973]	chr12	+	protein_coding	chr12:69201956-69239214		-1.09828	0.467073	1.51589e-39	1.19973e-37	down	43.746	40.1467	40.7567	90.2249	96.5747	80.0615	TRUE	FALSE	FALSE
ENSG00000258441	LINC00641	long intergenic non-protein coding RNA 641 [Source:HGNC Symbol;Acc:27511]	chr14	-	processed_transcript	chr14:21668238-21675059	HNRNPC	-1.09792	0.46719	5.88103e-17	6.15357e-16	down	4.02872	3.29693	3.37435	7.70632	8.05937	7.20387	TRUE	FALSE	FALSE
ENSG00000130962	PRRG1	proline rich Gla (G-carboxyglutamic acid) 1 [Source:HGNC Symbol;Acc:9469]	chrX	+	protein_coding	chrX:37208528-37316548		-1.09731	0.467388	6.91088e-29	2.33168e-27	down	19.3738	15.4935	15.5941	36.6625	37.3114	34.1417	TRUE	FALSE	FALSE
ENSG00000254413	CHKB-CPT1B	CHKB-CPT1B readthrough (NMD candidate) [Source:HGNC Symbol;Acc:41998]	chr22	-	protein_coding	chr22:51007298-51021394		-1.09532	0.468032	2.71661e-05	6.79793e-05	down	2.82934	3.48016	1.60844	6.14608	6.4979	4.29311	TRUE	FALSE	FALSE
ENSG00000182795	C1orf116	chromosome 1 open reading frame 116 [Source:HGNC Symbol;Acc:28667]	chr1	-	protein_coding	chr1:207191866-207206101		-1.09507	0.468114	1.05311e-61	3.0133e-59	down	44.9575	47.8201	45.8122	94.4599	102.017	99.5262	TRUE	FALSE	FALSE
ENSG00000180667	YOD1	YOD1 deubiquitinase [Source:HGNC Symbol;Acc:25035]	chr1	-	protein_coding	chr1:207217194-207226325		-1.0949	0.468168	1.35718e-34	7.62017e-33	down	21.324	19.198	19.8205	44.1963	46.1875	38.5091	TRUE	FALSE	FALSE
ENSG00000055609	KMT2C	lysine (K)-specific methyltransferase 2C [Source:HGNC Symbol;Acc:13726]	chr7	-	protein_coding	chr7:151832010-152133090		-1.0947	0.468232	2.54183e-21	4.27826e-20	down	28.3299	22.6117	21.2867	52.9378	55.5132	45.9218	TRUE	FALSE	FALSE
ENSG00000197579	TOPORS	topoisomerase I binding, arginine/serine-rich, E3 ubiquitin protein ligase [Source:HGNC Symbol;Acc:21653]	chr9	-	protein_coding	chr9:32540542-32552551		-1.09262	0.46891	6.15212e-24	1.32061e-22	down	10.5722	8.11103	8.87668	19.7259	20.2803	18.8894	TRUE	FALSE	FALSE
ENSG00000146802	TMEM168	transmembrane protein 168 [Source:HGNC Symbol;Acc:25826]	chr7	-	protein_coding	chr7:112402437-112430647		-1.0923	0.469015	1.37763e-44	1.47466e-42	down	14.3186	14.1354	13.9236	31.7178	29.8317	28.7853	TRUE	FALSE	FALSE
ENSG00000090905	TNRC6A	trinucleotide repeat containing 6A [Source:HGNC Symbol;Acc:11969]	chr16	+	protein_coding	chr16:24741016-24838953		-1.09183	0.469164	4.66918e-33	2.24106e-31	down	20.1436	17.2141	15.9598	37.5827	38.7741	37.48	TRUE	FALSE	FALSE
ENSG00000144426	NBEAL1	neurobeachin-like 1 [Source:HGNC Symbol;Acc:20681]	chr2	+	protein_coding	chr2:203879602-204091101		-1.09106	0.469417	7.87337e-16	7.31717e-15	down	4.43724	4.0949	4.08449	9.74878	9.51035	7.60688	TRUE	FALSE	FALSE
ENSG00000164338	UTP15	UTP15, U3 small nucleolar ribonucleoprotein, homolog (S. cerevisiae) [Source:HGNC Symbol;Acc:25758]	chr5	+	protein_coding	chr5:72861268-72877794		-1.09022	0.469689	2.32626e-16	2.29983e-15	down	6.28686	6.44798	5.53272	14.9526	12.8071	11.1212	TRUE	FALSE	FALSE
ENSG00000090857	PDPR	pyruvate dehydrogenase phosphatase regulatory subunit [Source:HGNC Symbol;Acc:30264]	chr16	+	protein_coding	chr16:70147529-70195203		-1.08908	0.47006	1.12916e-10	5.7478e-10	down	14.2029	9.15963	8.83321	23.6302	24.5907	20.3923	TRUE	FALSE	FALSE
ENSG00000164509	IL31RA	interleukin 31 receptor A [Source:HGNC Symbol;Acc:18969]	chr5	+	protein_coding	chr5:55147207-55218678		-1.08901	0.470083	5.42986e-16	5.15248e-15	down	2.79701	3.29693	3.40475	6.70392	6.38888	7.07108	TRUE	FALSE	FALSE
ENSG00000198961	PJA2	praja ring finger 2, E3 ubiquitin protein ligase [Source:HGNC Symbol;Acc:17481]	chr5	-	protein_coding	chr5:108670410-108745695		-1.08777	0.470489	1.33768e-29	4.78446e-28	down	60.7901	49.5415	50.8585	120.253	119.513	102.912	TRUE	FALSE	FALSE
ENSG00000186594	MIR22HG	MIR22 host gene (non-protein coding) [Source:HGNC Symbol;Acc:28219]	chr17	-	lincRNA	chr17:1614805-1620468	WDR81	-1.08723	0.470663	7.51655e-34	3.9519e-32	down	8.85293	9.10303	10.1231	20.1284	19.4597	19.9849	TRUE	FALSE	FALSE
ENSG00000008311	AASS	aminoadipate-semialdehyde synthase [Source:HGNC Symbol;Acc:17366]	chr7	-	protein_coding	chr7:121715701-121784334		-1.0871	0.470705	2.62138e-11	1.44137e-10	down	10.4518	6.27525	8.22613	19.3828	17.672	16.0401	TRUE	FALSE	FALSE
ENSG00000106086	PLEKHA8	pleckstrin homology domain containing, family A (phosphoinositide binding specific) member 8 [Source:HGNC Symbol;Acc:30037]	chr7	+	protein_coding	chr7:30067020-30170096		-1.08687	0.470783	8.5491e-25	2.01588e-23	down	22.3432	18.7937	17.9464	43.4251	45.0358	37.1265	TRUE	FALSE	FALSE
ENSG00000065243	PKN2	protein kinase N2 [Source:HGNC Symbol;Acc:9406]	chr1	+	protein_coding	chr1:89149905-89301938		-1.08614	0.47102	1.55552e-39	1.22458e-37	down	91.2493	81.0811	78.2789	186.677	182.699	162.734	TRUE	FALSE	FALSE
ENSG00000171316	CHD7	chromodomain helicase DNA binding protein 7 [Source:HGNC Symbol;Acc:20626]	chr8	+	protein_coding	chr8:61591337-61779465		-1.08523	0.471318	2.84503e-13	1.96691e-12	down	9.34048	5.98116	6.68791	15.9302	15.5033	15.4037	TRUE	FALSE	FALSE
ENSG00000196639	HRH1	histamine receptor H1 [Source:HGNC Symbol;Acc:5182]	chr3	+	protein_coding	chr3:11178779-11305243		-1.08439	0.47159	1.90037e-25	4.73628e-24	down	6.62045	5.98116	5.62392	12.5371	12.9536	13.279	TRUE	FALSE	FALSE
ENSG00000096717	SIRT1	sirtuin 1 [Source:HGNC Symbol;Acc:14929]	chr10	+	protein_coding	chr10:69644427-69678147		-1.07987	0.47307	1.71191e-24	3.88878e-23	down	13.2922	11.6414	13.0718	28.6974	28.3983	23.2051	TRUE	FALSE	FALSE
ENSG00000272734	ADIRF-AS1	ADIRF antisense RNA 1 [Source:HGNC Symbol;Acc:45127]	chr10	-	processed_transcript	chr10:88725102-88731068	MMRN2	-1.07916	0.473304	7.27797e-47	9.41643e-45	down	17.2601	16.2918	15.8738	35.0281	35.8876	33.574	TRUE	FALSE	FALSE
ENSG00000272658	LTB4R2	Leukotriene B4 receptor 2 [Source:UniProtKB/Swiss-Prot;Acc:Q9NPC1]	chr14	+	protein_coding	chr14:24778161-24781252		-1.07851	0.473519	0.000126203	0.000285462	down	2.30664	1.11745	1.26675	3.16477	4.04317	2.76336	TRUE	FALSE	FALSE
ENSG00000010818	HIVEP2	human immunodeficiency virus type I enhancer binding protein 2 [Source:HGNC Symbol;Acc:4921]	chr6	-	protein_coding	chr6:143072604-143266338		-1.07807	0.473661	2.26411e-27	6.75104e-26	down	19.5021	17.5058	16.811	38.1578	41.8794	33.6291	TRUE	FALSE	FALSE
ENSG00000155903	RASA2	RAS p21 protein activator 2 [Source:HGNC Symbol;Acc:9872]	chr3	+	protein_coding	chr3:141205889-141334184		-1.07795	0.473703	1.44589e-19	2.02957e-18	down	20.7082	15.9886	15.8686	37.6402	40.502	32.932	TRUE	FALSE	FALSE
ENSG00000186767	SPIN4	spindlin family, member 4 [Source:HGNC Symbol;Acc:27040]	chrX	-	protein_coding	chrX:62567107-62571223		-1.07673	0.474103	4.81632e-29	1.63239e-27	down	31.4086	27.3383	28.3932	64.411	65.8817	53.5144	TRUE	FALSE	FALSE
ENSG00000172071	EIF2AK3	eukaryotic translation initiation factor 2-alpha kinase 3 [Source:HGNC Symbol;Acc:3255]	chr2	-	protein_coding	chr2:88856259-88927094		-1.07656	0.474157	6.71907e-28	2.1047e-26	down	21.6576	18.9938	18.027	40.8032	45.4548	37.5796	TRUE	FALSE	FALSE
ENSG00000189014	FAM35DP	family with sequence similarity 35, member D, pseudogene [Source:HGNC Symbol;Acc:34038]	chr10	+	pseudogene	chr10:47379727-47420712		-1.07506	0.474651	0.000154769	0.0003453	down	0.677955	0.533928	1.02811	1.8892	1.46006	1.34483	TRUE	FALSE	FALSE
ENSG00000266918	RP11-798G7.8		chr17	+	lincRNA	chr17:43608943-43611204		-1.07261	0.475458	0.000203813	0.000445568	down	0.975105	0.554351	1.03359	2.01284	1.34811	2.05825	TRUE	FALSE	FALSE
ENSG00000066739	ATG2B	autophagy related 2B [Source:HGNC Symbol;Acc:20187]	chr14	-	protein_coding	chr14:96747595-96830207		-1.07085	0.476037	3.04114e-14	2.32285e-13	down	8.545	6.18539	6.53591	16.6203	14.8585	13.279	TRUE	FALSE	FALSE
ENSG00000078177	N4BP2	NEDD4 binding protein 2 [Source:HGNC Symbol;Acc:29851]	chr4	+	protein_coding	chr4:40058446-40159872		-1.07014	0.476271	2.52706e-16	2.48678e-15	down	5.20911	4.67522	4.37754	10.9269	10.3453	8.69775	TRUE	FALSE	FALSE
ENSG00000171940	ZNF217	zinc finger protein 217 [Source:HGNC Symbol;Acc:13009]	chr20	-	protein_coding	chr20:52183604-52226446		-1.06995	0.476336	3.52606e-46	4.26539e-44	down	37.9521	33.7862	35.3243	77.5808	76.8424	70.3788	TRUE	FALSE	FALSE
ENSG00000111145	ELK3	ELK3, ETS-domain protein (SRF accessory protein 2) [Source:HGNC Symbol;Acc:3325]	chr12	+	protein_coding	chr12:96588160-96663613		-1.06758	0.47712	9.98378e-62	2.91272e-59	down	76.905	72.2115	72.3206	153.666	160.631	149.854	TRUE	FALSE	FALSE
ENSG00000146587	RBAK	RB-associated KRAB zinc finger [Source:HGNC Symbol;Acc:17680]	chr7	+	protein_coding	chr7:5085452-5109119		-1.06722	0.477237	2.09207e-23	4.29944e-22	down	7.89347	7.80555	7.99509	17.902	17.0967	14.5853	TRUE	FALSE	FALSE
ENSG00000157426	AASDH	aminoadipate-semialdehyde dehydrogenase [Source:HGNC Symbol;Acc:23993]	chr4	-	protein_coding	chr4:57204456-57253666		-1.06685	0.477362	4.89157e-24	1.06251e-22	down	12.3171	11.0578	10.3967	24.5567	25.3211	20.9144	TRUE	FALSE	FALSE
ENSG00000137628	DDX60	DEAD (Asp-Glu-Ala-Asp) box polypeptide 60 [Source:HGNC Symbol;Acc:25942]	chr4	-	protein_coding	chr4:169137444-169239958		-1.06659	0.477447	5.95614e-31	2.3823e-29	down	9.00689	8.92797	8.45108	19.4383	18.4633	17.3623	TRUE	FALSE	FALSE
ENSG00000119138	KLF9	Kruppel-like factor 9 [Source:HGNC Symbol;Acc:1123]	chr9	-	protein_coding	chr9:72999503-73029540		-1.06566	0.477754	3.57142e-33	1.73658e-31	down	10.2386	10.0367	11.643	21.825	22.8593	22.0432	TRUE	FALSE	FALSE
ENSG00000152193	RNF219	ring finger protein 219 [Source:HGNC Symbol;Acc:20308]	chr13	-	protein_coding	chr13:79188426-79233314		-1.06542	0.477833	2.74272e-25	6.72305e-24	down	16.4998	13.3628	13.1022	31.3141	30.7135	28.0187	TRUE	FALSE	FALSE
ENSG00000188994	ZNF292	zinc finger protein 292 [Source:HGNC Symbol;Acc:18410]	chr6	+	protein_coding	chr6:87862551-87973914		-1.06393	0.478327	2.8552e-20	4.34382e-19	down	22.6584	18.6729	19.3949	45.174	46.1875	35.621	TRUE	FALSE	FALSE
ENSG00000196247	ZNF107	zinc finger protein 107 [Source:HGNC Symbol;Acc:12887]	chr7	+	protein_coding	chr7:64126511-64171404		-1.06383	0.478359	8.29071e-09	3.39641e-08	down	2.97664	2.12987	2.03677	5.52094	5.12869	4.34888	TRUE	FALSE	FALSE
ENSG00000100393	EP300	E1A binding protein p300 [Source:HGNC Symbol;Acc:3373]	chr22	+	protein_coding	chr22:41487790-41576081		-1.0637	0.478403	3.91411e-22	7.05916e-21	down	33.6924	27.1924	26.174	62.8007	65.2662	54.0124	TRUE	FALSE	FALSE
ENSG00000107863	ARHGAP21	Rho GTPase activating protein 21 [Source:HGNC Symbol;Acc:23725]	chr10	-	protein_coding	chr10:24872538-25012597		-1.06329	0.478539	2.41598e-36	1.50407e-34	down	52.5274	46.4196	45.4474	101.073	108.259	92.4784	TRUE	FALSE	FALSE
ENSG00000148840	PPRC1	peroxisome proliferator-activated receptor gamma, coactivator-related 1 [Source:HGNC Symbol;Acc:30025]	chr10	+	protein_coding	chr10:103892787-103910082		-1.0629	0.47867	2.09028e-41	1.89642e-39	down	19.8357	18.6437	19.8813	43.2762	40.6485	37.9448	TRUE	FALSE	FALSE
ENSG00000134909	ARHGAP32	Rho GTPase activating protein 32 [Source:HGNC Symbol;Acc:17399]	chr11	-	protein_coding	chr11:128834955-129149219		-1.06171	0.479065	1.25823e-31	5.42643e-30	down	21.0674	17.9435	19.8205	42.3848	43.2861	37.148	TRUE	FALSE	FALSE
ENSG00000157111	TMEM171	transmembrane protein 171 [Source:HGNC Symbol;Acc:27031]	chr5	+	protein_coding	chr5:72416119-72427644		-1.06082	0.47936	1.86764e-34	1.02921e-32	down	13.6001	15.1717	12.555	28.6687	28.0759	29.5126	TRUE	FALSE	FALSE
ENSG00000169641	LUZP1	leucine zipper protein 1 [Source:HGNC Symbol;Acc:14985]	chr1	-	protein_coding	chr1:23410516-23504301		-1.06076	0.479378	2.15222e-27	6.43029e-26	down	54.2466	44.5523	44.1402	103.288	105.182	89.7993	TRUE	FALSE	FALSE
ENSG00000143398	PIP5K1A	phosphatidylinositol-4-phosphate 5-kinase, type I, alpha [Source:HGNC Symbol;Acc:8994]	chr1	+	protein_coding	chr1:151170425-151222012		-1.06013	0.479589	1.86959e-51	3.12558e-49	down	66.4098	59.2572	63.778	137.391	131.617	126.018	TRUE	FALSE	FALSE
ENSG00000157741	UBN2	ubinuclein 2 [Source:HGNC Symbol;Acc:21931]	chr7	+	protein_coding	chr7:138915102-138992982		-1.05984	0.479686	5.66721e-19	7.43271e-18	down	13.4434	11.7727	10.0966	25.6781	26.2882	21.7358	TRUE	FALSE	FALSE
ENSG00000139318	DUSP6	dual specificity phosphatase 6 [Source:HGNC Symbol;Acc:3072]	chr12	-	protein_coding	chr12:89741009-89747048		-1.05946	0.479813	4.61743e-42	4.29392e-40	down	16.1662	15.6677	15.595	30.9115	33.7028	34.3263	TRUE	FALSE	FALSE
ENSG00000153250	RBMS1	RNA binding motif, single stranded interacting protein 1 [Source:HGNC Symbol;Acc:9907]	chr2	-	protein_coding	chr2:161128662-161350305		-1.05867	0.480073	6.44318e-52	1.11475e-49	down	38.3883	34.3406	35.6891	75.3666	77.1941	73.3666	TRUE	FALSE	FALSE
ENSG00000123104	ITPR2	inositol 1,4,5-trisphosphate receptor, type 2 [Source:HGNC Symbol;Acc:6181]	chr12	-	protein_coding	chr12:26490342-26986131		-1.05862	0.480092	1.04448e-10	5.3423e-10	down	8.62198	6.47715	5.19833	14.6363	14.9758	12.7811	TRUE	FALSE	FALSE
ENSG00000064393	HIPK2	homeodomain interacting protein kinase 2 [Source:HGNC Symbol;Acc:14402]	chr7	-	protein_coding	chr7:139246316-139477577		-1.05794	0.480317	3.18027e-16	3.1029e-15	down	21.6063	16.2512	17.3582	39.653	42.9638	32.4008	TRUE	FALSE	FALSE
ENSG00000164171	ITGA2	integrin, alpha 2 (CD49B, alpha 2 subunit of VLA-2 receptor) [Source:HGNC Symbol;Acc:6137]	chr5	+	protein_coding	chr5:52285156-52390609		-1.05632	0.480856	2.16483e-20	3.34828e-19	down	65.2037	51.0586	50.9497	122.257	124.495	101.057	TRUE	FALSE	FALSE
ENSG00000085276	MECOM	MDS1 and EVI1 complex locus [Source:HGNC Symbol;Acc:3498]	chr3	-	protein_coding	chr3:168801287-169381406		-1.05568	0.481071	8.07994e-27	2.29869e-25	down	7.18627	7.64421	6.65751	14.3199	15.4447	14.9389	TRUE	FALSE	FALSE
ENSG00000171150	SOCS5	suppressor of cytokine signaling 5 [Source:HGNC Symbol;Acc:16852]	chr2	+	protein_coding	chr2:46926091-46990268		-1.05497	0.481308	5.25827e-23	1.03352e-21	down	29.1505	24.3039	24.2285	55.5545	58.9946	46.9081	TRUE	FALSE	FALSE
ENSG00000146247	PHIP	pleckstrin homology domain interacting protein [Source:HGNC Symbol;Acc:15673]	chr6	-	protein_coding	chr6:79645584-79787953		-1.05386	0.481676	1.75986e-25	4.39669e-24	down	32.4351	26.3463	26.478	61.133	62.6872	53.282	TRUE	FALSE	FALSE
ENSG00000173875	ZNF791	zinc finger protein 791 [Source:HGNC Symbol;Acc:26895]	chr19	+	protein_coding	chr19:12721732-12742735		-1.05321	0.481894	7.97343e-16	7.40092e-15	down	6.98688	6.16642	4.97307	12.743	13.31	11.6626	TRUE	FALSE	FALSE
ENSG00000240445	FOXO3B	forkhead box O3B pseudogene [Source:HGNC Symbol;Acc:3822]	chr17	-	pseudogene	chr17:18574259-18576186	ZNF286B	-1.05277	0.48204	5.87082e-05	0.000139584	down	0.563251	0.659678	0.471498	1.2195	1.12186	1.19146	TRUE	FALSE	FALSE
ENSG00000115760	BIRC6	baculoviral IAP repeat containing 6 [Source:HGNC Symbol;Acc:13516]	chr2	+	protein_coding	chr2:32582096-32843966		-1.05209	0.482271	4.64077e-24	1.0095e-22	down	42.725	33.5528	37.8171	82.8717	83.964	69.7812	TRUE	FALSE	FALSE
ENSG00000106261	ZKSCAN1	zinc finger with KRAB and SCAN domains 1 [Source:HGNC Symbol;Acc:13101]	chr7	+	protein_coding	chr7:99613204-99639312		-1.05123	0.482558	9.85041e-28	3.02194e-26	down	34.5079	30.6871	29.3405	68.9017	69.5957	57.4473	TRUE	FALSE	FALSE
ENSG00000117000	RLF	rearranged L-myc fusion [Source:HGNC Symbol;Acc:10025]	chr1	+	protein_coding	chr1:40627045-40706593		-1.05106	0.482612	2.7661e-26	7.44247e-25	down	24.4289	20.8611	20.6413	46.1516	49.7629	40.7666	TRUE	FALSE	FALSE
ENSG00000175548	ALG10B	ALG10B, alpha-1,2-glucosyltransferase [Source:HGNC Symbol;Acc:31088]	chr12	+	protein_coding	chr12:38710380-38717784		-1.0497	0.483068	2.05013e-12	1.27792e-11	down	2.95098	2.83332	3.11261	6.61306	6.54978	5.21201	TRUE	FALSE	FALSE
ENSG00000259820	AC083843.1		chr8	-	lincRNA	chr8:135804263-135810515		-1.04854	0.483457	7.71723e-15	6.34391e-14	down	4.41363	3.8221	3.73915	8.82776	7.29739	8.73095	TRUE	FALSE	FALSE
ENSG00000272962	SLC5A3	sodium/myo-inositol cotransporter [Source:RefSeq peptide;Acc:NP_008864]	chr21	+	protein_coding	chr21:35445870-35478561		-1.04533	0.484535	1.09323e-14	8.79729e-14	down	8.36589	6.11362	7.53332	15.1927	16.8798	13.3969	TRUE	FALSE	FALSE
ENSG00000169594	BNC1	basonuclin 1 [Source:HGNC Symbol;Acc:1081]	chr15	-	protein_coding	chr15:83924655-83953466		-1.04497	0.484656	1.85916e-36	1.17713e-34	down	22.6327	18.9938	19.4557	42.5573	42.4656	41.1649	TRUE	FALSE	FALSE
ENSG00000165757	KIAA1462	KIAA1462 [Source:HGNC Symbol;Acc:29283]	chr10	-	protein_coding	chr10:30301729-30404423		-1.04323	0.48524	1.51963e-38	1.0976e-36	down	38.6193	34.3698	33.8347	75.2804	76.7545	68.1877	TRUE	FALSE	FALSE
ENSG00000186951	PPARA	peroxisome proliferator-activated receptor alpha [Source:HGNC Symbol;Acc:9232]	chr22	+	protein_coding	chr22:46546424-46639653		-1.04255	0.485469	1.53412e-25	3.8683e-24	down	22.2465	19.1385	18.0513	43.8895	41.7329	36.8954	TRUE	FALSE	FALSE
ENSG00000197714	ZNF460	zinc finger protein 460 [Source:HGNC Symbol;Acc:21628]	chr19	+	protein_coding	chr19:57791419-57804937		-1.04229	0.485556	1.1587e-06	3.54667e-06	down	1.97587	1.16705	1.39838	3.30682	3.25305	2.85499	TRUE	FALSE	FALSE
ENSG00000171282	RP11-1055B8.7	BAH and coiled-coil domain-containing protein 1 [Source:RefSeq peptide;Acc:NP_001073988]	chr17	+	protein_coding	chr17:79373540-79433357		-1.0414	0.485855	1.26631e-16	1.2826e-15	down	4.64458	3.61787	4.10394	8.21327	8.79204	8.53177	TRUE	FALSE	FALSE
ENSG00000134755	DSC2	desmocollin 2 [Source:HGNC Symbol;Acc:3036]	chr18	-	protein_coding	chr18:28645940-28682378		-1.04052	0.486153	1.39031e-32	6.32613e-31	down	54.4776	45.8652	46.633	106.249	103.6	92.5547	TRUE	FALSE	FALSE
ENSG00000137693	YAP1	Yes-associated protein 1 [Source:HGNC Symbol;Acc:16262]	chr11	+	protein_coding	chr11:101981192-102104154		-1.03959	0.486467	5.30552e-45	5.98037e-43	down	59.2248	52.5466	55.5096	118.988	117.637	107.261	TRUE	FALSE	FALSE
ENSG00000054523	KIF1B	kinesin family member 1B [Source:HGNC Symbol;Acc:16636]	chr1	+	protein_coding	chr1:10270863-10441661		-1.03864	0.486787	8.17813e-33	3.81449e-31	down	31.8192	27.6887	26.4324	59.8468	61.6914	55.1275	TRUE	FALSE	FALSE
ENSG00000163945	UVSSA	UV-stimulated scaffold protein A [Source:HGNC Symbol;Acc:29304]	chr4	+	protein_coding	chr4:1341054-1381837		-1.0385	0.486834	7.88691e-09	3.24169e-08	down	1.79625	1.37129	1.45918	3.33557	3.19444	3.02098	TRUE	FALSE	FALSE
ENSG00000205578	POM121B	POM121 transmembrane nucleoporin B (pseudogene) [Source:HGNC Symbol;Acc:34004]	chr7	+	pseudogene	chr7:72707497-72716496	NSUN5	-1.03841	0.486864	1.5897e-05	4.13516e-05	down	0.972026	0.85691	0.580632	1.62293	1.63034	1.75615	TRUE	FALSE	FALSE
ENSG00000130396	MLLT4	myeloid/lymphoid or mixed-lineage leukemia (trithorax homolog, Drosophila); translocated to, 4 [Source:HGNC Symbol;Acc:7137]	chr6	+	protein_coding	chr6:168227602-168372703		-1.03832	0.486896	2.37314e-29	8.2693e-28	down	108.031	85.5743	94.2995	203.815	205.353	182.188	TRUE	FALSE	FALSE
ENSG00000243587	C6orf183	chromosome 6 open reading frame 183 [Source:HGNC Symbol;Acc:21562]	chr6	+	polymorphic_pseudogene	chr6:109487036-109592217	CEP57L1	-1.03826	0.486914	9.17505e-06	2.46774e-05	down	1.6936	1.16705	1.15518	3.01927	3.10652	2.15784	TRUE	FALSE	FALSE
ENSG00000183878	UTY	ubiquitously transcribed tetratricopeptide repeat containing, Y-linked [Source:HGNC Symbol;Acc:12638]	chrY	-	protein_coding	chrY:15360259-15592553		-1.03809	0.486973	2.63489e-17	2.85332e-16	down	5.13213	4.17222	4.55994	9.11531	10.2574	9.16252	TRUE	FALSE	FALSE
ENSG00000116903	EXOC8	exocyst complex component 8 [Source:HGNC Symbol;Acc:24659]	chr1	-	protein_coding	chr1:231468480-231473598		-1.03756	0.487152	3.45776e-15	2.96701e-14	down	8.59632	6.36045	6.68791	15.5277	15.6791	13.3122	TRUE	FALSE	FALSE
ENSG00000114374	USP9Y	ubiquitin specific peptidase 9, Y-linked [Source:HGNC Symbol;Acc:12633]	chrY	+	protein_coding	chrY:14813160-14972764		-1.03737	0.487214	4.09448e-23	8.18841e-22	down	7.90348	7.20656	6.96151	15.9877	15.5033	13.8434	TRUE	FALSE	FALSE
ENSG00000091409	ITGA6	integrin, alpha 6 [Source:HGNC Symbol;Acc:6142]	chr2	+	protein_coding	chr2:173292082-173371181		-1.03719	0.487275	1.44757e-22	2.72638e-21	down	342.518	270.144	269.979	633.011	634.492	543.809	TRUE	FALSE	FALSE
ENSG00000164465	DCBLD1	discoidin, CUB and LCCL domain containing 1 [Source:HGNC Symbol;Acc:21479]	chr6	+	protein_coding	chr6:117774980-117891021		-1.03405	0.488336	6.28339e-33	2.96795e-31	down	18.0987	15.8346	14.9225	33.0679	32.7858	34.3926	TRUE	FALSE	FALSE
ENSG00000129422	MTUS1	microtubule associated tumor suppressor 1 [Source:HGNC Symbol;Acc:29789]	chr8	-	protein_coding	chr8:17501304-17658426		-1.03363	0.488478	8.40048e-34	4.40108e-32	down	24.0184	20.4526	20.3677	45.8929	44.8101	42.1609	TRUE	FALSE	FALSE
ENSG00000183196	CHST6	carbohydrate (N-acetylglucosamine 6-O) sulfotransferase 6 [Source:HGNC Symbol;Acc:6938]	chr16	-	protein_coding	chr16:75510949-75529282		-1.0329	0.488728	7.504e-07	2.35752e-06	down	3.56683	2.04235	2.55357	6.52737	5.12869	5.11242	TRUE	FALSE	FALSE
ENSG00000039560	RAI14	retinoic acid induced 14 [Source:HGNC Symbol;Acc:14873]	chr5	+	protein_coding	chr5:34656342-34832732		-1.03169	0.489138	3.20076e-39	2.46757e-37	down	41.9039	37.8709	39.3675	82.3828	86.6309	74.5617	TRUE	FALSE	FALSE
ENSG00000107854	TNKS2	tankyrase, TRF1-interacting ankyrin-related ADP-ribose polymerase 2 [Source:HGNC Symbol;Acc:15677]	chr10	+	protein_coding	chr10:93558069-93625033		-1.03127	0.489279	4.01744e-28	1.27999e-26	down	50.4232	40.3509	43.1978	94.9775	95.1299	83.7906	TRUE	FALSE	FALSE
ENSG00000135837	CEP350	centrosomal protein 350kDa [Source:HGNC Symbol;Acc:24238]	chr1	+	protein_coding	chr1:179923873-180084015		-1.02996	0.489725	4.29524e-14	3.23425e-13	down	15.1654	12.3708	11.8254	29.445	29.1603	21.8108	TRUE	FALSE	FALSE
ENSG00000198743	SLC5A3	solute carrier family 5 (sodium/myo-inositol cotransporter), member 3 [Source:HGNC Symbol;Acc:11038]	chr21	+	protein_coding	chr21:35445870-35478559		-1.02902	0.490042	1.36187e-20	2.15337e-19	down	20.1559	16.1771	17.5807	36.7554	41.0175	32.2916	TRUE	FALSE	FALSE
ENSG00000115159	GPD2	glycerol-3-phosphate dehydrogenase 2 (mitochondrial) [Source:HGNC Symbol;Acc:4456]	chr2	+	protein_coding	chr2:157291802-157470247		-1.02816	0.490335	9.4366e-22	1.64411e-20	down	35.0781	28.6512	26.782	63.6059	65.2955	55.8051	TRUE	FALSE	FALSE
ENSG00000134086	VHL	von Hippel-Lindau tumor suppressor, E3 ubiquitin protein ligase [Source:HGNC Symbol;Acc:12687]	chr3	+	protein_coding	chr3:10182692-10193904		-1.02796	0.490405	4.84017e-26	1.2769e-24	down	25.2373	19.8983	21.8178	46.2379	48.1218	42.2605	TRUE	FALSE	FALSE
ENSG00000072364	AFF4	AF4/FMR2 family, member 4 [Source:HGNC Symbol;Acc:17869]	chr5	-	protein_coding	chr5:132211071-132299326		-1.02702	0.490724	4.21608e-22	7.58538e-21	down	55.0421	44.6107	44.049	104.754	102.105	86.048	TRUE	FALSE	FALSE
ENSG00000153207	AHCTF1	AT hook containing transcription factor 1 [Source:HGNC Symbol;Acc:24618]	chr1	-	protein_coding	chr1:247002400-247095280		-1.02657	0.490876	4.94506e-37	3.3143e-35	down	28.5562	25.7029	25.7947	54.8169	57.8021	50.5147	TRUE	FALSE	FALSE
ENSG00000005102	MEOX1	mesenchyme homeobox 1 [Source:HGNC Symbol;Acc:7013]	chr17	-	protein_coding	chr17:41717756-41739322		-1.02507	0.491385	1.54191e-12	9.7336e-12	down	3.02796	4.17222	3.43515	7.64881	7.12155	6.80549	TRUE	FALSE	FALSE
ENSG00000181690	PLAG1	pleiomorphic adenoma gene 1 [Source:HGNC Symbol;Acc:9045]	chr8	-	protein_coding	chr8:57073463-57123883		-1.02474	0.491497	2.07733e-23	4.27505e-22	down	8.95557	8.92797	8.23829	17.4542	19.4597	16.2336	TRUE	FALSE	FALSE
ENSG00000047056	WDR37	WD repeat domain 37 [Source:HGNC Symbol;Acc:31406]	chr10	+	protein_coding	chr10:1095478-1178237		-1.02473	0.491503	2.22821e-18	2.73093e-17	down	5.4144	4.78492	4.37754	10.208	9.4661	10.0921	TRUE	FALSE	FALSE
ENSG00000029153	ARNTL2	aryl hydrocarbon receptor nuclear translocator-like 2 [Source:HGNC Symbol;Acc:18984]	chr12	+	protein_coding	chr12:27485787-27576241		-1.02462	0.49154	6.21786e-21	1.00889e-19	down	50.8977	39.5436	39.7931	90.5205	94.9247	79.6077	TRUE	FALSE	FALSE
ENSG00000165288	BRWD3	bromodomain and WD repeat domain containing 3 [Source:HGNC Symbol;Acc:17342]	chrX	-	protein_coding	chrX:79926353-80065187		-1.02456	0.491561	4.698e-27	1.3626e-25	down	30.2283	26.6672	24.1677	56.9923	57.5292	50.4935	TRUE	FALSE	FALSE
ENSG00000105778	AVL9	AVL9 homolog (S. cerevisiase) [Source:HGNC Symbol;Acc:28994]	chr7	+	protein_coding	chr7:32535038-33078516		-1.02392	0.49178	9.5267e-33	4.40553e-31	down	27.2003	24.2456	23.9546	51.846	54.6572	46.8749	TRUE	FALSE	FALSE
ENSG00000132334	PTPRE	protein tyrosine phosphatase, receptor type, E [Source:HGNC Symbol;Acc:9669]	chr10	+	protein_coding	chr10:129705325-129884119		-1.02378	0.491826	4.40894e-29	1.49773e-27	down	11.8039	11.3204	10.1839	22.4288	23.885	21.4788	TRUE	FALSE	FALSE
ENSG00000158470	B4GALT5	UDP-Gal:betaGlcNAc beta 1,4- galactosyltransferase, polypeptide 5 [Source:HGNC Symbol;Acc:928]	chr20	-	protein_coding	chr20:48249482-48330415		-1.02373	0.491842	7.01712e-32	3.07987e-30	down	124.326	100.834	104.575	231.19	227.538	211.768	TRUE	FALSE	FALSE
ENSG00000165195	PIGA	phosphatidylinositol glycan anchor biosynthesis, class A [Source:HGNC Symbol;Acc:8957]	chrX	-	protein_coding	chrX:15337573-15353676		-1.02254	0.492249	2.50296e-18	3.03765e-17	down	8.05745	6.9148	6.62711	15.4126	15.474	13.0466	TRUE	FALSE	FALSE
ENSG00000117523	PRRC2C	proline-rich coiled-coil 2C [Source:HGNC Symbol;Acc:24903]	chr1	+	protein_coding	chr1:171454651-171562650		-1.02225	0.492348	7.68635e-28	2.38261e-26	down	50.9587	41.3225	43.1218	94.7403	96.4715	83.8888	TRUE	FALSE	FALSE
ENSG00000198642	KLHL9	kelch-like family member 9 [Source:HGNC Symbol;Acc:18732]	chr9	-	protein_coding	chr9:21329670-21335379		-1.02206	0.492413	3.01759e-26	8.08987e-25	down	13.8568	11.5247	11.491	26.3108	24.5298	24.1678	TRUE	FALSE	FALSE
ENSG00000152939	MARVELD2	MARVEL domain containing 2 [Source:HGNC Symbol;Acc:26401]	chr5	+	protein_coding	chr5:68710939-68740157		-1.02195	0.492449	1.05542e-24	2.46524e-23	down	11.3723	9.7379	9.71449	20.1353	22.476	20.0845	TRUE	FALSE	FALSE
ENSG00000229186	ADAM1A	ADAM metallopeptidase domain 1A, pseudogene [Source:HGNC Symbol;Acc:187]	chr12	+	pseudogene	chr12:112337067-112340042	MAPKAPK5	-1.02194	0.492453	4.55007e-05	0.000110226	down	0.590195	0.816938	0.577592	1.29397	1.34811	1.3943	TRUE	FALSE	FALSE
ENSG00000232164	AC092669.3		chr2	+	lincRNA	chr2:66610438-66619582		-1.02067	0.492886	8.23262e-06	2.22958e-05	down	4.68589	2.27926	3.21172	6.74303	7.86565	6.10835	TRUE	FALSE	FALSE
ENSG00000163349	HIPK1	homeodomain interacting protein kinase 1 [Source:HGNC Symbol;Acc:19006]	chr1	+	protein_coding	chr1:114471814-114520426		-1.01884	0.493514	4.3835e-23	8.71952e-22	down	52.0911	41.1095	43.441	94.5462	99.6724	82.7283	TRUE	FALSE	FALSE
ENSG00000143674	MLK4	Mitogen-activated protein kinase kinase kinase MLK4 [Source:UniProtKB/Swiss-Prot;Acc:Q5TCX8]	chr1	+	protein_coding	chr1:233463514-233520894		-1.01863	0.493585	6.01733e-17	6.28293e-16	down	5.56836	4.93081	4.22554	9.69041	10.1402	10.1252	TRUE	FALSE	FALSE
ENSG00000158711	ELK4	ELK4, ETS-domain protein (SRF accessory protein 1) [Source:HGNC Symbol;Acc:3326]	chr1	-	protein_coding	chr1:205577071-205601090		-1.01846	0.493644	2.91831e-18	3.51522e-17	down	36.0009	27.5439	27.5703	65.8804	64.1892	54.6036	TRUE	FALSE	FALSE
ENSG00000083799	CYLD	cylindromatosis (turban tumor syndrome) [Source:HGNC Symbol;Acc:2584]	chr16	+	protein_coding	chr16:50775961-50835846		-1.01811	0.493763	1.50234e-49	2.2132e-47	down	48.9865	46.3029	45.7514	96.2715	99.3254	90.0649	TRUE	FALSE	FALSE
ENSG00000117597	DIEXF	digestive organ expansion factor homolog (zebrafish) [Source:HGNC Symbol;Acc:28440]	chr1	+	protein_coding	chr1:210001352-210030910		-1.01653	0.494305	2.49798e-27	7.38915e-26	down	9.21218	7.87762	8.81588	17.1667	17.4962	17.8271	TRUE	FALSE	FALSE
ENSG00000273000	KB-1572G7.2		chr22	-	processed_transcript	chr22:23995047-24059534	RGL4	-1.01478	0.494904	0.000134804	0.000303212	down	0.646135	0.982368	0.828085	1.97863	1.66316	1.28474	TRUE	FALSE	FALSE
ENSG00000143751	SDE2	SDE2 telomere maintenance homolog (S. pombe) [Source:HGNC Symbol;Acc:26643]	chr1	-	protein_coding	chr1:226170403-226187032		-1.01471	0.494928	3.25565e-16	3.17021e-15	down	10.1462	7.55668	8.68972	18.691	18.8293	15.8638	TRUE	FALSE	FALSE
ENSG00000170786	SDR16C5	short chain dehydrogenase/reductase family 16C, member 5 [Source:HGNC Symbol;Acc:30311]	chr8	-	protein_coding	chr8:57212569-57233335		-1.01454	0.494988	3.05215e-10	1.47684e-09	down	1.82191	2.50917	2.27997	4.3995	4.42533	4.48167	TRUE	FALSE	FALSE
ENSG00000162290	DCP1A	decapping mRNA 1A [Source:HGNC Symbol;Acc:18714]	chr3	-	protein_coding	chr3:53317447-53381654		-1.01409	0.495141	4.34306e-19	5.74915e-18	down	9.67407	8.63008	10.5204	21.825	18.3754	17.9599	TRUE	FALSE	FALSE
ENSG00000066084	DIP2B	DIP2 disco-interacting protein 2 homolog B (Drosophila) [Source:HGNC Symbol;Acc:29284]	chr12	+	protein_coding	chr12:50898768-51142450		-1.01398	0.495178	3.08659e-19	4.15614e-18	down	61.7139	50.5043	47.7881	117.205	112.567	93.4179	TRUE	FALSE	FALSE
ENSG00000176597	B3GNT5	UDP-GlcNAc:betaGal beta-1,3-N-acetylglucosaminyltransferase 5 [Source:HGNC Symbol;Acc:15684]	chr3	+	protein_coding	chr3:182971032-183016292		-1.01369	0.495277	1.77478e-29	6.22804e-28	down	55.658	48.7829	45.3258	102.511	107.058	92.9199	TRUE	FALSE	FALSE
ENSG00000124198	ARFGEF2	ADP-ribosylation factor guanine nucleotide-exchange factor 2 (brefeldin A-inhibited) [Source:HGNC Symbol;Acc:15853]	chr20	+	protein_coding	chr20:47538427-47653230		-1.01268	0.495624	2.33165e-20	3.59137e-19	down	42.0322	34.2239	34.9899	78.2421	81.8539	64.4032	TRUE	FALSE	FALSE
ENSG00000157106	SMG1	SMG1 phosphatidylinositol 3-kinase-related kinase [Source:HGNC Symbol;Acc:30045]	chr16	-	protein_coding	chr16:18816175-18937776		-1.01259	0.495655	1.07327e-23	2.25554e-22	down	71.1152	59.1574	62.1453	137.893	138.286	112.034	TRUE	FALSE	FALSE
ENSG00000156218	ADAMTSL3	ADAMTS-like 3 [Source:HGNC Symbol;Acc:14633]	chr15	+	protein_coding	chr15:84322838-84708594		-1.01213	0.495815	4.52968e-05	0.000109785	down	1.07775	0.850783	0.628055	1.84779	1.83461	1.51879	TRUE	FALSE	FALSE
ENSG00000181315	ZNF322	zinc finger protein 322 [Source:HGNC Symbol;Acc:23640]	chr6	-	protein_coding	chr6:26636518-26659980		-1.0115	0.496031	7.23579e-10	3.37179e-09	down	9.53268	6.28488	6.22523	14.9238	16.2412	13.3823	TRUE	FALSE	FALSE
ENSG00000047188	YTHDC2	YTH domain containing 2 [Source:HGNC Symbol;Acc:24721]	chr5	+	protein_coding	chr5:112849380-112930982		-1.0111	0.496167	3.33484e-15	2.86981e-14	down	13.5232	10.7077	9.48984	23.9241	23.4747	20.6821	TRUE	FALSE	FALSE
ENSG00000120690	ELF1	E74-like factor 1 (ets domain transcription factor) [Source:HGNC Symbol;Acc:3316]	chr13	-	protein_coding	chr13:41506056-41635576		-1.01104	0.496188	1.23676e-31	5.34933e-30	down	51.1417	42.2182	42.681	93.3097	94.2507	86.7452	TRUE	FALSE	FALSE
ENSG00000160551	TAOK1	TAO kinase 1 [Source:HGNC Symbol;Acc:29259]	chr17	+	protein_coding	chr17:27717482-27878922		-1.01041	0.496406	3.75549e-19	5.00698e-18	down	37.7222	32.7674	31.1596	72.1461	75.3478	57.2989	TRUE	FALSE	FALSE
ENSG00000105866	SP4	Sp4 transcription factor [Source:HGNC Symbol;Acc:11209]	chr7	+	protein_coding	chr7:21467652-21554440		-1.01001	0.496544	1.01702e-08	4.11428e-08	down	4.04951	2.50917	3.19196	7.10247	6.68195	5.91481	TRUE	FALSE	FALSE
ENSG00000153714	LURAP1L	leucine rich adaptor protein 1-like [Source:HGNC Symbol;Acc:31452]	chr9	+	protein_coding	chr9:12775020-12822130		-1.00983	0.496606	1.88006e-20	2.92303e-19	down	5.20911	5.07669	5.04633	9.60414	10.7556	10.5568	TRUE	FALSE	FALSE
ENSG00000186660	ZFP91	ZFP91 zinc finger protein [Source:HGNC Symbol;Acc:14983]	chr11	+	protein_coding	chr11:58346584-58388515		-1.00972	0.496643	9.15825e-39	6.77938e-37	down	90.4025	78.1343	76.7286	165.404	169.657	158.917	TRUE	FALSE	FALSE
ENSG00000066422	ZBTB11	zinc finger and BTB domain containing 11 [Source:HGNC Symbol;Acc:16740]	chr3	-	protein_coding	chr3:101367733-101396339		-1.00733	0.497466	1.1938e-33	6.08309e-32	down	27.4569	23.4286	25.2013	51.2125	53.9245	47.8708	TRUE	FALSE	FALSE
ENSG00000163605	PPP4R2	protein phosphatase 4, regulatory subunit 2 [Source:HGNC Symbol;Acc:18296]	chr3	+	protein_coding	chr3:73045936-73118350		-1.00583	0.497982	5.21447e-39	3.97877e-37	down	24.5059	23.2536	23.0733	49.1404	49.2351	43.8533	TRUE	FALSE	FALSE
ENSG00000065060	UHRF1BP1	UHRF1 binding protein 1 [Source:HGNC Symbol;Acc:21216]	chr6	+	protein_coding	chr6:34759857-34850915		-1.00565	0.498045	8.41476e-26	2.15868e-24	down	25.5837	20.8319	20.3373	46.3242	45.1618	42.6954	TRUE	FALSE	FALSE
ENSG00000068796	KIF2A	kinesin heavy chain member 2A [Source:HGNC Symbol;Acc:6318]	chr5	+	protein_coding	chr5:61601989-61833076		-1.00536	0.498146	5.60532e-33	2.67313e-31	down	16.8847	15.4635	15.747	34.6497	31.7393	30.1766	TRUE	FALSE	FALSE
ENSG00000085382	HACE1	HECT domain and ankyrin repeat containing E3 ubiquitin protein ligase 1 [Source:HGNC Symbol;Acc:21033]	chr6	-	protein_coding	chr6:105175968-105307794		-1.00523	0.49819	1.77142e-31	7.46655e-30	down	8.95557	9.36561	9.78867	18.6619	18.8443	18.8562	TRUE	FALSE	FALSE
ENSG00000124789	NUP153	nucleoporin 153kDa [Source:HGNC Symbol;Acc:8062]	chr6	-	protein_coding	chr6:17615269-17706656		-1.00491	0.498301	4.1194e-33	1.99002e-31	down	42.1605	36.9956	36.7835	81.0314	80.623	71.0759	TRUE	FALSE	FALSE
ENSG00000122497	NBPF14	neuroblastoma breakpoint family, member 14 [Source:HGNC Symbol;Acc:25232]	chr1	-	protein_coding	chr1:148003642-148025863		-1.00488	0.498312	1.23173e-15	1.12092e-14	down	26.3176	21.1438	18.1473	42.7882	47.9952	41.0139	TRUE	FALSE	FALSE
ENSG00000054793	ATP9A	ATPase, class II, type 9A [Source:HGNC Symbol;Acc:13540]	chr20	-	protein_coding	chr20:50213053-50385173		-1.00481	0.498335	1.30938e-35	7.78742e-34	down	34.7702	29.7599	31.8892	66.7114	66.4385	60.3863	TRUE	FALSE	FALSE
ENSG00000171466	ZNF562	zinc finger protein 562 [Source:HGNC Symbol;Acc:25950]	chr19	-	protein_coding	chr19:9759330-9785776		-1.00479	0.498341	3.68209e-25	8.89381e-24	down	11.6992	9.88904	9.54547	20.8186	21.1572	20.6459	TRUE	FALSE	FALSE
ENSG00000064703	DDX20	DEAD (Asp-Glu-Ala-Asp) box polypeptide 20 [Source:HGNC Symbol;Acc:2743]	chr1	+	protein_coding	chr1:112297867-112310638		-1.00472	0.498367	1.31369e-35	7.78742e-34	down	16.1406	14.2381	15.4126	31.5441	31.1238	29.247	TRUE	FALSE	FALSE
ENSG00000144959	NCEH1	neutral cholesterol ester hydrolase 1 [Source:HGNC Symbol;Acc:29260]	chr3	-	protein_coding	chr3:172348039-172429008		-1.00135	0.499533	7.62406e-31	3.04124e-29	down	70.2845	56.4563	61.9544	129.11	129.771	118.947	TRUE	FALSE	FALSE
ENSG00000123505	AMD1	adenosylmethionine decarboxylase 1 [Source:HGNC Symbol;Acc:457]	chr6	+	protein_coding	chr6:111195973-111216916		-1.00124	0.499569	6.70914e-32	2.96217e-30	down	45.3167	37.9585	38.2123	82.5841	84.1691	76.5535	TRUE	FALSE	FALSE
ENSG00000008405	CRY1	cryptochrome 1 (photolyase-like) [Source:HGNC Symbol;Acc:2384]	chr12	-	protein_coding	chr12:107385142-107487607		-1.00085	0.499706	7.51124e-45	8.21763e-43	down	21.9142	20.4235	20.6109	42.2122	43.1103	40.7002	TRUE	FALSE	FALSE
ENSG00000101577	LPIN2	lipin 2 [Source:HGNC Symbol;Acc:14450]	chr18	-	protein_coding	chr18:2916992-3013313		-1.00074	0.499744	6.94965e-26	1.80146e-24	down	31.383	27.3383	26.9644	60.6441	60.1962	50.6594	TRUE	FALSE	FALSE
ENSG00000162601	MYSM1	Myb-like, SWIRM and MPN domains 1 [Source:HGNC Symbol;Acc:29401]	chr1	-	protein_coding	chr1:59120411-59165764		-0.999991	0.500003	2.06973e-28	6.79814e-27	down	21.9655	18.6145	21.1885	41.9247	43.9016	37.7124	FALSE	FALSE	FALSE
ENSG00000172661	FAM21C	family with sequence similarity 21, member C [Source:HGNC Symbol;Acc:23414]	chr10	+	protein_coding	chr10:46222648-46288409		-0.999252	0.500259	5.29826e-08	1.94217e-07	down	17.4931	10.2389	10.0878	25.0539	25.1845	25.4977	FALSE	FALSE	FALSE
ENSG00000109790	KLHL5	kelch-like family member 5 [Source:HGNC Symbol;Acc:6356]	chr4	+	protein_coding	chr4:39046659-39128477		-0.998799	0.500416	1.47814e-37	1.01351e-35	down	84.9884	72.299	74.5702	158.238	158.579	146.6	FALSE	FALSE	FALSE
ENSG00000164244	PRRC1	proline-rich coiled-coil 1 [Source:HGNC Symbol;Acc:28164]	chr5	+	protein_coding	chr5:126853301-126890781		-0.998733	0.500439	8.2489e-39	6.13677e-37	down	40.2872	36.3829	39.0939	80.0825	80.0369	71.1755	FALSE	FALSE	FALSE
ENSG00000255234	RP11-727A23.10		chr11	+	antisense	chr11:82997171-83134559	CCDC90B	-0.998211	0.50062	6.82114e-20	9.9113e-19	down	11.7297	8.95539	10.5301	22.1864	20.1496	20.0955	FALSE	FALSE	FALSE
ENSG00000041353	RAB27B	RAB27B, member RAS oncogene family [Source:HGNC Symbol;Acc:9767]	chr18	+	protein_coding	chr18:52385091-52562747		-0.998181	0.500631	1.20521e-19	1.70298e-18	down	17.0387	13.5378	13.6494	30.2214	31.622	26.5912	FALSE	FALSE	FALSE
ENSG00000144597	EAF1	ELL associated factor 1 [Source:HGNC Symbol;Acc:20907]	chr3	+	protein_coding	chr3:15468862-15484120		-0.9977	0.500798	2.95992e-15	2.56289e-14	down	14.5024	10.6786	12.0382	27.0871	25.6141	21.678	FALSE	FALSE	FALSE
ENSG00000107036	KIAA1432	KIAA1432 [Source:HGNC Symbol;Acc:17686]	chr9	+	protein_coding	chr9:5629025-5776557		-0.994706	0.501838	4.8869e-30	1.83616e-28	down	12.1118	10.9703	11.0047	23.6365	22.8886	21.4456	FALSE	FALSE	FALSE
ENSG00000108506	INTS2	integrator complex subunit 2 [Source:HGNC Symbol;Acc:29241]	chr17	-	protein_coding	chr17:59942731-60005377		-0.994461	0.501923	6.94805e-15	5.74653e-14	down	13.7285	10.764	9.51507	23.0934	23.6799	21.1136	FALSE	FALSE	FALSE
ENSG00000122376	FAM35A	family with sequence similarity 35, member A [Source:HGNC Symbol;Acc:28773]	chr10	+	protein_coding	chr10:88853918-88951225		-0.994453	0.501926	1.51449e-31	6.43833e-30	down	25.9924	22.378	21.7801	48.2533	47.2077	44.4309	FALSE	FALSE	FALSE
ENSG00000163660	CCNL1	cyclin L1 [Source:HGNC Symbol;Acc:20569]	chr3	-	protein_coding	chr3:156864297-156878549		-0.994252	0.501996	7.94332e-39	5.93913e-37	down	89.0938	79.9141	80.3765	171.581	172.412	152.808	FALSE	FALSE	FALSE
ENSG00000169855	ROBO1	roundabout, axon guidance receptor, homolog 1 (Drosophila) [Source:HGNC Symbol;Acc:10249]	chr3	-	protein_coding	chr3:78646390-79816965		-0.994119	0.502042	6.33883e-24	1.35316e-22	down	23.5565	19.694	20.4285	44.11	45.1325	37.646	FALSE	FALSE	FALSE
ENSG00000269940	RP11-73M18.7		chr14	+	sense_intronic	chr14:104160897-104161507	KLC1	-0.993898	0.502119	0.000450924	0.000935747	down	1.30869	0.64188	1.36798	2.64545	2.08078	1.89226	FALSE	FALSE	FALSE
ENSG00000114439	BBX	bobby sox homolog (Drosophila) [Source:HGNC Symbol;Acc:14422]	chr3	+	protein_coding	chr3:107241783-107530171		-0.993224	0.502354	1.86732e-26	5.09795e-25	down	56.6844	49.1622	45.7818	104.007	106.325	91.592	FALSE	FALSE	FALSE
ENSG00000254087	LYN	v-yes-1 Yamaguchi sarcoma viral related oncogene homolog [Source:HGNC Symbol;Acc:6735]	chr8	+	protein_coding	chr8:56792372-56923940		-0.992859	0.502481	9.2523e-54	1.76494e-51	down	49.3454	46.4196	47.089	92.4183	94.1334	97.8663	FALSE	FALSE	FALSE
ENSG00000197128	ZNF772	zinc finger protein 772 [Source:HGNC Symbol;Acc:33106]	chr19	-	protein_coding	chr19:57978031-57988938		-0.992786	0.502506	7.24972e-11	3.78885e-10	down	5.95327	4.37645	4.47452	9.60673	11.1975	8.73029	FALSE	FALSE	FALSE
ENSG00000116539	ASH1L	ash1 (absent, small, or homeotic)-like (Drosophila) [Source:HGNC Symbol;Acc:19088]	chr1	-	protein_coding	chr1:155305059-155532598		-0.990848	0.503182	2.55048e-10	1.24749e-09	down	17.244	13.3044	11.339	30.0201	30.3618	22.9395	FALSE	FALSE	FALSE
ENSG00000115963	RND3	Rho family GTPase 3 [Source:HGNC Symbol;Acc:671]	chr2	-	protein_coding	chr2:151324709-151395525		-0.990567	0.50328	9.54796e-40	7.67914e-38	down	32.3837	32.1232	28.0284	60.7591	61.7201	61.515	FALSE	FALSE	FALSE
ENSG00000162402	USP24	ubiquitin specific peptidase 24 [Source:HGNC Symbol;Acc:12623]	chr1	-	protein_coding	chr1:55532032-55680786		-0.990109	0.50344	9.44219e-26	2.41392e-24	down	41.1854	36.733	34.9899	80.8301	77.282	66.1959	FALSE	FALSE	FALSE
ENSG00000165650	PDZD8	PDZ domain containing 8 [Source:HGNC Symbol;Acc:26974]	chr10	-	protein_coding	chr10:119040000-119134978		-0.989802	0.503547	2.53948e-21	4.27826e-20	down	32.3273	25.8517	26.8149	57.6323	60.9171	50.3165	FALSE	FALSE	FALSE
ENSG00000105497	ZNF175	zinc finger protein 175 [Source:HGNC Symbol;Acc:12964]	chr19	+	protein_coding	chr19:52074551-52092991		-0.98954	0.503638	6.41091e-13	4.2508e-12	down	3.74646	3.44281	3.16156	6.15355	7.18017	7.30346	FALSE	FALSE	FALSE
ENSG00000204186	ZDBF2	zinc finger, DBF-type containing 2 [Source:HGNC Symbol;Acc:29313]	chr2	+	protein_coding	chr2:207139387-207179148		-0.989361	0.503701	2.96079e-13	2.04141e-12	down	6.54347	5.39763	4.77273	12.2208	10.7263	10.3248	FALSE	FALSE	FALSE
ENSG00000169896	ITGAM	integrin, alpha M (complement component 3 receptor 3 subunit) [Source:HGNC Symbol;Acc:6149]	chr16	+	protein_coding	chr16:31271311-31344213		-0.989102	0.503791	0.000239983	0.000519075	down	0.641516	0.583527	0.790389	1.09269	1.61187	1.2947	FALSE	FALSE	FALSE
ENSG00000186812	ZNF397	zinc finger protein 397 [Source:HGNC Symbol;Acc:18818]	chr18	+	protein_coding	chr18:32820994-32847097		-0.989005	0.503825	5.40733e-07	1.73508e-06	down	3.61944	2.24687	2.34958	5.9238	4.83738	5.64358	FALSE	FALSE	FALSE
ENSG00000011566	MAP4K3	mitogen-activated protein kinase kinase kinase kinase 3 [Source:HGNC Symbol;Acc:6865]	chr2	-	protein_coding	chr2:39476407-39664453		-0.988605	0.503965	1.38448e-36	8.99549e-35	down	28.8169	24.7124	26.326	54.7494	52.8988	50.8918	FALSE	FALSE	FALSE
ENSG00000272145	RP4-739H11.4		chr1	-	antisense	chr1:41156052-41157738	NFYC	-0.987988	0.504181	5.42863e-05	0.000129755	down	1.41134	0.816938	1.15518	2.30039	2.579	1.85906	FALSE	FALSE	FALSE
ENSG00000131263	RLIM	ring finger protein, LIM domain interacting [Source:HGNC Symbol;Acc:13429]	chrX	-	protein_coding	chrX:73805052-73834452		-0.987962	0.504189	1.07271e-21	1.8624e-20	down	50.7568	40.205	42.1034	92.8209	92.7853	78.3794	FALSE	FALSE	FALSE
ENSG00000169991	IFFO2	intermediate filament family orphan 2 [Source:HGNC Symbol;Acc:27006]	chr1	-	protein_coding	chr1:19230775-19283180		-0.987581	0.504323	4.48381e-25	1.07812e-23	down	31.4086	24.479	27.7852	53.9442	58.7894	53.282	FALSE	FALSE	FALSE
ENSG00000145012	LPP	LIM domain containing preferred translocation partner in lipoma [Source:HGNC Symbol;Acc:6679]	chr3	+	protein_coding	chr3:187871072-188608460		-0.987076	0.504499	7.87319e-23	1.5135e-21	down	59.6631	49.5152	46.9348	109.578	106.5	93.457	FALSE	FALSE	FALSE
ENSG00000170881	RNF139	ring finger protein 139 [Source:HGNC Symbol;Acc:17023]	chr8	+	protein_coding	chr8:125486979-125500155		-0.986543	0.504686	5.1479e-37	3.43478e-35	down	17.5776	19.2272	16.8414	35.6561	34.3476	36.3181	FALSE	FALSE	FALSE
ENSG00000068878	PSME4	proteasome (prosome, macropain) activator subunit 4 [Source:HGNC Symbol;Acc:20635]	chr2	-	protein_coding	chr2:54091204-54197977		-0.986339	0.504757	2.13983e-33	1.06129e-31	down	57.4799	51.3504	51.1321	110.189	110.838	95.9077	FALSE	FALSE	FALSE
ENSG00000116704	SLC35D1	solute carrier family 35 (UDP-GlcA/UDP-GalNAc transporter), member D1 [Source:HGNC Symbol;Acc:20800]	chr1	-	protein_coding	chr1:67465015-67519782		-0.986063	0.504854	6.73837e-18	7.7721e-17	down	13.5488	11.8456	11.4302	25.3043	26.8157	20.8494	FALSE	FALSE	FALSE
ENSG00000120063	GNA13	guanine nucleotide binding protein (G protein), alpha 13 [Source:HGNC Symbol;Acc:4381]	chr17	-	protein_coding	chr17:63006833-63052957		-0.985895	0.504912	4.39357e-31	1.78125e-29	down	53.5025	47.3532	47.5754	102.281	103.541	88.1727	FALSE	FALSE	FALSE
ENSG00000137962	ARHGAP29	Rho GTPase activating protein 29 [Source:HGNC Symbol;Acc:30207]	chr1	-	protein_coding	chr1:94614544-94740624		-0.985883	0.504917	1.84296e-29	6.45208e-28	down	310.982	261.624	264.02	568.259	579.747	508.889	FALSE	FALSE	FALSE
ENSG00000173276	ZBTB21	zinc finger and BTB domain containing 21 [Source:HGNC Symbol;Acc:13083]	chr21	-	protein_coding	chr21:43406940-43430496		-0.985472	0.50506	1.00083e-18	1.29042e-17	down	22.7867	17.8268	17.571	39.3655	41.0588	34.8906	FALSE	FALSE	FALSE
ENSG00000011114	BTBD7	BTB (POZ) domain containing 7 [Source:HGNC Symbol;Acc:18269]	chr14	-	protein_coding	chr14:93703896-93799438		-0.985312	0.505116	5.6764e-17	5.95622e-16	down	21.7346	16.6305	17.8142	37.784	40.9709	32.5342	FALSE	FALSE	FALSE
ENSG00000259758	CASC7	cancer susceptibility candidate 7 (non-protein coding) [Source:HGNC Symbol;Acc:48905]	chr8	-	lincRNA	chr8:141530255-141539600	AGO2	-0.98391	0.505608	4.10099e-19	5.43993e-18	down	25.9173	22.2616	20.6109	48.9696	47.7701	39.3723	FALSE	FALSE	FALSE
ENSG00000147162	OGT	O-linked N-acetylglucosamine (GlcNAc) transferase [Source:HGNC Symbol;Acc:8127]	chrX	+	protein_coding	chrX:70752933-70795747		-0.983578	0.505724	6.15912e-26	1.60775e-24	down	140.8	117.493	119.349	260.577	263.146	223.021	FALSE	FALSE	FALSE
ENSG00000205659	LIN52	lin-52 homolog (C. elegans) [Source:HGNC Symbol;Acc:19856]	chr14	+	protein_coding	chr14:74551499-74667936		-0.983545	0.505735	3.40294e-29	1.16665e-27	down	20.4002	18.1185	17.5406	38.1003	38.7251	34.0939	FALSE	FALSE	FALSE
ENSG00000198408	MGEA5	meningioma expressed antigen 5 (hyaluronidase) [Source:HGNC Symbol;Acc:7056]	chr10	-	protein_coding	chr10:103544200-103578696		-0.983477	0.505759	1.43455e-28	4.75381e-27	down	81.5496	68.156	67.1223	150.561	144.834	133.421	FALSE	FALSE	FALSE
ENSG00000065526	SPEN	spen family transcriptional repressor [Source:HGNC Symbol;Acc:17575]	chr1	+	protein_coding	chr1:16174359-16266955		-0.983362	0.5058	1.16691e-18	1.48906e-17	down	45.0345	34.8074	34.4731	77.0632	80.7988	68.2541	FALSE	FALSE	FALSE
ENSG00000117020	AKT3	v-akt murine thymoma viral oncogene homolog 3 [Source:HGNC Symbol;Acc:393]	chr1	-	protein_coding	chr1:243651535-244014381		-0.983321	0.505814	1.99205e-25	4.93173e-24	down	36.47	29.9058	29.3493	62.6225	66.9115	59.8552	FALSE	FALSE	FALSE
ENSG00000198087	CD2AP	CD2-associated protein [Source:HGNC Symbol;Acc:14258]	chr6	+	protein_coding	chr6:47445525-47594999		-0.982611	0.506063	1.11448e-32	5.11802e-31	down	48.0368	43.2686	42.1642	90.2617	93.2835	80.2384	FALSE	FALSE	FALSE
ENSG00000112414	GPR126	G protein-coupled receptor 126 [Source:HGNC Symbol;Acc:13841]	chr6	+	protein_coding	chr6:142622991-142767403		-0.982602	0.506066	1.70383e-17	1.88626e-16	down	33.4358	26.9006	26.326	59.5227	62.3942	49.3979	FALSE	FALSE	FALSE
ENSG00000148516	ZEB1	zinc finger E-box binding homeobox 1 [Source:HGNC Symbol;Acc:11642]	chr10	+	protein_coding	chr10:31607424-31818742		-0.982541	0.506087	0.000428841	0.000893785	down	0.538874	0.495998	0.455994	1.09269	0.908511	0.962729	FALSE	FALSE	FALSE
ENSG00000153922	CHD1	chromodomain helicase DNA binding protein 1 [Source:HGNC Symbol;Acc:1915]	chr5	-	protein_coding	chr5:98190908-98262240		-0.982449	0.50612	1.60399e-19	2.23254e-18	down	19.3225	15.2592	15.1694	33.0106	35.2268	30.1766	FALSE	FALSE	FALSE
ENSG00000180071	ANKRD18A	ankyrin repeat domain 18A [Source:HGNC Symbol;Acc:23643]	chr9	-	protein_coding	chr9:38540566-38620657		-0.982121	0.506235	7.64334e-06	2.07907e-05	down	1.17859	0.864496	1.05395	1.85584	1.97528	2.33976	FALSE	FALSE	FALSE
ENSG00000149177	PTPRJ	protein tyrosine phosphatase, receptor type, J [Source:HGNC Symbol;Acc:9673]	chr11	+	protein_coding	chr11:48002113-48189670		-0.981505	0.506451	1.30841e-26	3.61185e-25	down	10.3161	10.3868	9.24239	19.9844	20.5441	18.6238	FALSE	FALSE	FALSE
ENSG00000075391	RASAL2	RAS protein activator like 2 [Source:HGNC Symbol;Acc:9874]	chr1	+	protein_coding	chr1:178062864-178448644		-0.981449	0.506471	2.21676e-20	3.42149e-19	down	28.1497	22.5825	23.6509	52.794	50.9059	43.2232	FALSE	FALSE	FALSE
ENSG00000225206	MIR137HG	MIR137 host gene (non-protein coding) [Source:HGNC Symbol;Acc:42871]	chr1	-	lincRNA	chr1:98453556-98515419		-0.980819	0.506692	0.000115062	0.000262216	down	0.564534	0.904467	0.638391	1.38024	1.43603	1.3279	FALSE	FALSE	FALSE
ENSG00000114450	GNB4	guanine nucleotide binding protein (G protein), beta polypeptide 4 [Source:HGNC Symbol;Acc:20731]	chr3	-	protein_coding	chr3:179116990-179169378		-0.98032	0.506867	1.70693e-09	7.59038e-09	down	9.23784	6.06868	7.0223	16.8504	14.6827	12.5819	FALSE	FALSE	FALSE
ENSG00000143442	POGZ	pogo transposable element with ZNF domain [Source:HGNC Symbol;Acc:18801]	chr1	-	protein_coding	chr1:151375200-151431941		-0.978669	0.507448	5.95317e-26	1.55946e-24	down	48.7296	39.5632	39.7019	88.2776	85.1656	78.9105	FALSE	FALSE	FALSE
ENSG00000012983	MAP4K5	mitogen-activated protein kinase kinase kinase kinase 5 [Source:HGNC Symbol;Acc:6867]	chr14	-	protein_coding	chr14:50885219-51027844		-0.978465	0.50752	9.60049e-26	2.45018e-24	down	25.1218	20.8027	20.3373	45.5765	43.7551	41.3641	FALSE	FALSE	FALSE
ENSG00000137269	LRRC1	leucine rich repeat containing 1 [Source:HGNC Symbol;Acc:14307]	chr6	+	protein_coding	chr6:53659295-53788919		-0.977915	0.507713	1.44547e-33	7.29057e-32	down	19.5021	17.6257	16.963	35.1385	37.2489	34.2599	FALSE	FALSE	FALSE
ENSG00000119899	SLC17A5	solute carrier family 17 (acidic sugar transporter), member 5 [Source:HGNC Symbol;Acc:10933]	chr6	-	protein_coding	chr6:74303102-74363878		-0.977829	0.507743	2.76381e-34	1.50633e-32	down	22.8123	19.6649	20.3373	42.9886	40.7951	40.0362	FALSE	FALSE	FALSE
ENSG00000228506	RP11-98I9.4		chr6	+	antisense	chr6:99872798-99879249	PNISR	-0.977079	0.508007	9.66822e-11	4.9759e-10	down	2.4121	2.42164	2.27997	5.03211	4.77701	4.18289	FALSE	FALSE	FALSE
ENSG00000162368	CMPK1	cytidine monophosphate (UMP-CMP) kinase 1, cytosolic [Source:HGNC Symbol;Acc:18170]	chr1	+	protein_coding	chr1:47799469-47844511		-0.977038	0.508022	4.54922e-51	7.27826e-49	down	72.9789	68.156	68.6727	136.011	143.398	133.62	FALSE	FALSE	FALSE
ENSG00000107443	CCNJ	cyclin J [Source:HGNC Symbol;Acc:23434]	chr10	+	protein_coding	chr10:97803151-97820627		-0.976749	0.508123	6.26334e-22	1.10943e-20	down	7.74952	6.50633	7.0831	14.3487	13.6863	14.0426	FALSE	FALSE	FALSE
ENSG00000176225	RTTN	rotatin [Source:HGNC Symbol;Acc:18654]	chr18	-	protein_coding	chr18:67671029-67873181		-0.976083	0.508358	4.37883e-15	3.7294e-14	down	17.2696	12.4	13.163	30.1639	28.3104	25.8941	FALSE	FALSE	FALSE
ENSG00000182504	CEP97	centrosomal protein 97kDa [Source:HGNC Symbol;Acc:26244]	chr3	+	protein_coding	chr3:101442769-101489406		-0.976066	0.508364	8.23464e-17	8.47912e-16	down	14.7526	12.3145	12.7545	29.3432	26.6967	22.3114	FALSE	FALSE	FALSE
ENSG00000169184	MN1	meningioma (disrupted in balanced translocation) 1 [Source:HGNC Symbol;Acc:7180]	chr22	-	protein_coding	chr22:28144265-28197486		-0.975509	0.50856	3.01923e-18	3.62479e-17	down	6.62045	5.4268	6.59671	12.3071	12.7485	11.6191	FALSE	FALSE	FALSE
ENSG00000065308	TRAM2	translocation associated membrane protein 2 [Source:HGNC Symbol;Acc:16855]	chr6	-	protein_coding	chr6:52362200-52441713		-0.975254	0.50865	8.05703e-32	3.5259e-30	down	147.703	127.151	127.8	275.472	273.315	242.841	FALSE	FALSE	FALSE
ENSG00000130779	CLIP1	CAP-GLY domain containing linker protein 1 [Source:HGNC Symbol;Acc:10461]	chr12	-	protein_coding	chr12:122755979-122907179		-0.975243	0.508654	1.83561e-36	1.16718e-34	down	48.8692	46.2804	41.4365	89.2331	93.2838	86.1177	FALSE	FALSE	FALSE
ENSG00000073712	FERMT2	fermitin family member 2 [Source:HGNC Symbol;Acc:15767]	chr14	-	protein_coding	chr14:53323986-53419153		-0.97518	0.508677	1.08987e-40	9.31967e-39	down	17.8819	17.193	17.4557	35.7061	34.4595	33.0916	FALSE	FALSE	FALSE
ENSG00000111300	NAA25	N(alpha)-acetyltransferase 25, NatB auxiliary subunit [Source:HGNC Symbol;Acc:25783]	chr12	-	protein_coding	chr12:112464500-112546826		-0.975165	0.508682	2.51447e-34	1.37547e-32	down	28.7659	24.9251	27.3192	54.4325	54.979	49.8683	FALSE	FALSE	FALSE
ENSG00000050405	LIMA1	LIM domain and actin binding 1 [Source:HGNC Symbol;Acc:24636]	chr12	-	protein_coding	chr12:50569571-50677329		-0.97445	0.508934	2.16259e-39	1.6759e-37	down	163.407	140.076	144.763	298.62	297.728	284.47	FALSE	FALSE	FALSE
ENSG00000167074	TEF	thyrotrophic embryonic factor [Source:HGNC Symbol;Acc:11722]	chr22	+	protein_coding	chr22:41763337-41795330		-0.974257	0.509002	1.5332e-24	3.50421e-23	down	29.0735	26.463	24.2589	53.6854	56.3277	46.8085	FALSE	FALSE	FALSE
ENSG00000172667	ZMAT3	zinc finger, matrin-type 3 [Source:HGNC Symbol;Acc:29983]	chr3	-	protein_coding	chr3:178735011-178790067		-0.973488	0.509273	4.21205e-21	6.98675e-20	down	17.4936	14.9266	16.2103	34.2287	33.5727	27.6821	FALSE	FALSE	FALSE
ENSG00000182263	FIGN	fidgetin [Source:HGNC Symbol;Acc:13285]	chr2	-	protein_coding	chr2:164449906-164592522		-0.973184	0.509381	1.58978e-29	5.6053e-28	down	12.3428	10.7369	11.339	22.4576	23.1817	22.01	FALSE	FALSE	FALSE
ENSG00000112282	MED23	mediator complex subunit 23 [Source:HGNC Symbol;Acc:2372]	chr6	-	protein_coding	chr6:131895106-131949369		-0.972775	0.509525	3.00355e-14	2.29767e-13	down	22.1708	15.8719	17.4494	38.4741	38.7436	31.77	FALSE	FALSE	FALSE
ENSG00000173706	HEG1	heart development protein with EGF-like domains 1 [Source:HGNC Symbol;Acc:29227]	chr3	-	protein_coding	chr3:124684554-124774802		-0.972682	0.509558	1.19369e-27	3.6321e-26	down	94.149	78.9804	79.8597	172.271	173.584	150.684	FALSE	FALSE	FALSE
ENSG00000037749	MFAP3	microfibrillar-associated protein 3 [Source:HGNC Symbol;Acc:7034]	chr5	+	protein_coding	chr5:153418466-153600038		-0.972499	0.509622	5.70426e-22	1.01645e-20	down	15.7813	13.1002	13.4974	27.921	30.0102	25.2965	FALSE	FALSE	FALSE
ENSG00000118260	CREB1	cAMP responsive element binding protein 1 [Source:HGNC Symbol;Acc:2345]	chr2	+	protein_coding	chr2:208394461-208468155		-0.97248	0.509629	6.7897e-37	4.50999e-35	down	32.1528	27.7467	28.3634	58.3725	58.6136	56.3362	FALSE	FALSE	FALSE
ENSG00000162676	GFI1	growth factor independent 1 transcription repressor [Source:HGNC Symbol;Acc:4237]	chr1	-	protein_coding	chr1:92940319-92952433		-0.971623	0.509932	8.35789e-21	1.3444e-19	down	9.982	8.0235	8.60308	17.7705	16.6463	17.8935	FALSE	FALSE	FALSE
ENSG00000188786	MTF1	metal-regulatory transcription factor 1 [Source:HGNC Symbol;Acc:7428]	chr1	-	protein_coding	chr1:38275239-38325292		-0.971561	0.509954	5.32453e-12	3.15632e-11	down	15.8349	11.733	10.949	26.15	27.3611	22.1192	FALSE	FALSE	FALSE
ENSG00000174799	CEP135	centrosomal protein 135kDa [Source:HGNC Symbol;Acc:29086]	chr4	+	protein_coding	chr4:56815037-56899529		-0.971454	0.509992	1.46361e-19	2.0525e-18	down	8.85575	7.50504	7.17643	15.2729	16.2093	14.7756	FALSE	FALSE	FALSE
