# Supplementary material for: lncRNA CYTOR promotes aberrant glycolysis and mitochondrial respiration via HNRNPC-mediated ZEB1 stabilization in oral squamous cell carcinoma
Source: Cell Death Dis. 2022 Aug 13;13(8):703. doi: 10.1038/s41419-022-05157-1 (PMC9376070; doi:10.1038/s41419-022-05157-1)
Supplement: Supplementary file 19 — Supplementary Table 5 [file 41419_2022_5157_MOESM19_ESM.xlsx]

## Sheet: Sheet1
Table S5. The set of enriched protein coding genes identified by HNRNPC RIP-seq data.
gene_id	gene_name	description	chrom	strand	gene_type	position	Cis_target_gene	logFC	foldChange	PValue	pAdj	diffState	Input	IP	strigency(|logFC|>1&pAdj<0.05)
ENSG00000158122	AAED1	AhpC/TSA antioxidant enzyme domain containing 1 [Source:HGNC Symbol;Acc:16881]	chr9	-	protein_coding	chr9:99401859-99417585		2.97159	7.84402	5.06488e-40	4.29882e-38	up	11.5401	90.7131	TRUE
ENSG00000008311	AASS	aminoadipate-semialdehyde synthase [Source:HGNC Symbol;Acc:17366]	chr7	-	protein_coding	chr7:121715701-121784334		1.24604	2.3719	3.63569e-08	1.06427e-07	up	5.12448	12.1815	TRUE
ENSG00000154265	ABCA5	ATP-binding cassette, sub-family A (ABC1), member 5 [Source:HGNC Symbol;Acc:35]	chr17	-	protein_coding	chr17:67240452-67323385		1.61403	3.06106	3.16418e-12	1.45939e-11	up	3.7279	11.4379	TRUE
ENSG00000004846	ABCB5	ATP-binding cassette, sub-family B (MDR/TAP), member 5 [Source:HGNC Symbol;Acc:46]	chr7	+	protein_coding	chr7:20654830-20816658		5.97732	63.0019	1.95109e-15	1.2808e-14	up	0.0119868	0.878344	TRUE
ENSG00000124574	ABCC10	ATP-binding cassette, sub-family C (CFTR/MRP), member 10 [Source:HGNC Symbol;Acc:52]	chr6	+	protein_coding	chr6:43395104-43418168		1.24197	2.36521	6.3064e-09	2.00626e-08	up	14.9506	35.4339	TRUE
ENSG00000069431	ABCC9	ATP-binding cassette, sub-family C (CFTR/MRP), member 9 [Source:HGNC Symbol;Acc:60]	chr12	-	protein_coding	chr12:21950335-22094336		1.78537	3.44706	7.33822e-16	5.05295e-15	up	7.14534	24.684	TRUE
ENSG00000139826	ABHD13	abhydrolase domain containing 13 [Source:HGNC Symbol;Acc:20293]	chr13	+	protein_coding	chr13:108870727-108886603		1.11532	2.16643	1.3645e-07	3.71826e-07	up	20.7731	45.095	TRUE
ENSG00000107362	ABHD17B	abhydrolase domain containing 17B [Source:HGNC Symbol;Acc:24278]	chr9	-	protein_coding	chr9:74477368-74525847		1.19276	2.2859	3.17538e-08	9.34952e-08	up	11.6602	26.7093	TRUE
ENSG00000136379	ABHD17C	abhydrolase domain containing 17C [Source:HGNC Symbol;Acc:26925]	chr15	+	protein_coding	chr15:80972025-81047962		1.05342	2.07544	5.89532e-07	1.48786e-06	up	23.4702	48.8095	TRUE
ENSG00000138443	ABI2	abl-interactor 2 [Source:HGNC Symbol;Acc:24011]	chr2	+	protein_coding	chr2:204192942-204312446		1.63496	3.10579	1.13928e-14	6.92839e-14	up	35.1229	109.304	TRUE
ENSG00000264194	AC000003.2	CDNA FLJ25865 fis, clone CBR01927 [Source:UniProtKB/TrEMBL;Acc:Q8N7A4]	chr17	+	protein_coding	chr17:10048831-10050277		2.98466	7.91539	1.36882e-10	5.26135e-10	up	0.133054	1.06883	TRUE
ENSG00000269449	AC002451.1	Protein LOC100996577 [Source:UniProtKB/TrEMBL;Acc:M0R3I6]	chr7	+	protein_coding	chr7:95171457-95173854		4.02402	16.2686	1.87297e-21	2.35508e-20	up	0.121546	2.01127	TRUE
ENSG00000268069	AC004466.1	Uncharacterized protein [Source:UniProtKB/TrEMBL;Acc:M0QZU2]	chr12	+	protein_coding	chr12:48178706-48179787		1.66002	3.16022	0.000648255	0.001137	up	0.191789	0.611534	TRUE
ENSG00000269468	AC004824.2	Uncharacterized protein [Source:UniProtKB/TrEMBL;Acc:M0QXB7]	chr1	-	protein_coding	chr1:17655507-17676070		4.17513	18.0651	4.93332e-43	5.70694e-41	up	0.404795	7.3606	TRUE
ENSG00000213888	AC005003.1	CDNA FLJ20464 fis, clone KAT06158; HCG1777549; Uncharacterized protein [Source:UniProtKB/TrEMBL;Acc:Q9NX35]	chr22	+	protein_coding	chr22:31742875-31744670		1.90703	3.75036	8.35197e-16	5.72073e-15	up	2.85202	10.7227	TRUE
ENSG00000269094	AC006449.1	NS5ATP13TP1; Uncharacterized protein [Source:UniProtKB/TrEMBL;Acc:Q6JHZ5]	chr17	-	protein_coding	chr17:36884086-36884451		2.18056	4.53328	1.98497e-08	5.98212e-08	up	0.287684	1.31367	TRUE
ENSG00000218739	AC007390.5		chr2	+	protein_coding	chr2:37423631-37443336		1.26946	2.41071	5.04909e-09	1.62346e-08	up	9.94019	24.0131	TRUE
ENSG00000233828	AC008394.1	Uncharacterized protein [Source:UniProtKB/TrEMBL;Acc:F5H5A5]	chr5	-	protein_coding	chr5:86512423-86534822		1.46531	2.76122	7.36386e-05	0.000145332	up	0.428049	1.18773	TRUE
ENSG00000268397	AC008443.1	CDNA: FLJ23158 fis, clone LNG09623; Uncharacterized protein [Source:UniProtKB/TrEMBL;Acc:Q9H5Q9]	chr5	+	protein_coding	chr5:180682720-180684578		1.4256	2.68627	3.85688e-05	7.87255e-05	up	0.527899	1.42419	TRUE
ENSG00000269746	AC009060.1	Uncharacterized protein [Source:UniProtKB/TrEMBL;Acc:M0R2Z2]	chr16	-	protein_coding	chr16:70239303-70239683		2.19163	4.56823	1.2954e-21	1.65145e-20	up	4.12035	18.867	TRUE
ENSG00000167970	AC009065.1	Uncharacterized protein [Source:UniProtKB/TrEMBL;Acc:H0Y5Z1]	chr16	+	protein_coding	chr16:2303738-2312343		1.49324	2.81521	0.000684295	0.00119501	up	0.26371	0.74743	TRUE
ENSG00000216895	AC009403.2	Protein LOC100506302 [Source:UniProtKB/TrEMBL;Acc:B5MCR4]	chr7	-	protein_coding	chr7:155403925-155437899		1.64597	3.12959	2.89015e-09	9.56056e-09	up	1.11561	3.5025	TRUE
ENSG00000267216	AC010642.1	Uncharacterized protein [Source:UniProtKB/TrEMBL;Acc:K7EQD1]	chr19	+	protein_coding	chr19:58790332-58826563		1.81897	3.52828	6.43447e-13	3.21296e-12	up	1.74192	6.16313	TRUE
ENSG00000236338	AC015987.2		chr7	+	protein_coding	chr7:135611542-135613214		1.87183	3.65997	2.48965e-17	2.04529e-16	up	7.53971	27.6549	TRUE
ENSG00000269633	AC017081.1	Uncharacterized protein [Source:UniProtKB/TrEMBL;Acc:M0R1D0]	chr2	+	protein_coding	chr2:207220463-207220843		2.50429	5.67372	1.02875e-26	2.22212e-25	up	3.24471	18.4552	TRUE
ENSG00000167765	AC018755.1	HCG2008157; Uncharacterized protein; cDNA FLJ30403 fis, clone BRACE2008480 [Source:UniProtKB/TrEMBL;Acc:Q96NP5]	chr19	-	protein_coding	chr19:52095036-52097630		1.75811	3.38254	7.58799e-05	0.000149529	up	0.232784	0.793635	TRUE
ENSG00000196355	AC021860.1	Uncharacterized protein [Source:UniProtKB/TrEMBL;Acc:Q8WZ27]	chr4	-	protein_coding	chr4:38628029-38666430		2.89172	7.42154	1.00016e-20	1.15871e-19	up	0.488103	3.64225	TRUE
ENSG00000213132	AC022498.1	Uncharacterized protein [Source:UniProtKB/TrEMBL;Acc:E7EQ38]	chr3	+	protein_coding	chr3:187896331-187898598		2.74829	6.71921	5.26908e-07	1.33735e-06	up	0.0958945	0.656833	TRUE
ENSG00000197604	AC022532.1	Uncharacterized protein [Source:UniProtKB/TrEMBL;Acc:F8WBX8]	chr10	+	protein_coding	chr10:72194585-72196314		1.60575	3.04355	0.00106797	0.0018198	up	0.191789	0.588884	TRUE
ENSG00000225885	AC023590.1	Uncharacterized protein [Source:UniProtKB/TrEMBL;Acc:E9PPA6]	chr8	+	protein_coding	chr8:119294378-119412844		4.57371	23.8136	1.11739e-25	2.12291e-24	up	0.0926581	2.25565	TRUE
ENSG00000267906	AC073333.1	Uncharacterized protein [Source:UniProtKB/TrEMBL;Acc:M0R0C5]	chr7	+	protein_coding	chr7:16828866-16829246		1.84437	3.59097	1.85444e-13	9.81058e-13	up	1.84034	6.62676	TRUE
ENSG00000205334	AC074091.13	Uncharacterized protein [Source:UniProtKB/TrEMBL;Acc:B7WNW1]	chr2	-	protein_coding	chr2:27928653-27938599		2.74239	6.69177	1.54978e-08	4.72345e-08	up	0.130177	0.884006	TRUE
ENSG00000269657	AC079210.1	Uncharacterized protein; cDNA FLJ45097 fis, clone BRAWH3031054 [Source:UniProtKB/TrEMBL;Acc:Q6ZSZ7]	chr17	+	protein_coding	chr17:66539369-66542970		2.79573	6.94383	6.13387e-10	2.19155e-09	up	0.153311	1.07834	TRUE
ENSG00000182329	AC079354.1	uncharacterized protein KIAA2012 [Source:RefSeq peptide;Acc:NP_001264301]	chr2	+	protein_coding	chr2:202937978-203062585		3.53603	11.5998	1.08575e-27	2.61265e-26	up	0.344261	4.02208	TRUE
ENSG00000272214	AC079602.1		chr12	-	protein_coding	chr12:121407641-121410095		3.4415	10.8641	2.15307e-17	1.78474e-16	up	0.166257	1.82917	TRUE
ENSG00000268310	AC087645.1	Uncharacterized protein [Source:UniProtKB/TrEMBL;Acc:M0R3F9]	chr17	-	protein_coding	chr17:76210462-76220740		3.34994	10.1961	5.65366e-25	1.00791e-23	up	0.359604	3.69185	TRUE
ENSG00000232941	AC090186.1	Uncharacterized protein [Source:UniProtKB/TrEMBL;Acc:Q9HAZ8]	chr8	+	protein_coding	chr8:52730143-52730969		2.34447	5.07873	1.64051e-12	7.82287e-12	up	0.443512	2.26494	TRUE
ENSG00000214919	AC104472.1	CDNA FLJ26134 fis, clone TMS03713; Uncharacterized protein [Source:UniProtKB/TrEMBL;Acc:Q6ZPB2]	chr3	-	protein_coding	chr3:155459933-155461515		4.32719	20.0731	1.83353e-14	1.09375e-13	up	0.0496254	1.03553	TRUE
ENSG00000212768	AC114546.1	HCG37415; PRO1914; Uncharacterized protein [Source:UniProtKB/TrEMBL;Acc:Q9UHS9]	chr15	+	protein_coding	chr15:35270552-35272268		2.40726	5.30466	6.37998e-22	8.37983e-21	up	1.69014	8.99181	TRUE
ENSG00000268175	AC117395.1	LOC646903 protein; Uncharacterized protein [Source:UniProtKB/TrEMBL;Acc:Q96EG4]	chr3	+	protein_coding	chr3:149689066-149690535		1.27118	2.41359	0.00601489	0.00927291	up	0.251723	0.611534	TRUE
ENSG00000212999	AC117834.1		chr8	+	protein_coding	chr8:93895865-93898013		3.02206	8.12328	1.61366e-17	1.35852e-16	up	0.287684	2.35554	TRUE
ENSG00000268313	AC119673.1		chr1	+	protein_coding	chr1:205682497-205684153		1.44866	2.72954	4.9632e-11	2.00441e-10	up	7.44381	20.3618	TRUE
ENSG00000213002	AC120194.1		chr8	+	protein_coding	chr8:71485681-71486671		2.71326	6.55804	8.98038e-33	3.63197e-31	up	5.60983	36.8732	TRUE
ENSG00000183562	AC131971.1	HCG1782999; PRO0943; Uncharacterized protein [Source:UniProtKB/TrEMBL;Acc:Q9P1L5]	chr11	+	protein_coding	chr11:3011093-3012563		4.5877	24.0455	8.87924e-17	6.79741e-16	up	0.0479473	1.20042	TRUE
ENSG00000268403	AC132192.1	LOC644656 protein; Uncharacterized protein [Source:UniProtKB/TrEMBL;Acc:Q9BT31]	chr11	-	protein_coding	chr11:9481747-9482010		3.50326	11.3393	9.9853e-13	4.88841e-12	up	0.0958945	1.10982	TRUE
ENSG00000198150	AC135178.1	HCG1985372; Uncharacterized protein; cDNA FLJ37541 fis, clone BRCAN2026340 [Source:UniProtKB/TrEMBL;Acc:Q8N1U9]	chr17	-	protein_coding	chr17:8261731-8263538		1.55968	2.94788	1.03734e-07	2.87237e-07	up	0.902008	2.6681	TRUE
ENSG00000268218	AC137932.1		chr16	+	protein_coding	chr16:89334512-89339452		2.81763	7.05002	1.11547e-11	4.85515e-11	up	0.191789	1.36666	TRUE
ENSG00000183292	AC140481.2	Uncharacterized protein [Source:UniProtKB/TrEMBL;Acc:B9A019]	chr2	+	protein_coding	chr2:131328402-131341734		2.49409	5.63374	1.0944e-05	2.39106e-05	up	0.0969733	0.556496	TRUE
ENSG00000076555	ACACB	acetyl-CoA carboxylase beta [Source:HGNC Symbol;Acc:85]	chr12	+	protein_coding	chr12:109554400-109706031		1.11236	2.16198	2.40301e-05	5.02247e-05	up	1.69494	3.67396	TRUE
ENSG00000176244	ACBD7	acyl-CoA binding domain containing 7 [Source:HGNC Symbol;Acc:17715]	chr10	-	protein_coding	chr10:15119522-15130775		2.17826	4.52608	7.73756e-16	5.31621e-15	up	1.08888	4.94504	TRUE
ENSG00000153093	ACOXL	acyl-CoA oxidase-like [Source:HGNC Symbol;Acc:25621]	chr2	+	protein_coding	chr2:111490150-111875799		1.27605	2.42175	0.00423063	0.00666093	up	0.275697	0.671781	TRUE
ENSG00000103740	ACSBG1	acyl-CoA synthetase bubblegum family member 1 [Source:HGNC Symbol;Acc:29567]	chr15	-	protein_coding	chr15:78459810-78538030		1.65204	3.14279	4.81753e-10	1.74358e-09	up	1.37848	4.34506	TRUE
ENSG00000164398	ACSL6	acyl-CoA synthetase long-chain family member 6 [Source:HGNC Symbol;Acc:16496]	chr5	-	protein_coding	chr5:131142683-131347936		2.86617	7.29125	3.27989e-18	2.94041e-17	up	0.388972	2.85405	TRUE
ENSG00000005187	ACSM3	acyl-CoA synthetase medium-chain family member 3 [Source:HGNC Symbol;Acc:10522]	chr16	+	protein_coding	chr16:20621565-20808903		1.64917	3.13652	2.11988e-07	5.64471e-07	up	0.647288	2.03845	TRUE
ENSG00000133627	ACTR3B	ARP3 actin-related protein 3 homolog B (yeast) [Source:HGNC Symbol;Acc:17256]	chr7	+	protein_coding	chr7:152456834-152552463		1.59099	3.01257	5.64508e-13	2.83561e-12	up	7.35763	22.2132	TRUE
ENSG00000123612	ACVR1C	activin A receptor, type IC [Source:HGNC Symbol;Acc:18123]	chr2	-	protein_coding	chr2:158383279-158485517		1.73538	3.32967	1.44911e-06	3.50321e-06	up	0.419538	1.40426	TRUE
ENSG00000121989	ACVR2A	activin A receptor, type IIA [Source:HGNC Symbol;Acc:173]	chr2	+	protein_coding	chr2:148602086-148688393		1.55432	2.93696	1.57723e-11	6.73917e-11	up	3.93167	11.5738	TRUE
ENSG00000114739	ACVR2B	activin A receptor, type IIB [Source:HGNC Symbol;Acc:174]	chr3	+	protein_coding	chr3:38495342-38534633		1.24885	2.37651	5.876e-09	1.87544e-08	up	13.4572	32.0473	TRUE
ENSG00000119640	ACYP1	acylphosphatase 1, erythrocyte (common) type [Source:HGNC Symbol;Acc:179]	chr14	-	protein_coding	chr14:75519924-75536186		1.61935	3.07236	1.72779e-12	8.22148e-12	up	4.11148	12.661	TRUE
ENSG00000170634	ACYP2	acylphosphatase 2, muscle type [Source:HGNC Symbol;Acc:180]	chr2	+	protein_coding	chr2:54197975-54532437		1.35625	2.5602	6.24017e-07	1.57017e-06	up	1.3315	3.4187	TRUE
ENSG00000135074	ADAM19	ADAM metallopeptidase domain 19 [Source:HGNC Symbol;Acc:197]	chr5	-	protein_coding	chr5:156822542-157002783		1.2207	2.33059	4.83883e-09	1.55939e-08	up	64.9925	151.774	TRUE
ENSG00000197140	ADAM32	ADAM metallopeptidase domain 32 [Source:HGNC Symbol;Acc:15479]	chr8	+	protein_coding	chr8:38964509-39142430		3.17369	9.02352	3.4098e-35	1.69588e-33	up	1.30656	11.8289	TRUE
ENSG00000158859	ADAMTS4	ADAM metallopeptidase with thrombospondin type 1 motif, 4 [Source:HGNC Symbol;Acc:220]	chr1	-	protein_coding	chr1:161154098-161168846		5.01011	32.2251	2.80059e-35	1.41087e-33	up	0.103806	3.41304	TRUE
ENSG00000049192	ADAMTS6	ADAM metallopeptidase with thrombospondin type 1 motif, 6 [Source:HGNC Symbol;Acc:222]	chr5	-	protein_coding	chr5:64444563-64777747		1.48045	2.79036	9.57441e-12	4.19656e-11	up	10.1169	28.2891	TRUE
ENSG00000185761	ADAMTSL5	ADAMTS-like 5 [Source:HGNC Symbol;Acc:27912]	chr19	-	protein_coding	chr19:1505017-1513603		1.04794	2.06758	8.87007e-05	0.000173198	up	1.60623	3.32969	TRUE
ENSG00000189007	ADAT2	adenosine deaminase, tRNA-specific 2 [Source:HGNC Symbol;Acc:21172]	chr6	-	protein_coding	chr6:143743969-143771810		1.04503	2.06341	7.20014e-06	1.60957e-05	up	3.94366	8.1556	TRUE
ENSG00000142920	ADC	arginine decarboxylase [Source:HGNC Symbol;Acc:29957]	chr1	+	protein_coding	chr1:33546705-33586131		2.30309	4.93513	3.83475e-10	1.40251e-09	up	0.323644	1.60811	TRUE
ENSG00000078295	ADCY2	adenylate cyclase 2 (brain) [Source:HGNC Symbol;Acc:233]	chr5	+	protein_coding	chr5:7396321-7830194		3.05382	8.30405	1.53745e-10	5.86763e-10	up	0.121426	1.02466	TRUE
ENSG00000075340	ADD2	adducin 2 (beta) [Source:HGNC Symbol;Acc:244]	chr2	-	protein_coding	chr2:70834750-70995357		2.96216	7.79289	1.03166e-07	2.85817e-07	up	0.0852262	0.678803	TRUE
ENSG00000159346	ADIPOR1	adiponectin receptor 1 [Source:HGNC Symbol;Acc:24040]	chr1	-	protein_coding	chr1:202909951-202927700		2.5564	5.88237	4.86543e-32	1.82652e-30	up	69.5835	410.135	TRUE
ENSG00000006831	ADIPOR2	adiponectin receptor 2 [Source:HGNC Symbol;Acc:24041]	chr12	+	protein_coding	chr12:1797740-1897844		1.24125	2.36403	2.34261e-09	7.83729e-09	up	136.218	322.663	TRUE
ENSG00000181915	ADO	2-aminoethanethiol (cysteamine) dioxygenase [Source:HGNC Symbol;Acc:23506]	chr10	+	protein_coding	chr10:64564516-64568238		1.4908	2.81045	1.94194e-12	9.19564e-12	up	26.8385	75.5811	TRUE
ENSG00000120907	ADRA1A	adrenoceptor alpha 1A [Source:HGNC Symbol;Acc:277]	chr8	-	protein_coding	chr8:26605667-26724790		3.85931	14.5133	5.83607e-13	2.92496e-12	up	0.0674858	1.0079	TRUE
ENSG00000100077	ADRBK2	adrenergic, beta, receptor kinase 2 [Source:HGNC Symbol;Acc:290]	chr22	+	protein_coding	chr22:25960816-26125261		1.29016	2.44556	1.76917e-09	6.00634e-09	up	13.9434	34.1698	TRUE
ENSG00000111863	ADTRP	androgen-dependent TFPI-regulating protein [Source:HGNC Symbol;Acc:21214]	chr6	-	protein_coding	chr6:11712287-11807279		1.62742	3.08959	1.82448e-10	6.90068e-10	up	1.72622	5.34798	TRUE
ENSG00000183077	AFMID	arylformamidase [Source:HGNC Symbol;Acc:20910]	chr17	+	protein_coding	chr17:76183398-76203782		1.8498	3.60451	3.1976e-16	2.29069e-15	up	4.84843	17.5159	TRUE
ENSG00000204172	AGAP10	ArfGAP with GTPase domain, ankyrin repeat and PH domain 10 [Source:HGNC Symbol;Acc:23462]	chr10	-	protein_coding	chr10:47191844-47239738		2.50445	5.67434	3.23867e-26	6.54312e-25	up	2.85826	16.26	TRUE
ENSG00000172650	AGAP5	ArfGAP with GTPase domain, ankyrin repeat and PH domain 5 [Source:HGNC Symbol;Acc:23467]	chr10	-	protein_coding	chr10:75434033-75457639		1.26574	2.40451	6.60477e-06	1.48274e-05	up	1.18873	2.86673	TRUE
ENSG00000174194	AGAP8	ArfGAP with GTPase domain, ankyrin repeat and PH domain 8 [Source:HGNC Symbol;Acc:23464]	chr10	-	protein_coding	chr10:51224681-51371321		1.68828	3.22271	7.99317e-08	2.24191e-07	up	0.662751	2.14445	TRUE
ENSG00000198035	AGAP9	ArfGAP with GTPase domain, ankyrin repeat and PH domain 9 [Source:HGNC Symbol;Acc:23463]	chr10	+	protein_coding	chr10:48189612-48237508		1.57009	2.96922	4.77028e-07	1.21668e-06	up	0.711657	2.12112	TRUE
ENSG00000146856	AGBL3	ATP/GTP binding protein-like 3 [Source:HGNC Symbol;Acc:27981]	chr7	+	protein_coding	chr7:134671259-134832715		2.61455	6.12432	3.01463e-07	7.88337e-07	up	0.119868	0.745618	TRUE
ENSG00000092847	AGO1	argonaute RISC catalytic component 1 [Source:HGNC Symbol;Acc:3262]	chr1	+	protein_coding	chr1:36335409-36395211		1.81148	3.51003	1.09662e-17	9.38925e-17	up	69.7633	245.361	TRUE
ENSG00000123908	AGO2	argonaute RISC catalytic component 2 [Source:HGNC Symbol;Acc:3263]	chr8	-	protein_coding	chr8:141541264-141645718		1.10962	2.1579	1.05069e-07	2.90728e-07	up	49.3377	106.679	TRUE
ENSG00000134698	AGO4	argonaute RISC catalytic component 4 [Source:HGNC Symbol;Acc:18424]	chr1	+	protein_coding	chr1:36273773-36323491		2.15405	4.45076	2.53331e-22	3.45526e-21	up	7.87534	35.1274	TRUE
ENSG00000155189	AGPAT5	1-acylglycerol-3-phosphate O-acyltransferase 5 [Source:HGNC Symbol;Acc:20886]	chr8	+	protein_coding	chr8:6565878-6617184		1.14068	2.20485	4.637e-08	1.33732e-07	up	50.2248	110.959	TRUE
ENSG00000172482	AGXT	alanine-glyoxylate aminotransferase [Source:HGNC Symbol;Acc:341]	chr2	+	protein_coding	chr2:241807896-241819919		3.20796	9.24043	1.05336e-07	2.91362e-07	up	0.0640096	0.608816	TRUE
ENSG00000173209	AHSA2	AHA1, activator of heat shock 90kDa protein ATPase homolog 2 (yeast) [Source:HGNC Symbol;Acc:20437]	chr2	+	protein_coding	chr2:61404553-61418338		1.10712	2.15415	4.35324e-07	1.11432e-06	up	8.33084	17.9836	TRUE
ENSG00000186063	AIDA	axin interactor, dorsalization associated [Source:HGNC Symbol;Acc:25761]	chr1	-	protein_coding	chr1:222841355-222886552		1.48471	2.79861	1.64548e-12	7.84416e-12	up	48.7862	136.808	TRUE
ENSG00000129221	AIPL1	aryl hydrocarbon receptor interacting protein-like 1 [Source:HGNC Symbol;Acc:359]	chr17	-	protein_coding	chr17:6297013-6338519		1.8515	3.60876	3.52179e-06	8.12884e-06	up	0.299311	1.0874	TRUE
ENSG00000155085	AK9	adenylate kinase 9 [Source:HGNC Symbol;Acc:33814]	chr6	-	protein_coding	chr6:109814059-110012420		1.24846	2.37587	1.55059e-05	3.31857e-05	up	1.06275	2.53266	TRUE
ENSG00000118507	AKAP7	A kinase (PRKA) anchor protein 7 [Source:HGNC Symbol;Acc:377]	chr6	+	protein_coding	chr6:131456806-131604675		1.9566	3.88146	2.19035e-14	1.29326e-13	up	1.55948	6.07072	TRUE
ENSG00000166452	AKIP1	A kinase (PRKA) interacting protein 1 [Source:HGNC Symbol;Acc:1170]	chr11	+	protein_coding	chr11:8932686-8941631		1.26505	2.40335	7.64478e-09	2.4114e-08	up	8.35205	20.1154	TRUE
ENSG00000174574	AKIRIN1	akirin 1 [Source:HGNC Symbol;Acc:25744]	chr1	+	protein_coding	chr1:39456895-39471731		1.05949	2.08419	3.46285e-07	8.99223e-07	up	67.9652	141.935	TRUE
ENSG00000162482	AKR7A3	aldo-keto reductase family 7, member A3 (aflatoxin aldehyde reductase) [Source:HGNC Symbol;Acc:390]	chr1	-	protein_coding	chr1:19609052-19615744		3.2107	9.25797	3.51614e-10	1.29234e-09	up	0.0958945	0.90575	TRUE
ENSG00000117020	AKT3	v-akt murine thymoma viral oncogene homolog 3 [Source:HGNC Symbol;Acc:393]	chr1	-	protein_coding	chr1:243651535-244014381		1.35918	2.56539	8.42714e-11	3.30836e-10	up	58.5862	150.597	TRUE
ENSG00000269549	AL031663.2	CDNA FLJ26875 fis, clone PRS08969; Uncharacterized protein [Source:UniProtKB/TrEMBL;Acc:Q6ZNY7]	chr20	+	protein_coding	chr20:44074071-44077220		3.42245	10.7216	4.78628e-08	1.37808e-07	up	0.0538208	0.597265	TRUE
ENSG00000267882	AL031666.2	HCG2018772; Uncharacterized protein; cDNA FLJ31609 fis, clone NT2RI2002852 [Source:UniProtKB/TrEMBL;Acc:Q96N05]	chr20	+	protein_coding	chr20:45947246-45949467		1.35848	2.56415	0.000357544	0.000648522	up	0.40935	1.05478	TRUE
ENSG00000268702	AL049829.1	Uncharacterized protein [Source:UniProtKB/TrEMBL;Acc:M0R3A9]	chr14	-	protein_coding	chr14:23790839-23791484		1.37804	2.59915	0.000289469	0.000530716	up	0.407552	1.06452	TRUE
ENSG00000268466	AL132989.1		chr14	+	protein_coding	chr14:58754751-58755865		3.59504	12.0841	7.4438e-10	2.63486e-09	up	0.0599341	0.74743	TRUE
ENSG00000212673	AL136115.1	HCG2032337; PRO1848; Uncharacterized protein [Source:UniProtKB/TrEMBL;Acc:Q9UHT5]	chr1	+	protein_coding	chr1:32379174-32380745		4.11599	17.3395	5.46031e-10	1.96393e-09	up	0.0359604	0.656833	TRUE
ENSG00000253459	AL139099.1	Full-length cDNA clone CS0DK012YO09 of HeLa cells of Homo sapiens (human); Uncharacterized protein [Source:UniProtKB/TrEMBL;Acc:Q86SZ0]	chr14	-	protein_coding	chr14:50064193-50065882		1.4943	2.81727	0.000292773	0.000536396	up	0.311657	0.883327	TRUE
ENSG00000248458	AL139147.1	Uncharacterized protein [Source:UniProtKB/TrEMBL;Acc:F5H5J5]	chr1	-	protein_coding	chr1:67131547-67142710		1.86667	3.64691	1.56243e-09	5.33811e-09	up	0.665268	2.43617	TRUE
ENSG00000212670	AL161915.1	Uncharacterized protein [Source:UniProtKB/TrEMBL;Acc:E7EM73]	chr1	+	protein_coding	chr1:54569968-54571750		1.89601	3.72184	7.50219e-09	2.36882e-08	up	0.534252	1.99768	TRUE
ENSG00000214645	AL162389.1	Uncharacterized protein [Source:UniProtKB/TrEMBL;Acc:F8WER4]	chr9	-	protein_coding	chr9:110539471-110540419		1.71216	3.27651	2.2411e-15	1.45952e-14	up	13.278	43.5962	TRUE
ENSG00000234237	AL162431.1	Uncharacterized protein [Source:UniProtKB/TrEMBL;Acc:H0YFY1]	chr1	+	protein_coding	chr1:180941695-180949868		3.35344	10.2208	3.67099e-10	1.34546e-09	up	0.0813905	0.851618	TRUE
ENSG00000227921	AL353791.1		chr9	+	protein_coding	chr9:40028620-40032417		1.89927	3.73025	2.92376e-07	7.65471e-07	up	0.364519	1.3678	TRUE
ENSG00000215428	AL354898.1		chr9	+	protein_coding	chr9:133274029-133282639		2.40898	5.31099	1.35514e-12	6.54598e-12	up	0.401558	2.14535	TRUE
ENSG00000225996	AL356356.1	Protein LOC100996516 [Source:UniProtKB/TrEMBL;Acc:Q8WYY2]	chr1	+	protein_coding	chr1:150521897-150524367		1.4942	2.81707	9.35155e-05	0.000181985	up	0.384058	1.08762	TRUE
ENSG00000268211	AL359091.2	CDNA: FLJ21673 fis, clone COL09042; HCG2036511; Uncharacterized protein [Source:UniProtKB/TrEMBL;Acc:Q9H6Y8]	chr9	+	protein_coding	chr9:131062367-131064212		3.55991	11.7934	6.79227e-10	2.41518e-09	up	0.0625712	0.760567	TRUE
ENSG00000212928	AL391152.1		chr14	+	protein_coding	chr14:57671888-57673291		2.04011	4.11277	2.81099e-14	1.63316e-13	up	1.17471	4.84697	TRUE
ENSG00000203301	AL590822.1	Uncharacterized protein [Source:UniProtKB/TrEMBL;Acc:F5H5L2]	chr1	-	protein_coding	chr1:2143360-2145620		2.82084	7.06571	6.1177e-07	1.54047e-06	up	0.0864249	0.623765	TRUE
ENSG00000213121	AL590867.1	Uncharacterized protein; cDNA FLJ59044, highly similar to LINE-1 reverse transcriptase homolog [Source:UniProtKB/TrEMBL;Acc:B7Z5F2]	chr6	+	protein_coding	chr6:153552455-153668623		1.78896	3.45566	1.35931e-13	7.29998e-13	up	2.43009	8.41901	TRUE
ENSG00000215014	AL645728.1	Uncharacterized protein [Source:UniProtKB/TrEMBL;Acc:H0Y6Q5]	chr1	+	protein_coding	chr1:1510355-1511373		2.1152	4.33251	2.37581e-10	8.88907e-10	up	0.468325	2.03958	TRUE
ENSG00000128918	ALDH1A2	aldehyde dehydrogenase 1 family, member A2 [Source:HGNC Symbol;Acc:15472]	chr15	-	protein_coding	chr15:58245622-58790065		2.4118	5.32137	5.95463e-15	3.73768e-14	up	0.56338	3.01237	TRUE
ENSG00000086848	ALG9	ALG9, alpha-1,2-mannosyltransferase [Source:HGNC Symbol;Acc:15672]	chr11	-	protein_coding	chr11:111652919-111742305		1.07376	2.10491	4.47711e-07	1.14471e-06	up	16.8901	35.6248	TRUE
ENSG00000091542	ALKBH5	alkB, alkylation repair homolog 5 (E. coli) [Source:HGNC Symbol;Acc:25996]	chr17	+	protein_coding	chr17:18086392-18113268		1.85973	3.62939	1.56118e-18	1.44694e-17	up	80.7911	293.808	TRUE
ENSG00000123505	AMD1	adenosylmethionine decarboxylase 1 [Source:HGNC Symbol;Acc:457]	chr6	+	protein_coding	chr6:111195973-111216916		1.70114	3.25158	6.11735e-16	4.25734e-15	up	122.289	398.424	TRUE
ENSG00000159461	AMFR	autocrine motility factor receptor, E3 ubiquitin protein ligase [Source:HGNC Symbol;Acc:463]	chr16	-	protein_coding	chr16:56395364-56459450		1.37794	2.59897	3.97733e-11	1.62773e-10	up	114.702	298.7	TRUE
ENSG00000151743	AMN1	antagonist of mitotic exit network 1 homolog (S. cerevisiae) [Source:HGNC Symbol;Acc:27281]	chr12	-	protein_coding	chr12:31824071-31882108		1.14243	2.20752	2.16766e-06	5.12758e-06	up	2.87684	6.36561	TRUE
ENSG00000174606	ANGEL2	angel homolog 2 (Drosophila) [Source:HGNC Symbol;Acc:30534]	chr1	-	protein_coding	chr1:213165524-213189168		1.85798	3.62499	1.3784e-17	1.16548e-16	up	11.2648	40.9209	TRUE
ENSG00000166839	ANKDD1A	ankyrin repeat and death domain containing 1A [Source:HGNC Symbol;Acc:28002]	chr15	+	protein_coding	chr15:65204101-65251042		1.03676	2.05162	0.00689033	0.0105187	up	0.451064	0.929305	TRUE
ENSG00000154122	ANKH	ANKH inorganic pyrophosphate transport regulator [Source:HGNC Symbol;Acc:15492]	chr5	-	protein_coding	chr5:14704910-14871887		2.1321	4.38354	3.60339e-23	5.32899e-22	up	29.8592	131.155	TRUE
ENSG00000254996	ANKHD1-EIF4EBP3	ANKHD1-EIF4EBP3 readthrough [Source:HGNC Symbol;Acc:33530]	chr5	+	protein_coding	chr5:139781493-139929154		2.28954	4.88901	4.17462e-19	4.12627e-18	up	1.44969	7.10919	TRUE
ENSG00000144504	ANKMY1	ankyrin repeat and MYND domain containing 1 [Source:HGNC Symbol;Acc:20987]	chr2	-	protein_coding	chr2:241418839-241508626		1.46895	2.76819	9.38718e-11	3.67142e-10	up	4.82517	13.3869	TRUE
ENSG00000088448	ANKRD10	ankyrin repeat domain 10 [Source:HGNC Symbol;Acc:20265]	chr13	-	protein_coding	chr13:111530887-111567416		1.89714	3.72473	1.89714e-18	1.74383e-17	up	13.9886	52.2123	TRUE
ENSG00000076513	ANKRD13A	ankyrin repeat domain 13A [Source:HGNC Symbol;Acc:21268]	chr12	+	protein_coding	chr12:110436991-110477568		1.46315	2.7571	2.63489e-12	1.2276e-11	up	103.725	286.551	TRUE
ENSG00000118454	ANKRD13C	ankyrin repeat domain 13C [Source:HGNC Symbol;Acc:25374]	chr1	-	protein_coding	chr1:70726271-70820417		1.07046	2.1001	3.76745e-07	9.72501e-07	up	24.7767	52.1389	TRUE
ENSG00000154065	ANKRD29	ankyrin repeat domain 29 [Source:HGNC Symbol;Acc:27110]	chr18	-	protein_coding	chr18:21178890-21242849		1.34541	2.54103	0.00165329	0.00274704	up	0.29967	0.766003	TRUE
ENSG00000145700	ANKRD31	ankyrin repeat domain 31 [Source:HGNC Symbol;Acc:26853]	chr5	-	protein_coding	chr5:74364100-74532703		1.20458	2.30469	0.00866045	0.0130399	up	0.26371	0.611534	TRUE
ENSG00000181039	ANKRD34A	ankyrin repeat domain 34A [Source:HGNC Symbol;Acc:27639]	chr1	+	protein_coding	chr1:145470508-145475646		1.11675	2.16857	0.0103223	0.0153673	up	0.311657	0.679482	TRUE
ENSG00000135976	ANKRD36	ankyrin repeat domain 36 [Source:HGNC Symbol;Acc:24079]	chr2	+	protein_coding	chr2:97779233-97930258		1.09382	2.13439	1.20055e-06	2.92586e-06	up	5.5451	11.861	TRUE
ENSG00000174501	ANKRD36C	ankyrin repeat domain 36C [Source:HGNC Symbol;Acc:32946]	chr2	-	protein_coding	chr2:96514587-96657541		1.19023	2.28188	2.6255e-07	6.91323e-07	up	4.08211	9.33586	TRUE
ENSG00000186352	ANKRD37	ankyrin repeat domain 37 [Source:HGNC Symbol;Acc:29593]	chr4	+	protein_coding	chr4:186317175-186321782		1.14891	2.21747	0.000129839	0.000248249	up	0.946958	2.10639	TRUE
ENSG00000154945	ANKRD40	ankyrin repeat domain 40 [Source:HGNC Symbol;Acc:28233]	chr17	-	protein_coding	chr17:48770551-48785285		2.54022	5.81677	1.19273e-31	4.25271e-30	up	59.0626	344.244	TRUE
ENSG00000168096	ANKS3	ankyrin repeat and sterile alpha motif domain containing 3 [Source:HGNC Symbol;Acc:29422]	chr16	-	protein_coding	chr16:4746513-4784379		1.19883	2.29553	3.38057e-07	8.79466e-07	up	3.49152	8.03329	TRUE
ENSG00000175311	ANKS4B	ankyrin repeat and sterile alpha motif domain containing 4B [Source:HGNC Symbol;Acc:26795]	chr16	+	protein_coding	chr16:21244986-21263750		3.59603	12.0924	1.2484e-13	6.75312e-13	up	0.0958945	1.18366	TRUE
ENSG00000165138	ANKS6	ankyrin repeat and sterile alpha motif domain containing 6 [Source:HGNC Symbol;Acc:26724]	chr9	-	protein_coding	chr9:101493611-101559247		1.01926	2.02688	1.43743e-06	3.47614e-06	up	20.6533	41.9467	TRUE
ENSG00000177721	ANXA2R	annexin A2 receptor [Source:HGNC Symbol;Acc:33463]	chr5	-	protein_coding	chr5:43039335-43043272		3.78298	13.7654	2.91416e-21	3.58067e-20	up	0.155829	2.17434	TRUE
ENSG00000136250	AOAH	acyloxyacyl hydrolase (neutrophil) [Source:HGNC Symbol;Acc:548]	chr7	-	protein_coding	chr7:36552456-36764154		3.29094	9.78748	2.77339e-10	1.03043e-09	up	0.0888223	0.88831	TRUE
ENSG00000187811	AP000867.1		chr11	-	protein_coding	chr11:71292956-71318487		3.09333	8.53462	2.19117e-07	5.82659e-07	up	0.0685646	0.601115	TRUE
ENSG00000215504	AP000974.1	CDNA FLJ26432 fis, clone KDN01418; Uncharacterized protein [Source:UniProtKB/TrEMBL;Acc:Q6ZP70]	chr11	-	protein_coding	chr11:85563600-85565986		3.44296	10.8751	5.32778e-46	8.75832e-44	up	2.50788	27.3469	TRUE
ENSG00000254614	AP003068.23	Uncharacterized protein [Source:UniProtKB/TrEMBL;Acc:E9PK70]	chr11	-	protein_coding	chr11:64945077-64949305		2.6951	6.47599	2.81316e-26	5.72792e-25	up	1.4504	9.42215	TRUE
ENSG00000138660	AP1AR	adaptor-related protein complex 1 associated regulatory protein [Source:HGNC Symbol;Acc:28808]	chr4	+	protein_coding	chr4:113152893-113191203		1.39796	2.63529	5.27091e-11	2.12428e-10	up	18.4837	48.8095	TRUE
ENSG00000182287	AP1S2	adaptor-related protein complex 1, sigma 2 subunit [Source:HGNC Symbol;Acc:560]	chrX	-	protein_coding	chrX:15843929-15873054		1.1753	2.25841	1.78106e-07	4.78163e-07	up	5.51393	12.4798	TRUE
ENSG00000177879	AP3S1	adaptor-related protein complex 3, sigma 1 subunit [Source:HGNC Symbol;Acc:2013]	chr5	+	protein_coding	chr5:115177178-115249778		1.50514	2.83852	1.14632e-12	5.56828e-12	up	28.7441	81.756	TRUE
ENSG00000117362	APH1A	APH1A gamma secretase subunit [Source:HGNC Symbol;Acc:29509]	chr1	-	protein_coding	chr1:150237804-150241980		3.06453	8.36596	1.14538e-43	1.40845e-41	up	127.348	1067.51	TRUE
ENSG00000128383	APOBEC3A	apolipoprotein B mRNA editing enzyme, catalytic polypeptide-like 3A [Source:HGNC Symbol;Acc:17343]	chr22	+	protein_coding	chr22:39348746-39359188		2.6018	6.07045	1.30373e-07	3.56386e-07	up	0.131375	0.809037	TRUE
ENSG00000243811	APOBEC3D	apolipoprotein B mRNA editing enzyme, catalytic polypeptide-like 3D [Source:HGNC Symbol;Acc:17354]	chr22	+	protein_coding	chr22:39410368-39429281		3.72814	13.252	2.21987e-34	1.03178e-32	up	0.429607	5.72849	TRUE
ENSG00000100336	APOL4	apolipoprotein L, 4 [Source:HGNC Symbol;Acc:14867]	chr22	-	protein_coding	chr22:36585172-36600886		1.1738	2.25605	7.22501e-06	1.61421e-05	up	1.71987	3.89026	TRUE
ENSG00000178878	APOLD1	apolipoprotein L domain containing 1 [Source:HGNC Symbol;Acc:25268]	chr12	+	protein_coding	chr12:12878851-12982909		1.45437	2.74036	2.42417e-11	1.01415e-10	up	9.54366	26.2083	TRUE
ENSG00000086159	AQP6	aquaporin 6, kidney specific [Source:HGNC Symbol;Acc:639]	chr12	+	protein_coding	chr12:50360977-50370922		3.71528	13.1344	3.67127e-18	3.27811e-17	up	0.130297	1.73857	TRUE
ENSG00000205595	AREGB	amphiregulin B [Source:HGNC Symbol;Acc:34509]	chr4	+	protein_coding	chr4:75480629-75490486		3.06563	8.37236	7.7348e-09	2.43881e-08	up	0.0921786	0.787746	TRUE
ENSG00000134884	ARGLU1	arginine and glutamate rich 1 [Source:HGNC Symbol;Acc:25482]	chr13	-	protein_coding	chr13:107194021-107220512		1.4687	2.76772	1.06332e-11	4.63853e-11	up	11.7351	32.5472	TRUE
ENSG00000128805	ARHGAP22	Rho GTPase activating protein 22 [Source:HGNC Symbol;Acc:30320]	chr10	-	protein_coding	chr10:49654077-49864310		1.12665	2.18351	0.000446818	0.0008005	up	0.753012	1.64978	TRUE
ENSG00000088756	ARHGAP28	Rho GTPase activating protein 28 [Source:HGNC Symbol;Acc:25509]	chr18	+	protein_coding	chr18:6729717-6915715		4.41586	21.3456	2.99284e-12	1.38404e-11	up	0.0359604	0.809037	TRUE
ENSG00000132694	ARHGEF11	Rho guanine nucleotide exchange factor (GEF) 11 [Source:HGNC Symbol;Acc:14580]	chr1	-	protein_coding	chr1:156904632-157015162		1.01909	2.02664	1.44182e-06	3.48613e-06	up	20.6892	42.0146	TRUE
ENSG00000214694	ARHGEF33	Rho guanine nucleotide exchange factor (GEF) 33 [Source:HGNC Symbol;Acc:37252]	chr2	+	protein_coding	chr2:39117021-39202590		1.53968	2.9073	3.24651e-07	8.45717e-07	up	0.815103	2.37819	TRUE
ENSG00000129675	ARHGEF6	Rac/Cdc42 guanine nucleotide exchange factor (GEF) 6 [Source:HGNC Symbol;Acc:685]	chrX	-	protein_coding	chrX:135747706-135864247		1.29595	2.45538	0.000185889	0.000348797	up	0.551393	1.35942	TRUE
ENSG00000221883	ARIH2OS	ariadne homolog 2 opposite strand [Source:HGNC Symbol;Acc:34425]	chr3	-	protein_coding	chr3:48955221-48956818		2.02475	4.0692	5.86548e-10	2.1004e-09	up	0.51831	2.1193	TRUE
ENSG00000175414	ARL10	ADP-ribosylation factor-like 10 [Source:HGNC Symbol;Acc:22042]	chr5	+	protein_coding	chr5:175792471-175828866		2.50536	5.6779	1.97112e-10	7.42655e-10	up	0.247528	1.4174	TRUE
ENSG00000185829	ARL17A	ADP-ribosylation factor-like 17A [Source:HGNC Symbol;Acc:24096]	chr17	-	protein_coding	chr17:44594068-44657088		1.16248	2.23842	8.52506e-08	2.38381e-07	up	9.99125	22.4114	TRUE
ENSG00000102931	ARL2BP	ADP-ribosylation factor-like 2 binding protein [Source:HGNC Symbol;Acc:17146]	chr16	+	protein_coding	chr16:57279010-57287516		1.43964	2.71254	9.01314e-12	3.96279e-11	up	31.849	86.566	TRUE
ENSG00000122644	ARL4A	ADP-ribosylation factor-like 4A [Source:HGNC Symbol;Acc:695]	chr7	+	protein_coding	chr7:12726481-12730559		1.26739	2.40726	2.76031e-09	9.15629e-09	up	16.7259	40.3461	TRUE
ENSG00000188042	ARL4C	ADP-ribosylation factor-like 4C [Source:HGNC Symbol;Acc:698]	chr2	-	protein_coding	chr2:235401685-235405697		1.00938	2.01304	1.08768e-06	2.66201e-06	up	115.097	232.156	TRUE
ENSG00000162980	ARL5A	ADP-ribosylation factor-like 5A [Source:HGNC Symbol;Acc:696]	chr2	-	protein_coding	chr2:152645498-152685006		1.7743	3.42071	6.16462e-17	4.82813e-16	up	39.8921	136.734	TRUE
ENSG00000177917	ARL6IP6	ADP-ribosylation-like factor 6 interacting protein 6 [Source:HGNC Symbol;Acc:24048]	chr2	+	protein_coding	chr2:153574407-153617767		1.32614	2.50731	3.9698e-10	1.45088e-09	up	21.7081	54.5398	TRUE
ENSG00000170632	ARMC10	armadillo repeat containing 10 [Source:HGNC Symbol;Acc:21706]	chr7	+	protein_coding	chr7:102715328-102740205		1.09484	2.1359	1.70451e-07	4.59112e-07	up	36.4936	78.1033	TRUE
ENSG00000029153	ARNTL2	aryl hydrocarbon receptor nuclear translocator-like 2 [Source:HGNC Symbol;Acc:18984]	chr12	+	protein_coding	chr12:27485787-27576241		2.10146	4.29142	6.17845e-23	8.96737e-22	up	105.975	455.692	TRUE
ENSG00000241685	ARPC1A	actin related protein 2/3 complex, subunit 1A, 41kDa [Source:HGNC Symbol;Acc:703]	chr7	+	protein_coding	chr7:98923521-98985787		2.33977	5.06221	1.54351e-27	3.64383e-26	up	74.5818	378.304	TRUE
ENSG00000241553	ARPC4	actin related protein 2/3 complex, subunit 4, 20kDa [Source:HGNC Symbol;Acc:707]	chr3	+	protein_coding	chr3:9834179-9849410		1.51429	2.85659	4.67973e-13	2.37361e-12	up	115.966	331.926	TRUE
ENSG00000128989	ARPP19	cAMP-regulated phosphoprotein, 19kDa [Source:HGNC Symbol;Acc:16967]	chr15	-	protein_coding	chr15:52839242-52862080		2.39226	5.24978	1.02932e-28	2.7062e-27	up	143.87	756.789	TRUE
ENSG00000113369	ARRDC3	arrestin domain containing 3 [Source:HGNC Symbol;Acc:29263]	chr5	-	protein_coding	chr5:90664541-90679176		1.54138	2.91072	5.73103e-13	2.87694e-12	up	17.1771	50.1005	TRUE
ENSG00000113273	ARSB	arylsulfatase B [Source:HGNC Symbol;Acc:714]	chr5	-	protein_coding	chr5:78073032-78281910		1.84239	3.58604	2.43407e-17	2.00595e-16	up	11.3986	40.9619	TRUE
ENSG00000141337	ARSG	arylsulfatase G [Source:HGNC Symbol;Acc:24102]	chr17	+	protein_coding	chr17:66255323-66418872		1.58965	3.00976	1.4138e-07	3.84457e-07	up	0.795325	2.40242	TRUE
ENSG00000214435	AS3MT	arsenic (+3 oxidation state) methyltransferase [Source:HGNC Symbol;Acc:17452]	chr10	+	protein_coding	chr10:104629273-104661656		3.47221	11.0979	8.51975e-17	6.54144e-16	up	0.151633	1.70595	TRUE
ENSG00000065802	ASB1	ankyrin repeat and SOCS box containing 1 [Source:HGNC Symbol;Acc:16011]	chr2	+	protein_coding	chr2:239335383-239360891		1.06729	2.09549	5.08743e-07	1.29419e-06	up	17.5607	36.8732	TRUE
ENSG00000183475	ASB7	ankyrin repeat and SOCS box containing 7 [Source:HGNC Symbol;Acc:17182]	chr15	+	protein_coding	chr15:101142739-101191910		1.24277	2.36652	8.70242e-09	2.72903e-08	up	11.2796	26.7489	TRUE
ENSG00000148219	ASTN2	astrotactin 2 [Source:HGNC Symbol;Acc:17021]	chr9	-	protein_coding	chr9:119187504-120177348		2.71031	6.54462	1.31201e-33	5.6136e-32	up	8.31537	54.5395	TRUE
ENSG00000160072	ATAD3B	ATPase family, AAA domain containing 3B [Source:HGNC Symbol;Acc:24007]	chr1	+	protein_coding	chr1:1407143-1433228		1.72939	3.31587	2.57738e-16	1.86692e-15	up	65.5735	217.868	TRUE
ENSG00000215915	ATAD3C	ATPase family, AAA domain containing 3C [Source:HGNC Symbol;Acc:32151]	chr1	+	protein_coding	chr1:1385069-1405538		1.23917	2.36062	4.46976e-06	1.02202e-05	up	1.43446	3.3956	TRUE
ENSG00000167654	ATCAY	ataxia, cerebellar, Cayman type [Source:HGNC Symbol;Acc:779]	chr19	+	protein_coding	chr19:3879862-3928077		1.95334	3.87271	3.68241e-08	1.07673e-07	up	0.407072	1.58523	TRUE
ENSG00000115966	ATF2	activating transcription factor 2 [Source:HGNC Symbol;Acc:784]	chr2	-	protein_coding	chr2:175936978-176033110		1.46177	2.75445	2.98619e-12	1.38138e-11	up	75.409	208.125	TRUE
ENSG00000166669	ATF7IP2	activating transcription factor 7 interacting protein 2 [Source:HGNC Symbol;Acc:20397]	chr16	+	protein_coding	chr16:10420291-10577495		2.87159	7.31871	1.05916e-10	4.12643e-10	up	0.155829	1.15512	TRUE
ENSG00000126775	ATG14	autophagy related 14 [Source:HGNC Symbol;Acc:19962]	chr14	-	protein_coding	chr14:55833110-55878576		1.32617	2.50737	2.10274e-09	7.06202e-09	up	6.88858	17.3094	TRUE
ENSG00000168010	ATG16L2	autophagy related 16-like 2 (S. cerevisiae) [Source:HGNC Symbol;Acc:25464]	chr11	+	protein_coding	chr11:72525353-72554719		1.23917	2.36062	1.08527e-05	2.37177e-05	up	1.1855	2.80671	TRUE
ENSG00000166454	ATMIN	ATM interactor [Source:HGNC Symbol;Acc:29034]	chr16	+	protein_coding	chr16:81069452-81080963		1.01742	2.0243	1.00295e-06	2.46663e-06	up	58.4116	118.479	TRUE
ENSG00000118322	ATP10B	ATPase, class V, type 10B [Source:HGNC Symbol;Acc:13543]	chr5	-	protein_coding	chr5:159990127-160279221		2.86444	7.28251	1.36851e-12	6.60651e-12	up	0.203296	1.49577	TRUE
ENSG00000133657	ATP13A3	ATPase type 13A3 [Source:HGNC Symbol;Acc:24113]	chr3	-	protein_coding	chr3:194123401-194219093		1.2376	2.35805	2.36963e-09	7.92093e-09	up	467.881	1105.47	TRUE
ENSG00000205464	ATP6AP1L	ATPase, H+ transporting, lysosomal accessory protein 1-like [Source:HGNC Symbol;Acc:28091]	chr5	+	protein_coding	chr5:81575281-81682796		1.39752	2.63448	3.53907e-05	7.25228e-05	up	0.576326	1.52453	TRUE
ENSG00000185344	ATP6V0A2	ATPase, H+ transporting, lysosomal V0 subunit a2 [Source:HGNC Symbol;Acc:18481]	chr12	+	protein_coding	chr12:124196865-124246302		1.63646	3.10903	1.28889e-14	7.80176e-14	up	28.0036	87.2405	TRUE
ENSG00000143515	ATP8B2	ATPase, aminophospholipid transporter, class I, type 8B, member 2 [Source:HGNC Symbol;Acc:13534]	chr1	+	protein_coding	chr1:154298029-154323783		1.52347	2.87481	8.49153e-13	4.18864e-12	up	20.4572	58.9306	TRUE
ENSG00000130270	ATP8B3	ATPase, aminophospholipid transporter, class I, type 8B, member 3 [Source:HGNC Symbol;Acc:13535]	chr19	-	protein_coding	chr19:1782074-1812275		2.30023	4.92537	9.57215e-17	7.29211e-16	up	0.93629	4.62841	TRUE
ENSG00000054793	ATP9A	ATPase, class II, type 9A [Source:HGNC Symbol;Acc:13540]	chr20	-	protein_coding	chr20:50213053-50385173		1.12331	2.17846	7.205e-08	2.03216e-07	up	53.0536	115.806	TRUE
ENSG00000166377	ATP9B	ATPase, class II, type 9B [Source:HGNC Symbol;Acc:13541]	chr18	+	protein_coding	chr18:76829285-77138283		1.1074	2.15457	3.69231e-07	9.54683e-07	up	9.30572	20.0918	TRUE
ENSG00000163635	ATXN7	ataxin 7 [Source:HGNC Symbol;Acc:10560]	chr3	+	protein_coding	chr3:63850233-63989138		1.77089	3.41264	1.07868e-16	8.17356e-16	up	24.3212	83.1686	TRUE
ENSG00000127423	AUNIP	aurora kinase A and ninein interacting protein [Source:HGNC Symbol;Acc:28363]	chr1	-	protein_coding	chr1:26158414-26185903		1.60404	3.03993	1.4664e-13	7.85079e-13	up	10.8161	32.9492	TRUE
ENSG00000135407	AVIL	advillin [Source:HGNC Symbol;Acc:14188]	chr12	-	protein_coding	chr12:58191159-58212487		1.50661	2.84142	9.31493e-05	0.00018134	up	0.373749	1.06769	TRUE
ENSG00000105778	AVL9	AVL9 homolog (S. cerevisiase) [Source:HGNC Symbol;Acc:28994]	chr7	+	protein_coding	chr7:32535038-33078516		1.36985	2.58444	6.34546e-11	2.5338e-10	up	51.6297	133.701	TRUE
ENSG00000167601	AXL	AXL receptor tyrosine kinase [Source:HGNC Symbol;Acc:905]	chr19	+	protein_coding	chr19:41725108-41767671		1.16357	2.24011	1.86455e-08	5.63631e-08	up	666.948	1497	TRUE
ENSG00000172232	AZU1	azurocidin 1 [Source:HGNC Symbol;Acc:913]	chr19	+	protein_coding	chr19:825097-832017		4.43729	21.6649	3.66768e-26	7.36223e-25	up	0.10944	2.41624	TRUE
ENSG00000172318	B3GALT1	UDP-Gal:betaGlcNAc beta 1,3-galactosyltransferase, polypeptide 1 [Source:HGNC Symbol;Acc:916]	chr2	+	protein_coding	chr2:168675182-168730551		4.71467	26.2577	1.58798e-63	1.12725e-60	up	0.641175	16.9187	TRUE
ENSG00000187676	B3GALTL	beta 1,3-galactosyltransferase-like [Source:HGNC Symbol;Acc:20207]	chr13	+	protein_coding	chr13:31774073-31906413		1.23274	2.35013	3.59298e-08	1.05196e-07	up	5.93347	13.9747	TRUE
ENSG00000176597	B3GNT5	UDP-GlcNAc:betaGal beta-1,3-N-acetylglucosaminyltransferase 5 [Source:HGNC Symbol;Acc:15684]	chr3	+	protein_coding	chr3:182971032-183016292		1.86197	3.63504	1.43688e-18	1.33729e-17	up	79.4365	289.332	TRUE
ENSG00000198488	B3GNT6	UDP-GlcNAc:betaGal beta-1,3-N-acetylglucosaminyltransferase 6 (core 3 synthase) [Source:HGNC Symbol;Acc:24141]	chr11	+	protein_coding	chr11:76745385-76753096		3.07272	8.41356	1.53174e-07	4.14649e-07	up	0.0724004	0.624897	TRUE
ENSG00000158470	B4GALT5	UDP-Gal:betaGlcNAc beta 1,4- galactosyltransferase, polypeptide 5 [Source:HGNC Symbol;Acc:928]	chr20	-	protein_coding	chr20:48249482-48330415		2.1929	4.57225	1.11928e-24	1.95088e-23	up	100.414	460.031	TRUE
ENSG00000118276	B4GALT6	UDP-Gal:betaGlcNAc beta 1,4- galactosyltransferase, polypeptide 6 [Source:HGNC Symbol;Acc:929]	chr18	-	protein_coding	chr18:29202210-29265799		1.57812	2.9858	1.72987e-11	7.3571e-11	up	3.28439	9.82984	TRUE
ENSG00000166170	BAG5	BCL2-associated athanogene 5 [Source:HGNC Symbol;Acc:941]	chr14	-	protein_coding	chr14:104022881-104029168		1.39064	2.62196	3.11309e-11	1.28821e-10	up	61.7474	162.223	TRUE
ENSG00000043039	BARX2	BARX homeobox 2 [Source:HGNC Symbol;Acc:956]	chr11	+	protein_coding	chr11:129245835-129322171		1.21297	2.31814	1.57084e-05	3.36098e-05	up	1.21067	2.81464	TRUE
ENSG00000214413	BBIP1	BBSome interacting protein 1 [Source:HGNC Symbol;Acc:28093]	chr10	-	protein_coding	chr10:112658488-112679032		1.38203	2.60635	8.33859e-10	2.93495e-09	up	5.35727	13.9937	TRUE
ENSG00000124243	BCAS4	breast carcinoma amplified sequence 4 [Source:HGNC Symbol;Acc:14367]	chr20	+	protein_coding	chr20:49411431-49493714		1.09585	2.13738	7.19944e-07	1.79549e-06	up	7.16811	15.3536	TRUE
ENSG00000142867	BCL10	B-cell CLL/lymphoma 10 [Source:HGNC Symbol;Acc:989]	chr1	-	protein_coding	chr1:85731931-85742773		1.94417	3.84815	5.19896e-20	5.5956e-19	up	80.2277	309.346	TRUE
ENSG00000171791	BCL2	B-cell CLL/lymphoma 2 [Source:HGNC Symbol;Acc:990]	chr18	-	protein_coding	chr18:60790579-60987361		1.41869	2.67343	2.3045e-07	6.10404e-07	up	1.25862	3.37476	TRUE
ENSG00000153094	BCL2L11	BCL2-like 11 (apoptosis facilitator) [Source:HGNC Symbol;Acc:994]	chr2	+	protein_coding	chr2:111876955-111926024		1.74637	3.35514	2.91332e-16	2.09568e-15	up	22.739	76.4481	TRUE
ENSG00000188761	BCL2L15	BCL2-like 15 [Source:HGNC Symbol;Acc:33624]	chr1	-	protein_coding	chr1:114420790-114430169		3.47618	11.1285	1.56481e-10	5.96768e-10	up	0.0749176	0.855241	TRUE
ENSG00000258643	BCL2L2-PABPN1	BCL2L2-PABPN1 readthrough [Source:HGNC Symbol;Acc:42959]	chr14	+	protein_coding	chr14:23776044-23794578		1.76516	3.39912	1.58837e-13	8.47506e-13	up	2.66719	9.08875	TRUE
ENSG00000106635	BCL7B	B-cell CLL/lymphoma 7B [Source:HGNC Symbol;Acc:1005]	chr7	-	protein_coding	chr7:72950686-72972332		1.61899	3.07159	2.48085e-14	1.45488e-13	up	26.8393	82.6067	TRUE
ENSG00000197580	BCO2	beta-carotene oxygenase 2 [Source:HGNC Symbol;Acc:18503]	chr11	+	protein_coding	chr11:112046190-112095422		3.10229	8.5878	2.30974e-09	7.7323e-09	up	0.0961342	0.842105	TRUE
ENSG00000178409	BEND3	BEN domain containing 3 [Source:HGNC Symbol;Acc:23040]	chr6	-	protein_coding	chr6:107386386-107436473		1.81514	3.51895	4.39616e-17	3.52076e-16	up	14.1564	49.9193	TRUE
ENSG00000167995	BEST1	bestrophin 1 [Source:HGNC Symbol;Acc:12703]	chr11	+	protein_coding	chr11:61717293-61732987		1.48086	2.79116	1.22159e-11	5.29638e-11	up	8.91351	24.9318	TRUE
ENSG00000105829	BET1	Bet1 golgi vesicular membrane trafficking protein [Source:HGNC Symbol;Acc:14562]	chr7	-	protein_coding	chr7:93592074-93633694		1.17994	2.26567	4.08861e-08	1.18799e-07	up	12.4903	28.3573	TRUE
ENSG00000132840	BHMT2	betaine--homocysteine S-methyltransferase 2 [Source:HGNC Symbol;Acc:1048]	chr5	+	protein_coding	chr5:78365540-78385289		3.58027	11.961	9.84503e-14	5.38528e-13	up	0.0986515	1.20382	TRUE
ENSG00000100290	BIK	BCL2-interacting killer (apoptosis-inducing) [Source:HGNC Symbol;Acc:1051]	chr22	+	protein_coding	chr22:43506754-43525718		1.3608	2.56828	1.81811e-10	6.87991e-10	up	16.7216	43.0339	TRUE
ENSG00000089685	BIRC5	baculoviral IAP repeat containing 5 [Source:HGNC Symbol;Acc:593]	chr17	+	protein_coding	chr17:76210267-76221717		2.0297	4.08321	1.31205e-21	1.66723e-20	up	113.713	465.24	TRUE
ENSG00000134897	BIVM	basic, immunoglobulin-like variable motif containing [Source:HGNC Symbol;Acc:16034]	chr13	+	protein_coding	chr13:103451399-103493885		1.14966	2.21861	2.19448e-07	5.8334e-07	up	6.77039	15.053	TRUE
ENSG00000166619	BLCAP	bladder cancer associated protein [Source:HGNC Symbol;Acc:1055]	chr20	-	protein_coding	chr20:36120874-36156333		1.62524	3.08494	1.05118e-14	6.42267e-14	up	88.8583	274.669	TRUE
ENSG00000196072	BLOC1S2	biogenesis of lysosomal organelles complex-1, subunit 2 [Source:HGNC Symbol;Acc:20984]	chr10	-	protein_coding	chr10:102033713-102046469		1.02114	2.02953	1.15025e-06	2.80812e-06	up	29.08	59.1376	TRUE
ENSG00000189114	BLOC1S3	biogenesis of lysosomal organelles complex-1, subunit 3 [Source:HGNC Symbol;Acc:20914]	chr19	+	protein_coding	chr19:45682003-45685059		1.85432	3.61581	3.06595e-16	2.1994e-15	up	4.7228	17.1157	TRUE
ENSG00000168283	BMI1	BMI1 polycomb ring finger oncogene [Source:HGNC Symbol;Acc:1066]	chr10	+	protein_coding	chr10:22610140-22620413		1.16648	2.24463	2.7034e-08	8.0188e-08	up	34.0645	76.6161	TRUE
ENSG00000101144	BMP7	bone morphogenetic protein 7 [Source:HGNC Symbol;Acc:1074]	chr20	-	protein_coding	chr20:55743804-55841685		3.70092	13.0043	2.24912e-22	3.08651e-21	up	0.186635	2.45542	TRUE
ENSG00000107779	BMPR1A	bone morphogenetic protein receptor, type IA [Source:HGNC Symbol;Acc:1076]	chr10	+	protein_coding	chr10:88516407-88692595		1.77719	3.42757	6.33204e-17	4.95428e-16	up	33.2073	114.051	TRUE
ENSG00000163141	BNIPL	BCL2/adenovirus E1B 19kD interacting protein like [Source:HGNC Symbol;Acc:16976]	chr1	+	protein_coding	chr1:151009046-151020076		2.16448	4.48304	1.02588e-05	2.24826e-05	up	0.155948	0.707341	TRUE
ENSG00000145919	BOD1	biorientation of chromosomes in cell division 1 [Source:HGNC Symbol;Acc:25114]	chr5	-	protein_coding	chr5:173034517-173043663		1.27613	2.42188	2.36014e-09	7.8909e-09	up	15.3431	37.2356	TRUE
ENSG00000157764	BRAF	v-raf murine sarcoma viral oncogene homolog B [Source:HGNC Symbol;Acc:1097]	chr7	-	protein_coding	chr7:140419127-140624564		1.04417	2.06218	6.3405e-07	1.59426e-06	up	32.0285	66.1813	TRUE
ENSG00000164713	BRI3	brain protein I3 [Source:HGNC Symbol;Acc:1109]	chr7	+	protein_coding	chr7:97881691-97937162		2.53303	5.78784	3.53165e-31	1.17599e-29	up	27.8101	161.289	TRUE
ENSG00000184992	BRI3BP	BRI3 binding protein [Source:HGNC Symbol;Acc:14251]	chr12	+	protein_coding	chr12:125478246-125515777		1.30365	2.46852	4.37784e-10	1.59145e-09	up	65.185	161.232	TRUE
ENSG00000254999	BRK1	BRICK1, SCAR/WAVE actin-nucleating complex subunit [Source:HGNC Symbol;Acc:23057]	chr3	+	protein_coding	chr3:10157276-10168874		1.33669	2.52572	2.49542e-10	9.31429e-10	up	26.347	66.6798	TRUE
ENSG00000162819	BROX	BRO1 domain and CAAX motif containing [Source:HGNC Symbol;Acc:26512]	chr1	+	protein_coding	chr1:222885895-222908538		1.49919	2.82684	9.64881e-13	4.72961e-12	up	55.1993	156.352	TRUE
ENSG00000109743	BST1	bone marrow stromal cell antigen 1 [Source:HGNC Symbol;Acc:1118]	chr4	+	protein_coding	chr4:15704573-15739936		2.67408	6.38232	1.26593e-10	4.88752e-10	up	0.2003	1.29147	TRUE
ENSG00000222009	BTBD19	BTB (POZ) domain containing 19 [Source:HGNC Symbol;Acc:27145]	chr1	+	protein_coding	chr1:45274154-45281257		2.02572	4.07194	2.23955e-18	2.04293e-17	up	3.60827	14.7278	TRUE
ENSG00000132640	BTBD3	BTB (POZ) domain containing 3 [Source:HGNC Symbol;Acc:15854]	chr20	+	protein_coding	chr20:11871371-11907257		1.37436	2.59252	1.59521e-10	6.07618e-10	up	13.3653	34.7215	TRUE
ENSG00000159388	BTG2	BTG family, member 2 [Source:HGNC Symbol;Acc:1131]	chr1	+	protein_coding	chr1:203274619-203278730		1.37357	2.59111	6.11767e-09	1.9474e-08	up	3.20048	8.31233	TRUE
ENSG00000112276	BVES	blood vessel epicardial substance [Source:HGNC Symbol;Acc:1152]	chr6	-	protein_coding	chr6:105544697-105585049		1.84379	3.58952	6.48583e-17	5.06446e-16	up	7.77405	27.9654	TRUE
ENSG00000165863	C10orf82	chromosome 10 open reading frame 82 [Source:HGNC Symbol;Acc:28500]	chr10	-	protein_coding	chr10:118423207-118429775		6.01966	64.8779	1.19247e-17	1.01432e-16	up	0.0141444	1.04482	TRUE
ENSG00000120055	C10orf95	chromosome 10 open reading frame 95 [Source:HGNC Symbol;Acc:25880]	chr10	-	protein_coding	chr10:104209594-104211300		1.95622	3.88045	0.000111828	0.000215553	up	0.155829	0.611534	TRUE
ENSG00000150776	C11orf57	chromosome 11 open reading frame 57 [Source:HGNC Symbol;Acc:25569]	chr11	+	protein_coding	chr11:111944810-111955874		1.23705	2.35716	7.03142e-09	2.22783e-08	up	15.3326	36.2155	TRUE
ENSG00000109944	C11orf63	chromosome 11 open reading frame 63 [Source:HGNC Symbol;Acc:26288]	chr11	+	protein_coding	chr11:122753391-122830506		1.27629	2.42216	3.25721e-06	7.555e-06	up	1.31855	3.20285	TRUE
ENSG00000180425	C11orf71	chromosome 11 open reading frame 71 [Source:HGNC Symbol;Acc:25937]	chr11	-	protein_coding	chr11:114262165-114271139		1.03025	2.04237	0.0260313	0.0363623	up	0.275697	0.566235	TRUE
ENSG00000184224	C11orf72	chromosome 11 open reading frame 72 [Source:HGNC Symbol;Acc:26915]	chr11	-	protein_coding	chr11:67370351-67374177		1.67784	3.19949	2.64855e-13	1.37783e-12	up	4.10021	13.1489	TRUE
ENSG00000204922	C11orf83	chromosome 11 open reading frame 83 [Source:HGNC Symbol;Acc:34399]	chr11	+	protein_coding	chr11:62437745-62441159		1.26952	2.41082	1.09346e-08	3.39226e-08	up	6.57129	15.8763	TRUE
ENSG00000111412	C12orf49	chromosome 12 open reading frame 49 [Source:HGNC Symbol;Acc:26128]	chr12	-	protein_coding	chr12:117153593-117175875		3.02012	8.11236	5.13646e-42	5.24288e-40	up	25.472	207.061	TRUE
ENSG00000188596	C12orf55	chromosome 12 open reading frame 55 [Source:HGNC Symbol;Acc:26456]	chr12	+	protein_coding	chr12:96883349-97269333		1.37156	2.5875	7.98491e-09	2.51412e-08	up	3.03494	7.87157	TRUE
ENSG00000221949	C12orf61	chromosome 12 open reading frame 61 [Source:HGNC Symbol;Acc:26364]	chr12	-	protein_coding	chr12:62995531-62997214		3.54857	11.7011	1.06382e-19	1.11277e-18	up	0.179802	2.12904	TRUE
ENSG00000130921	C12orf65	chromosome 12 open reading frame 65 [Source:HGNC Symbol;Acc:26784]	chr12	+	protein_coding	chr12:123717463-123742506		1.25466	2.38612	1.21957e-08	3.76253e-08	up	7.55457	18.0645	TRUE
ENSG00000174206	C12orf66	chromosome 12 open reading frame 66 [Source:HGNC Symbol;Acc:26517]	chr12	-	protein_coding	chr12:64580096-64616076		1.27553	2.42088	5.48482e-09	1.75526e-08	up	8.57057	20.7922	TRUE
ENSG00000235162	C12orf75	chromosome 12 open reading frame 75 [Source:HGNC Symbol;Acc:35164]	chr12	+	protein_coding	chr12:105629068-105789875		1.87328	3.66364	2.50218e-18	2.26925e-17	up	20.9889	77.0533	TRUE
ENSG00000174456	C12orf76	chromosome 12 open reading frame 76 [Source:HGNC Symbol;Acc:33790]	chr12	-	protein_coding	chr12:110465872-110511491		2.36071	5.13623	3.81022e-24	6.26361e-23	up	3.41744	17.5956	TRUE
ENSG00000257242	C12orf79	chromosome 12 open reading frame 79 [Source:HGNC Symbol;Acc:27409]	chr12	-	protein_coding	chr12:92378756-92536690		1.25287	2.38316	0.00218953	0.00357406	up	0.349056	0.836216	TRUE
ENSG00000186960	C14orf23	chromosome 14 open reading frame 23 [Source:HGNC Symbol;Acc:19828]	chr14	+	protein_coding	chr14:29241910-29282493		3.6376	12.4459	2.73638e-16	1.97569e-15	up	0.119868	1.51728	TRUE
ENSG00000179476	C14orf28	chromosome 14 open reading frame 28 [Source:HGNC Symbol;Acc:19834]	chr14	+	protein_coding	chr14:45366498-45376460		1.92985	3.81015	2.45788e-08	7.31834e-08	up	0.443512	1.69871	TRUE
ENSG00000257028	C15ORF37	C15orf37 protein; Uncharacterized protein [Source:UniProtKB/TrEMBL;Acc:Q96AL6]	chr15	+	protein_coding	chr15:80215507-80217194		1.86507	3.64285	9.1555e-12	4.02311e-11	up	1.11477	4.07417	TRUE
ENSG00000189227	C15orf61	chromosome 15 open reading frame 61 [Source:HGNC Symbol;Acc:34453]	chr15	+	protein_coding	chr15:67813406-67819628		1.03433	2.04816	2.89098e-05	5.98548e-05	up	2.49326	5.11876	TRUE
ENSG00000185716	C16orf52	chromosome 16 open reading frame 52 [Source:HGNC Symbol;Acc:27087]	chr16	+	protein_coding	chr16:22018959-22098855		2.23358	4.70299	9.96341e-24	1.54671e-22	up	7.51573	35.4237	TRUE
ENSG00000185905	C16orf54	chromosome 16 open reading frame 54 [Source:HGNC Symbol;Acc:26649]	chr16	-	protein_coding	chr16:29753784-29757327		1.44884	2.72989	2.52213e-11	1.0526e-10	up	10.2248	27.9711	TRUE
ENSG00000182831	C16orf72	chromosome 16 open reading frame 72 [Source:HGNC Symbol;Acc:30103]	chr16	+	protein_coding	chr16:9185505-9215497		1.08463	2.12084	1.98643e-07	5.30747e-07	up	49.8292	105.891	TRUE
ENSG00000154102	C16orf74	chromosome 16 open reading frame 74 [Source:HGNC Symbol;Acc:23362]	chr16	-	protein_coding	chr16:85723690-85784735		1.03482	2.04885	3.08539e-06	7.17566e-06	up	6.89242	14.1516	TRUE
ENSG00000155330	C16orf87	chromosome 16 open reading frame 87 [Source:HGNC Symbol;Acc:33754]	chr16	-	protein_coding	chr16:46830519-46865323		1.08408	2.12002	6.6733e-07	1.67363e-06	up	9.08457	19.2998	TRUE
ENSG00000180336	C17orf104	chromosome 17 open reading frame 104 [Source:HGNC Symbol;Acc:26670]	chr17	+	protein_coding	chr17:42733762-42767676		2.28228	4.86444	2.10806e-05	4.44345e-05	up	0.119868	0.591829	TRUE
ENSG00000231256	C17orf105	chromosome 17 open reading frame 105 [Source:HGNC Symbol;Acc:37241]	chr17	+	protein_coding	chr17:41857803-41864980		4.55489	23.5049	2.03353e-30	6.25152e-29	up	0.125502	2.99991	TRUE
ENSG00000186665	C17orf58	chromosome 17 open reading frame 58 [Source:HGNC Symbol;Acc:27568]	chr17	-	protein_coding	chr17:65987217-65989765		1.37539	2.59438	8.058e-10	2.84047e-09	up	5.80162	15.0845	TRUE
ENSG00000187997	C17orf99	chromosome 17 open reading frame 99 [Source:HGNC Symbol;Acc:34490]	chr17	+	protein_coding	chr17:76142434-76162258		4.23022	18.7683	3.48411e-12	1.59892e-11	up	0.0426731	0.837348	TRUE
ENSG00000177576	C18orf32	chromosome 18 open reading frame 32 [Source:HGNC Symbol;Acc:31690]	chr18	-	protein_coding	chr18:47008028-47013622		1.25324	2.38376	7.46725e-09	2.35922e-08	up	10.2895	24.5789	TRUE
ENSG00000188305	C19orf35	chromosome 19 open reading frame 35 [Source:HGNC Symbol;Acc:24793]	chr19	-	protein_coding	chr19:2274631-2282181		6.01495	64.6668	6.85923e-16	4.73985e-15	up	0.0121067	0.909374	TRUE
ENSG00000167595	C19orf55	chromosome 19 open reading frame 55 [Source:HGNC Symbol;Acc:25204]	chr19	+	protein_coding	chr19:36249044-36261930		1.27482	2.41969	3.61394e-09	1.1847e-08	up	11.2502	27.2787	TRUE
ENSG00000095932	C19orf77	chromosome 19 open reading frame 77 [Source:HGNC Symbol;Acc:37244]	chr19	-	protein_coding	chr19:3474405-3480540		1.10332	2.14849	0.00926456	0.0138933	up	0.335631	0.724781	TRUE
ENSG00000163362	C1orf106	chromosome 1 open reading frame 106 [Source:HGNC Symbol;Acc:25599]	chr1	+	protein_coding	chr1:200860176-200884863		1.22606	2.33927	3.88055e-09	1.26678e-08	up	87.812	205.825	TRUE
ENSG00000116922	C1orf109	chromosome 1 open reading frame 109 [Source:HGNC Symbol;Acc:26039]	chr1	-	protein_coding	chr1:38147242-38157914		1.20934	2.31231	1.7739e-08	5.37713e-08	up	13.1136	30.3853	TRUE
ENSG00000157330	C1orf158	chromosome 1 open reading frame 158 [Source:HGNC Symbol;Acc:28567]	chr1	+	protein_coding	chr1:12806163-12823847		4.54732	23.3819	3.02264e-13	1.56152e-12	up	0.035481	0.875173	TRUE
ENSG00000198912	C1orf174	chromosome 1 open reading frame 174 [Source:HGNC Symbol;Acc:27915]	chr1	-	protein_coding	chr1:3805689-3816857		1.80579	3.49622	1.41907e-16	1.0624e-15	up	9.72227	34.0633	TRUE
ENSG00000253313	C1orf210	chromosome 1 open reading frame 210 [Source:HGNC Symbol;Acc:28755]	chr1	-	protein_coding	chr1:43747554-43751288		1.34188	2.53481	3.68405e-09	1.20717e-08	up	4.71717	11.9838	TRUE
ENSG00000142609	C1orf222	chromosome 1 open reading frame 222 [Source:HGNC Symbol;Acc:27917]	chr1	-	protein_coding	chr1:1853396-1935276		3.43873	10.8433	1.22821e-11	5.32067e-11	up	0.0902607	0.999971	TRUE
ENSG00000221953	C1orf229	chromosome 1 open reading frame 229 [Source:HGNC Symbol;Acc:33759]	chr1	-	protein_coding	chr1:247273462-247275719		2.66663	6.34946	2.23959e-09	7.50551e-09	up	0.166137	1.06747	TRUE
ENSG00000143443	C1orf56	chromosome 1 open reading frame 56 [Source:HGNC Symbol;Acc:26045]	chr1	+	protein_coding	chr1:151020216-151024462		1.15769	2.23101	2.5514e-06	5.9831e-06	up	2.48127	5.5491	TRUE
ENSG00000125462	C1orf61	chromosome 1 open reading frame 61 [Source:HGNC Symbol;Acc:30780]	chr1	-	protein_coding	chr1:156374042-156400493		3.84679	14.3879	4.73157e-42	4.89357e-40	up	0.623674	9.01741	TRUE
ENSG00000117616	C1orf63	chromosome 1 open reading frame 63 [Source:HGNC Symbol;Acc:25234]	chr1	-	protein_coding	chr1:25568728-25664704		1.82397	3.54054	9.88149e-16	6.71537e-15	up	4.64729	16.4915	TRUE
ENSG00000162585	C1orf86	chromosome 1 open reading frame 86 [Source:HGNC Symbol;Acc:26428]	chr1	-	protein_coding	chr1:2115903-2144159		1.40961	2.65665	6.49899e-11	2.58981e-10	up	11.9107	31.7085	TRUE
ENSG00000160298	C21orf58	chromosome 21 open reading frame 58 [Source:HGNC Symbol;Acc:1300]	chr21	-	protein_coding	chr21:47720095-47743789		1.34875	2.54692	1.7894e-09	6.07368e-09	up	5.69374	14.5332	TRUE
ENSG00000205929	C21orf62	chromosome 21 open reading frame 62 [Source:HGNC Symbol;Acc:1305]	chr21	-	protein_coding	chr21:34162985-34186053		3.37781	10.3949	5.28447e-34	2.37148e-32	up	0.740306	7.72911	TRUE
ENSG00000182912	C21orf90	chromosome 21 open reading frame 90 [Source:HGNC Symbol;Acc:16428]	chr21	+	protein_coding	chr21:45937099-45945835		3.86897	14.6109	2.29425e-24	3.88183e-23	up	0.178244	2.63616	TRUE
ENSG00000128346	C22orf23	chromosome 22 open reading frame 23 [Source:HGNC Symbol;Acc:18589]	chr22	-	protein_coding	chr22:38339528-38349676		1.85059	3.60647	0.000209743	0.000391064	up	0.167815	0.611534	TRUE
ENSG00000157617	C2CD2	C2 calcium-dependent domain containing 2 [Source:HGNC Symbol;Acc:1266]	chr21	-	protein_coding	chr21:43305221-43373999		2.03441	4.09654	3.17768e-21	3.89527e-20	up	23.113	94.8768	TRUE
ENSG00000221843	C2orf16	chromosome 2 open reading frame 16 [Source:HGNC Symbol;Acc:25275]	chr2	+	protein_coding	chr2:27799389-27805588		1.19976	2.29701	0.00465994	0.00729639	up	0.323644	0.74743	TRUE
ENSG00000239605	C2orf61	chromosome 2 open reading frame 61 [Source:HGNC Symbol;Acc:26850]	chr2	-	protein_coding	chr2:47272677-47382517		1.68711	3.22011	9.10251e-13	4.47306e-12	up	3.02799	9.77412	TRUE
ENSG00000168887	C2orf68	chromosome 2 open reading frame 68 [Source:HGNC Symbol;Acc:34353]	chr2	-	protein_coding	chr2:85833777-85839189		1.89938	3.73052	7.86895e-19	7.53461e-18	up	23.1413	86.5053	TRUE
ENSG00000178074	C2orf69	chromosome 2 open reading frame 69 [Source:HGNC Symbol;Acc:26799]	chr2	+	protein_coding	chr2:200775979-200820658		1.78588	3.4483	9.68946e-17	7.37428e-16	up	17.0812	59.0225	TRUE
ENSG00000186132	C2orf76	chromosome 2 open reading frame 76 [Source:HGNC Symbol;Acc:27017]	chr2	-	protein_coding	chr2:120059801-120124404		1.6722	3.18701	2.96165e-07	7.74872e-07	up	0.587354	1.8799	TRUE
ENSG00000174928	C3orf33	chromosome 3 open reading frame 33 [Source:HGNC Symbol;Acc:26434]	chr3	-	protein_coding	chr3:155480401-155524140		1.98982	3.97187	1.23068e-15	8.28429e-15	up	1.88625	7.51258	TRUE
ENSG00000114529	C3orf52	chromosome 3 open reading frame 52 [Source:HGNC Symbol;Acc:26255]	chr3	+	protein_coding	chr3:111805182-111849851		1.1592	2.23334	5.99563e-08	1.70367e-07	up	14.4321	32.298	TRUE
ENSG00000206262	C3orf72	chromosome 3 open reading frame 72 [Source:HGNC Symbol;Acc:34428]	chr3	+	protein_coding	chr3:138666076-138672293		2.50622	5.68128	3.22704e-22	4.35204e-21	up	1.31879	7.51643	TRUE
ENSG00000123843	C4BPB	complement component 4 binding protein, beta [Source:HGNC Symbol;Acc:1328]	chr1	+	protein_coding	chr1:207262187-207273338		1.81534	3.51942	1.11928e-05	2.44064e-05	up	0.275936	0.978001	TRUE
ENSG00000174749	C4orf32	chromosome 4 open reading frame 32 [Source:HGNC Symbol;Acc:26813]	chr4	+	protein_coding	chr4:113066553-113116412		2.66236	6.33067	2.74494e-34	1.26454e-32	up	58.0306	368.11	TRUE
ENSG00000163633	C4orf36	chromosome 4 open reading frame 36 [Source:HGNC Symbol;Acc:28386]	chr4	-	protein_coding	chr4:87797358-87857354		2.29311	4.90112	3.59805e-22	4.80995e-21	up	2.79077	13.7126	TRUE
ENSG00000205208	C4orf46	chromosome 4 open reading frame 46 [Source:HGNC Symbol;Acc:27320]	chr4	-	protein_coding	chr4:159587831-159593407		2.55239	5.86603	6.33039e-32	2.33164e-30	up	62.3554	366.513	TRUE
ENSG00000197405	C5AR1	complement component 5a receptor 1 [Source:HGNC Symbol;Acc:1338]	chr19	+	protein_coding	chr19:47793280-47825323		1.19887	2.2956	0.000162721	0.000307839	up	0.757207	1.74423	TRUE
ENSG00000134830	C5AR2	complement component 5a receptor 2 [Source:HGNC Symbol;Acc:4527]	chr19	+	protein_coding	chr19:47835404-47846606		4.8134	28.1175	8.99992e-36	4.68506e-34	up	0.129338	3.69706	TRUE
ENSG00000082213	C5orf22	chromosome 5 open reading frame 22 [Source:HGNC Symbol;Acc:25639]	chr5	+	protein_coding	chr5:31532373-31555165		1.6576	3.15492	5.85177e-15	3.67607e-14	up	29.1759	92.234	TRUE
ENSG00000181904	C5orf24	chromosome 5 open reading frame 24 [Source:HGNC Symbol;Acc:26746]	chr5	+	protein_coding	chr5:134181370-134195427		1.68771	3.22144	2.57736e-15	1.66807e-14	up	22.2369	71.7809	TRUE
ENSG00000151881	C5orf28	chromosome 5 open reading frame 28 [Source:HGNC Symbol;Acc:26139]	chr5	-	protein_coding	chr5:43444354-43483995		1.08722	2.12464	3.47654e-07	9.0263e-07	up	15.3895	32.7642	TRUE
ENSG00000181751	C5orf30	chromosome 5 open reading frame 30 [Source:HGNC Symbol;Acc:25052]	chr5	+	protein_coding	chr5:102594403-102614361		1.10291	2.14787	9.57117e-07	2.35799e-06	up	5.59784	12.0495	TRUE
ENSG00000161010	C5orf45	chromosome 5 open reading frame 45 [Source:HGNC Symbol;Acc:30817]	chr5	-	protein_coding	chr5:179261436-179289173		1.31563	2.4891	1.34633e-09	4.64246e-09	up	10.1245	25.2539	TRUE
ENSG00000205765	C5orf51	chromosome 5 open reading frame 51 [Source:HGNC Symbol;Acc:27750]	chr5	+	protein_coding	chr5:41904290-41921738		1.14549	2.21221	3.71673e-08	1.08636e-07	up	71.5972	158.704	TRUE
ENSG00000196821	C6orf106	chromosome 6 open reading frame 106 [Source:HGNC Symbol;Acc:21215]	chr6	-	protein_coding	chr6:34555065-34664636		1.47873	2.78703	1.45523e-12	6.997e-12	up	163.956	457.858	TRUE
ENSG00000146521	C6orf123	chromosome 6 open reading frame 123 [Source:HGNC Symbol;Acc:21235]	chr6	-	protein_coding	chr6:168185217-168197539		3.60948	12.2057	1.47818e-08	4.51933e-08	up	0.048187	0.611307	TRUE
ENSG00000197261	C6orf141	chromosome 6 open reading frame 141 [Source:HGNC Symbol;Acc:21351]	chr6	+	protein_coding	chr6:49518113-49529620		1.63417	3.10408	2.8857e-10	1.06867e-09	up	1.57579	4.90518	TRUE
ENSG00000204387	C6orf48	chromosome 6 open reading frame 48 [Source:HGNC Symbol;Acc:19078]	chr6	+	protein_coding	chr6:31802385-31807541		1.7947	3.46942	2.45535e-17	2.02243e-16	up	50.1169	174.226	TRUE
ENSG00000112308	C6orf62	chromosome 6 open reading frame 62 [Source:HGNC Symbol;Acc:20998]	chr6	-	protein_coding	chr6:24705089-24721064		2.52617	5.76039	1.57898e-31	5.51656e-30	up	154.402	891.186	TRUE
ENSG00000180354	C7orf41		chr7	+	protein_coding	chr7:30174426-30202378		1.29704	2.45723	2.39893e-09	8.01542e-09	up	9.80521	24.1443	TRUE
ENSG00000164603	C7orf60	chromosome 7 open reading frame 60 [Source:HGNC Symbol;Acc:26475]	chr7	-	protein_coding	chr7:112459202-112579971		1.87537	3.66894	6.43714e-18	5.63818e-17	up	11.7231	43.1018	TRUE
ENSG00000105792	C7orf63	chromosome 7 open reading frame 63 [Source:HGNC Symbol;Acc:26107]	chr7	+	protein_coding	chr7:89874488-89940377		1.34039	2.53219	2.26947e-06	5.35707e-06	up	1.11405	2.82959	TRUE
ENSG00000243317	C7orf73	chromosome 7 open reading frame 73 [Source:HGNC Symbol;Acc:41909]	chr7	+	protein_coding	chr7:135347244-135378166		2.1678	4.49337	1.21814e-23	1.86874e-22	up	20.8331	93.803	TRUE
ENSG00000165084	C8orf34	chromosome 8 open reading frame 34 [Source:HGNC Symbol;Acc:30905]	chr8	+	protein_coding	chr8:69242957-69731257		2.86457	7.28319	1.11674e-12	5.43814e-12	up	0.205574	1.51253	TRUE
ENSG00000213865	C8orf44	chromosome 8 open reading frame 44 [Source:HGNC Symbol;Acc:25646]	chr8	+	protein_coding	chr8:67579850-67597799		1.21391	2.31965	5.22427e-05	0.000104882	up	0.92718	2.15758	TRUE
ENSG00000148120	C9orf3	chromosome 9 open reading frame 3 [Source:HGNC Symbol;Acc:1361]	chr9	+	protein_coding	chr9:97488983-97849441		1.82479	3.54256	1.78615e-17	1.49728e-16	up	19.7589	70.1409	TRUE
ENSG00000215066	C9orf38	chromosome 9 open reading frame 38 [Source:HGNC Symbol;Acc:23398]	chr9	-	protein_coding	chr9:6467618-6470375		3.42722	10.7571	7.56276e-12	3.35152e-11	up	0.0938568	1.03077	TRUE
ENSG00000156017	C9orf41	chromosome 9 open reading frame 41 [Source:HGNC Symbol;Acc:23435]	chr9	-	protein_coding	chr9:77595936-77643339		1.39322	2.62664	2.88833e-11	1.19902e-10	up	60.6533	159.633	TRUE
ENSG00000157653	C9orf43	chromosome 9 open reading frame 43 [Source:HGNC Symbol;Acc:23570]	chr9	+	protein_coding	chr9:116172334-116191964		1.80252	3.48829	9.77657e-10	3.4218e-09	up	0.815103	2.85382	TRUE
ENSG00000165698	C9orf9	chromosome 9 open reading frame 9 [Source:HGNC Symbol;Acc:1367]	chr9	+	protein_coding	chr9:135753414-135765588		1.8292	3.55339	2.17147e-12	1.02267e-11	up	1.45568	5.18785	TRUE
ENSG00000157693	C9orf91	chromosome 9 open reading frame 91 [Source:HGNC Symbol;Acc:24513]	chr9	+	protein_coding	chr9:117373486-117408702		2.23775	4.71662	7.96359e-25	1.4037e-23	up	16.9254	79.9959	TRUE
ENSG00000185015	CA13	carbonic anhydrase XIII [Source:HGNC Symbol;Acc:14914]	chr8	+	protein_coding	chr8:86132816-86196302		1.26745	2.40736	2.38574e-07	6.31066e-07	up	2.4573	5.93007	TRUE
ENSG00000118298	CA14	carbonic anhydrase XIV [Source:HGNC Symbol;Acc:1372]	chr1	+	protein_coding	chr1:150229554-150237478		3.52304	11.4959	1.92783e-25	3.58415e-24	up	0.294636	3.4144	TRUE
ENSG00000169239	CA5B	carbonic anhydrase VB, mitochondrial [Source:HGNC Symbol;Acc:1378]	chrX	+	protein_coding	chrX:15706953-15805747		3.12968	8.75244	3.06465e-37	1.86956e-35	up	1.96104	17.2131	TRUE
ENSG00000102547	CAB39L	calcium binding protein 39-like [Source:HGNC Symbol;Acc:20290]	chr13	-	protein_coding	chr13:49882786-50018262		1.21528	2.32185	1.26895e-07	3.47547e-07	up	4.27282	9.94309	TRUE
ENSG00000149679	CABLES2	Cdk5 and Abl enzyme substrate 2 [Source:HGNC Symbol;Acc:16143]	chr20	-	protein_coding	chr20:60963688-60982341		1.47347	2.77688	4.22313e-11	1.72072e-10	up	5.95745	16.5794	TRUE
ENSG00000154040	CABYR	calcium binding tyrosine-(Y)-phosphorylation regulated [Source:HGNC Symbol;Acc:15569]	chr18	+	protein_coding	chr18:21718942-21741567		1.85696	3.62245	9.31666e-12	4.09048e-11	up	1.13935	4.14054	TRUE
ENSG00000157388	CACNA1D	calcium channel, voltage-dependent, L type, alpha 1D subunit [Source:HGNC Symbol;Acc:1391]	chr3	+	protein_coding	chr3:53528683-53847760		1.66299	3.16671	0.000199683	0.000373656	up	0.237219	0.756943	TRUE
ENSG00000142408	CACNG8	calcium channel, voltage-dependent, gamma subunit 8 [Source:HGNC Symbol;Acc:13628]	chr19	+	protein_coding	chr19:54466294-54493469		2.73886	6.67545	1.19739e-07	3.2874e-07	up	0.110758	0.75196	TRUE
ENSG00000151893	CACUL1	CDK2-associated, cullin domain 1 [Source:HGNC Symbol;Acc:23727]	chr10	-	protein_coding	chr10:120433679-120514761		2.49455	5.63554	7.49355e-31	2.40796e-29	up	147.462	832.683	TRUE
ENSG00000164304	CAGE1	cancer antigen 1 [Source:HGNC Symbol;Acc:21622]	chr6	-	protein_coding	chr6:7326889-7389976		2.28785	4.88327	2.06772e-06	4.90381e-06	up	0.155829	0.77008	TRUE
ENSG00000160014	CALM3	calmodulin 3 (phosphorylase kinase, delta) [Source:HGNC Symbol;Acc:1449]	chr19	+	protein_coding	chr19:47104331-47114050		1.20505	2.30545	7.04923e-09	2.23256e-08	up	85.1543	196.71	TRUE
ENSG00000134072	CAMK1	calcium/calmodulin-dependent protein kinase I [Source:HGNC Symbol;Acc:1459]	chr3	-	protein_coding	chr3:9799026-9811676		1.19383	2.2876	0.00757231	0.0114868	up	0.282889	0.650944	TRUE
ENSG00000183049	CAMK1D	calcium/calmodulin-dependent protein kinase ID [Source:HGNC Symbol;Acc:19341]	chr10	+	protein_coding	chr10:12391481-12877545		3.25114	9.52118	9.85118e-30	2.85428e-28	up	0.632904	6.05464	TRUE
ENSG00000162545	CAMK2N1	calcium/calmodulin-dependent protein kinase II inhibitor 1 [Source:HGNC Symbol;Acc:24190]	chr1	-	protein_coding	chr1:20808884-20812713		2.05777	4.16343	5.1301e-22	6.78956e-21	up	59.9221	249.981	TRUE
ENSG00000152495	CAMK4	calcium/calmodulin-dependent protein kinase IV [Source:HGNC Symbol;Acc:1464]	chr5	+	protein_coding	chr5:110559351-110830584		1.94484	3.84996	7.65298e-05	0.000150733	up	0.168175	0.654341	TRUE
ENSG00000110931	CAMKK2	calcium/calmodulin-dependent protein kinase kinase 2, beta [Source:HGNC Symbol;Acc:1470]	chr12	-	protein_coding	chr12:121675497-121736111		1.08222	2.11729	2.1843e-07	5.8103e-07	up	44.6149	94.6519	TRUE
ENSG00000198898	CAPZA2	capping protein (actin filament) muscle Z-line, alpha 2 [Source:HGNC Symbol;Acc:1490]	chr7	+	protein_coding	chr7:116451124-116562103		1.27849	2.42585	8.42971e-10	2.96569e-09	up	94.2977	229.208	TRUE
ENSG00000105483	CARD8	caspase recruitment domain family, member 8 [Source:HGNC Symbol;Acc:17057]	chr19	-	protein_coding	chr19:48684027-48759203		1.12383	2.17925	4.80141e-07	1.22402e-06	up	6.20917	13.5604	TRUE
ENSG00000138380	CARF	calcium responsive transcription factor [Source:HGNC Symbol;Acc:14435]	chr2	+	protein_coding	chr2:203776937-203851786		1.3584	2.564	3.48623e-07	9.04996e-07	up	1.47066	3.78132	TRUE
ENSG00000153048	CARHSP1	calcium regulated heat stable protein 1, 24kDa [Source:HGNC Symbol;Acc:17150]	chr16	-	protein_coding	chr16:8946799-8962866		1.06768	2.09606	3.42778e-07	8.90859e-07	up	35.0703	73.657	TRUE
ENSG00000204682	CASC10	cancer susceptibility candidate 10 [Source:HGNC Symbol;Acc:31448]	chr10	-	protein_coding	chr10:21781587-21786191		2.31119	4.96292	3.14972e-24	5.21624e-23	up	4.79473	23.8507	TRUE
ENSG00000166734	CASC4	cancer susceptibility candidate 4 [Source:HGNC Symbol;Acc:24892]	chr15	+	protein_coding	chr15:44580927-44707956		2.07944	4.22644	2.7055e-22	3.67626e-21	up	39.085	165.524	TRUE
ENSG00000127995	CASD1	CAS1 domain containing 1 [Source:HGNC Symbol;Acc:16014]	chr7	+	protein_coding	chr7:94138531-94186331		2.13585	4.39496	2.51924e-22	3.43907e-21	up	9.92508	43.7133	TRUE
ENSG00000166762	CATSPER2	cation channel, sperm associated 2 [Source:HGNC Symbol;Acc:18810]	chr15	-	protein_coding	chr15:43920701-43960316		1.22243	2.33339	0.000506288	0.000900842	up	0.543123	1.27244	TRUE
ENSG00000174898	CATSPERD	catsper channel auxiliary subunit delta [Source:HGNC Symbol;Acc:28598]	chr19	+	protein_coding	chr19:5720688-5778745		3.58979	12.0402	8.12398e-10	2.862e-09	up	0.0599341	0.744712	TRUE
ENSG00000099338	CATSPERG	catsper channel auxiliary subunit gamma [Source:HGNC Symbol;Acc:25243]	chr19	+	protein_coding	chr19:38826415-38861589		2.2161	4.64636	2.01325e-09	6.78339e-09	up	0.328798	1.53789	TRUE
ENSG00000067955	CBFB	core-binding factor, beta subunit [Source:HGNC Symbol;Acc:1539]	chr16	+	protein_coding	chr16:67063019-67134961		1.71689	3.28726	3.67802e-16	2.61565e-15	up	90.3206	297.5	TRUE
ENSG00000172785	CBWD1	COBW domain containing 1 [Source:HGNC Symbol;Acc:17134]	chr9	-	protein_coding	chr9:121041-188979		1.36665	2.57871	1.64095e-10	6.24127e-10	up	15.684	40.5277	TRUE
ENSG00000136682	CBWD2	COBW domain containing 2 [Source:HGNC Symbol;Acc:17907]	chr2	+	protein_coding	chr2:114195268-114253766		1.47812	2.78586	9.50986e-12	4.16944e-11	up	10.5575	29.4734	TRUE
ENSG00000196873	CBWD3	COBW domain containing 3 [Source:HGNC Symbol;Acc:18519]	chr9	+	protein_coding	chr9:70856397-70914929		1.54139	2.91075	6.15228e-12	2.75065e-11	up	5.64291	16.4614	TRUE
ENSG00000204790	CBWD6	COBW domain containing 6 [Source:HGNC Symbol;Acc:31978]	chr9	-	protein_coding	chr9:69204538-69269662		1.53513	2.89815	8.841e-13	4.34729e-12	up	14.5594	42.2826	TRUE
ENSG00000215126	CBWD7	COBW domain containing 7 [Source:HGNC Symbol;Acc:31977]	chr9	+	protein_coding	chr9:42668608-42714962		1.65568	3.15071	7.77825e-13	3.85628e-12	up	3.79538	11.9861	TRUE
ENSG00000094916	CBX5	chromobox homolog 5 [Source:HGNC Symbol;Acc:1555]	chr12	-	protein_coding	chr12:54624724-54673886		1.21733	2.32516	4.23646e-09	1.37606e-08	up	437.571	1019.44	TRUE
ENSG00000173581	CCDC106	coiled-coil domain containing 106 [Source:HGNC Symbol;Acc:30181]	chr19	+	protein_coding	chr19:56152428-56164527		1.85867	3.62673	8.94813e-07	2.21007e-06	up	0.347618	1.26837	TRUE
ENSG00000005059	CCDC109B	coiled-coil domain containing 109B [Source:HGNC Symbol;Acc:26076]	chr4	+	protein_coding	chr4:110481361-110609874		1.01773	2.02474	2.94935e-06	6.87359e-06	up	9.42164	19.1161	TRUE
ENSG00000159873	CCDC117	coiled-coil domain containing 117 [Source:HGNC Symbol;Acc:26599]	chr22	+	protein_coding	chr22:29168662-29185283		1.84986	3.60466	3.07328e-18	2.76471e-17	up	44.7348	161.578	TRUE
ENSG00000151773	CCDC122	coiled-coil domain containing 122 [Source:HGNC Symbol;Acc:26478]	chr13	-	protein_coding	chr13:44398045-44453827		2.56825	5.93091	1.5371e-25	2.87828e-24	up	1.91669	11.3999	TRUE
ENSG00000169193	CCDC126	coiled-coil domain containing 126 [Source:HGNC Symbol;Acc:22398]	chr7	+	protein_coding	chr7:23636998-23684327		1.24665	2.37289	8.32444e-08	2.3298e-07	up	3.79982	9.03711	TRUE
ENSG00000170160	CCDC144A	coiled-coil domain containing 144A [Source:HGNC Symbol;Acc:29072]	chr17	+	protein_coding	chr17:16592851-16707767		1.92112	3.78717	4.25259e-12	1.9351e-11	up	1.02751	3.90453	TRUE
ENSG00000144395	CCDC150	coiled-coil domain containing 150 [Source:HGNC Symbol;Acc:26834]	chr2	+	protein_coding	chr2:197504278-197628214		1.31578	2.48937	0.000261532	0.000481701	up	0.486904	1.21741	TRUE
ENSG00000187860	CCDC157	coiled-coil domain containing 157 [Source:HGNC Symbol;Acc:33854]	chr22	+	protein_coding	chr22:30752624-30774647		1.49817	2.82485	1.73227e-08	5.25605e-08	up	1.43111	4.05424	TRUE
ENSG00000163749	CCDC158	coiled-coil domain containing 158 [Source:HGNC Symbol;Acc:26374]	chr4	-	protein_coding	chr4:77234154-77343021		5.10332	34.3758	2.30627e-24	3.89794e-23	up	0.051783	1.8491	TRUE
ENSG00000183401	CCDC159	coiled-coil domain containing 159 [Source:HGNC Symbol;Acc:26996]	chr19	+	protein_coding	chr19:11455360-11465620		1.27895	2.42662	0.00221292	0.00361082	up	0.326281	0.796126	TRUE
ENSG00000236624	CCDC163P	coiled-coil domain containing 163, pseudogene [Source:HGNC Symbol;Acc:27003]	chr1	-	protein_coding	chr1:45959538-45965751		2.41306	5.32604	1.45467e-22	2.03198e-21	up	1.87438	10.0113	TRUE
ENSG00000159588	CCDC17	coiled-coil domain containing 17 [Source:HGNC Symbol;Acc:26574]	chr1	-	protein_coding	chr1:46085716-46089729		1.05741	2.0812	0.00149978	0.00250664	up	0.683248	1.42691	TRUE
ENSG00000197816	CCDC180	coiled-coil domain containing 180 [Source:HGNC Symbol;Acc:29303]	chr9	+	protein_coding	chr9:100000765-100140806		3.99686	15.9652	4.67979e-41	4.40266e-39	up	0.459694	7.38303	TRUE
ENSG00000177868	CCDC23	coiled-coil domain containing 23 [Source:HGNC Symbol;Acc:29204]	chr1	-	protein_coding	chr1:43272723-43282954		1.84981	3.60452	3.81937e-13	1.95244e-12	up	1.65418	5.97944	TRUE
ENSG00000186409	CCDC30	coiled-coil domain containing 30 [Source:HGNC Symbol;Acc:26103]	chr1	+	protein_coding	chr1:42929001-43120335		2.89228	7.4244	9.44818e-17	7.20822e-16	up	0.319089	2.38634	TRUE
ENSG00000173421	CCDC36	coiled-coil domain containing 36 [Source:HGNC Symbol;Acc:27945]	chr3	+	protein_coding	chr3:49235861-49295537		4.38163	20.8451	3.2975e-26	6.65336e-25	up	0.116152	2.46493	TRUE
ENSG00000173588	CCDC41	coiled-coil domain containing 41 [Source:HGNC Symbol;Acc:17966]	chr12	-	protein_coding	chr12:94700225-94853764		1.83049	3.55657	7.18481e-16	4.9495e-15	up	4.73311	16.872	TRUE
ENSG00000152492	CCDC50	coiled-coil domain containing 50 [Source:HGNC Symbol;Acc:18111]	chr3	+	protein_coding	chr3:191046866-191116459		1.40883	2.65522	2.209e-11	9.30114e-11	up	36.4998	97.1102	TRUE
ENSG00000176155	CCDC57	coiled-coil domain containing 57 [Source:HGNC Symbol;Acc:27564]	chr17	-	protein_coding	chr17:80059336-80170706		1.20955	2.31265	3.73897e-08	1.09225e-07	up	7.82835	18.1426	TRUE
ENSG00000108091	CCDC6	coiled-coil domain containing 6 [Source:HGNC Symbol;Acc:18782]	chr10	-	protein_coding	chr10:61548521-61666414		1.42848	2.69162	8.29092e-12	3.66693e-11	up	95.5109	257.592	TRUE
ENSG00000130783	CCDC62	coiled-coil domain containing 62 [Source:HGNC Symbol;Acc:30723]	chr12	+	protein_coding	chr12:123258874-123312075		3.2927	9.79948	7.06844e-11	2.80671e-10	up	0.0962541	0.962373	TRUE
ENSG00000180376	CCDC66	coiled-coil domain containing 66 [Source:HGNC Symbol;Acc:27709]	chr3	+	protein_coding	chr3:56591189-56655846		1.36502	2.5758	7.58995e-08	2.13379e-07	up	1.91789	4.95297	TRUE
ENSG00000253276	CCDC71L	coiled-coil domain containing 71-like [Source:HGNC Symbol;Acc:26685]	chr7	-	protein_coding	chr7:106297211-106301442		1.48096	2.79134	5.83422e-12	2.61368e-11	up	13.3969	37.473	TRUE
ENSG00000249961	CCDC79	coiled-coil domain containing 79 [Source:HGNC Symbol;Acc:26675]	chr16	-	protein_coding	chr16:66788879-66835523		3.7133	13.1164	2.38225e-14	1.40127e-13	up	0.0912197	1.22261	TRUE
ENSG00000186166	CCDC84	coiled-coil domain containing 84 [Source:HGNC Symbol;Acc:30460]	chr11	+	protein_coding	chr11:118868852-118886501		2.39733	5.26827	1.02608e-23	1.59128e-22	up	2.55319	13.4859	TRUE
ENSG00000168071	CCDC88B	coiled-coil domain containing 88B [Source:HGNC Symbol;Acc:26757]	chr11	+	protein_coding	chr11:64107695-64125006		1.00758	2.01054	0.00607177	0.00935505	up	0.516871	1.04323	TRUE
ENSG00000137500	CCDC90B	coiled-coil domain containing 90B [Source:HGNC Symbol;Acc:28108]	chr11	-	protein_coding	chr11:82970139-82997450		1.03192	2.04474	1.52812e-06	3.68339e-06	up	12.9102	26.4522	TRUE
ENSG00000119242	CCDC92	coiled-coil domain containing 92 [Source:HGNC Symbol;Acc:29563]	chr12	-	protein_coding	chr12:124403207-124457378		1.90504	3.7452	3.2154e-05	6.62115e-05	up	0.203776	0.77008	TRUE
ENSG00000161573	CCL16	chemokine (C-C motif) ligand 16 [Source:HGNC Symbol;Acc:10614]	chr17	-	protein_coding	chr17:34303529-34308532		3.27895	9.70646	8.92398e-08	2.49001e-07	up	0.0599341	0.599983	TRUE
ENSG00000102962	CCL22	chemokine (C-C motif) ligand 22 [Source:HGNC Symbol;Acc:10621]	chr16	+	protein_coding	chr16:57392684-57400102		3.22906	9.37656	8.82224e-13	4.3408e-12	up	0.131855	1.25523	TRUE
ENSG00000151882	CCL28	chemokine (C-C motif) ligand 28 [Source:HGNC Symbol;Acc:17700]	chr5	-	protein_coding	chr5:43376747-43412493		1.81129	3.50956	1.20595e-15	8.13886e-15	up	4.91459	17.2872	TRUE
ENSG00000161570	CCL5	chemokine (C-C motif) ligand 5 [Source:HGNC Symbol;Acc:10632]	chr17	-	protein_coding	chr17:34198495-34207797		3.08208	8.46837	9.7337e-38	6.28145e-36	up	2.54396	21.6005	TRUE
ENSG00000100814	CCNB1IP1	cyclin B1 interacting protein 1, E3 ubiquitin protein ligase [Source:HGNC Symbol;Acc:19437]	chr14	-	protein_coding	chr14:20779527-20801471		1.14758	2.21542	4.65361e-08	1.34162e-07	up	31.2936	69.4682	TRUE
ENSG00000138764	CCNG2	cyclin G2 [Source:HGNC Symbol;Acc:1593]	chr4	+	protein_coding	chr4:78078304-78354542		1.81074	3.50823	4.85472e-17	3.85636e-16	up	14.6958	51.6633	TRUE
ENSG00000118816	CCNI	cyclin I [Source:HGNC Symbol;Acc:1595]	chr4	-	protein_coding	chr4:77968311-77997158		1.56339	2.95547	7.9313e-14	4.39543e-13	up	210.203	622.484	TRUE
ENSG00000107443	CCNJ	cyclin J [Source:HGNC Symbol;Acc:23434]	chr10	+	protein_coding	chr10:97803151-97820627		1.59998	3.03139	1.27619e-13	6.89154e-13	up	12.5262	38.051	TRUE
ENSG00000163660	CCNL1	cyclin L1 [Source:HGNC Symbol;Acc:20569]	chr3	-	protein_coding	chr3:156864297-156878549		2.29061	4.89261	3.37678e-26	6.78702e-25	up	27.5577	135.104	TRUE
ENSG00000221978	CCNL2	cyclin L2 [Source:HGNC Symbol;Acc:20570]	chr1	-	protein_coding	chr1:1321091-1334708		1.17945	2.2649	3.00554e-08	8.87287e-08	up	17.0812	38.7663	TRUE
ENSG00000108100	CCNY	cyclin Y [Source:HGNC Symbol;Acc:23354]	chr10	+	protein_coding	chr10:35535953-35860852		1.85923	3.62814	1.90687e-18	1.75174e-17	up	53.7728	195.487	TRUE
ENSG00000183813	CCR4	chemokine (C-C motif) receptor 4 [Source:HGNC Symbol;Acc:1605]	chr3	+	protein_coding	chr3:32993066-32997841		3.53721	11.6093	1.92289e-09	6.50419e-09	up	0.0599341	0.717986	TRUE
ENSG00000154429	CCSAP	centriole, cilia and spindle-associated protein [Source:HGNC Symbol;Acc:29578]	chr1	-	protein_coding	chr1:229456758-229479041		1.00309	2.00429	3.70626e-06	8.53698e-06	up	10.2847	20.6563	TRUE
ENSG00000107771	CCSER2	coiled-coil serine-rich protein 2 [Source:HGNC Symbol;Acc:29197]	chr10	+	protein_coding	chr10:86088342-86278273		1.02856	2.03999	8.68664e-07	2.15025e-06	up	37.7449	77.1536	TRUE
ENSG00000186407	CD300E	CD300e molecule [Source:HGNC Symbol;Acc:28874]	chr17	-	protein_coding	chr17:72606026-72619897		2.37902	5.20183	1.41957e-19	1.46236e-18	up	1.21738	6.35338	TRUE
ENSG00000161649	CD300LG	CD300 molecule-like family member g [Source:HGNC Symbol;Acc:30455]	chr17	+	protein_coding	chr17:41924516-41940997		4.64555	25.0293	3.36216e-21	4.1021e-20	up	0.0641295	1.65544	TRUE
ENSG00000004468	CD38	CD38 molecule [Source:HGNC Symbol;Acc:1667]	chr4	+	protein_coding	chr4:15779898-15854853		3.60854	12.1977	4.25249e-22	5.66648e-21	up	0.203776	2.5125	TRUE
ENSG00000160654	CD3G	CD3g molecule, gamma (CD3-TCR complex) [Source:HGNC Symbol;Acc:1675]	chr11	+	protein_coding	chr11:118215059-118225876		5.49456	45.0844	4.92481e-12	2.22589e-11	up	0.0128259	0.665892	TRUE
ENSG00000153283	CD96	CD96 molecule [Source:HGNC Symbol;Acc:16892]	chr3	+	protein_coding	chr3:111011566-111384597		2.68472	6.42954	5.95035e-11	2.38273e-10	up	0.207252	1.34583	TRUE
ENSG00000106993	CDC37L1	cell division cycle 37-like 1 [Source:HGNC Symbol;Acc:17179]	chr9	+	protein_coding	chr9:4679559-4708398		1.16224	2.23805	3.04963e-07	7.96822e-07	up	4.9985	11.2115	TRUE
ENSG00000179604	CDC42EP4	CDC42 effector protein (Rho GTPase binding) 4 [Source:HGNC Symbol;Acc:17147]	chr17	-	protein_coding	chr17:71279763-71308314		1.90797	3.75282	3.74522e-19	3.71831e-18	up	34.0066	127.879	TRUE
ENSG00000158985	CDC42SE2	CDC42 small effector 2 [Source:HGNC Symbol;Acc:18547]	chr5	+	protein_coding	chr5:130581186-130734140		1.84757	3.59892	3.1486e-18	2.82758e-17	up	49.9001	179.947	TRUE
ENSG00000170779	CDCA4	cell division cycle associated 4 [Source:HGNC Symbol;Acc:14625]	chr14	-	protein_coding	chr14:105475910-105487485		1.43588	2.70548	7.36477e-12	3.27028e-11	up	62.1277	168.421	TRUE
ENSG00000107736	CDH23	cadherin-related 23 [Source:HGNC Symbol;Acc:13733]	chr10	+	protein_coding	chr10:73156691-73575702		1.81925	3.52898	3.23352e-06	7.50562e-06	up	0.321366	1.1413	TRUE
ENSG00000150394	CDH8	cadherin 8, type 2 [Source:HGNC Symbol;Acc:1767]	chr16	-	protein_coding	chr16:61681146-62070939		2.02053	4.05734	2.02137e-13	1.06289e-12	up	1.03986	4.2334	TRUE
ENSG00000128536	CDHR3	cadherin-related family member 3 [Source:HGNC Symbol;Acc:26308]	chr7	+	protein_coding	chr7:105517242-105676877		2.65188	6.28486	1.12045e-14	6.8245e-14	up	0.359604	2.27491	TRUE
ENSG00000187492	CDHR4	cadherin-related family member 4 [Source:HGNC Symbol;Acc:34527]	chr3	-	protein_coding	chr3:49828165-49837268		4.37787	20.7908	6.37507e-34	2.8284e-32	up	0.185076	3.89434	TRUE
ENSG00000058091	CDK14	cyclin-dependent kinase 14 [Source:HGNC Symbol;Acc:8883]	chr7	+	protein_coding	chr7:90095738-90839905		1.75484	3.3749	1.60075e-16	1.18985e-15	up	30.0989	101.786	TRUE
ENSG00000155111	CDK19	cyclin-dependent kinase 19 [Source:HGNC Symbol;Acc:19338]	chr6	-	protein_coding	chr6:110931181-111137161		1.18908	2.28007	1.79862e-08	5.44996e-08	up	23.7743	54.3169	TRUE
ENSG00000111328	CDK2AP1	cyclin-dependent kinase 2 associated protein 1 [Source:HGNC Symbol;Acc:14002]	chr12	-	protein_coding	chr12:123745528-123756881		2.69281	6.46572	1.10528e-34	5.23066e-33	up	30.3924	196.909	TRUE
ENSG00000176749	CDK5R1	cyclin-dependent kinase 5, regulatory subunit 1 (p35) [Source:HGNC Symbol;Acc:1775]	chr17	+	protein_coding	chr17:30813637-30818274		1.57161	2.97236	1.16036e-12	5.63476e-12	up	7.13215	21.2451	TRUE
ENSG00000132964	CDK8	cyclin-dependent kinase 8 [Source:HGNC Symbol;Acc:1779]	chr13	+	protein_coding	chr13:26828276-26979375		1.11423	2.1648	1.27919e-07	3.49985e-07	up	23.9736	52.003	TRUE
ENSG00000100490	CDKL1	cyclin-dependent kinase-like 1 (CDC2-related kinase) [Source:HGNC Symbol;Acc:1781]	chr14	-	protein_coding	chr14:50796310-50883179		1.75784	3.38191	9.03385e-13	4.44072e-12	up	2.13449	7.23762	TRUE
ENSG00000006837	CDKL3	cyclin-dependent kinase-like 3 [Source:HGNC Symbol;Acc:15483]	chr5	-	protein_coding	chr5:133541305-133706738		1.01436	2.02001	0.00990649	0.0148005	up	0.424693	0.861583	TRUE
ENSG00000129757	CDKN1C	cyclin-dependent kinase inhibitor 1C (p57, Kip2) [Source:HGNC Symbol;Acc:1786]	chr11	-	protein_coding	chr11:2904443-2907111		1.24862	2.37614	0.000785608	0.00136154	up	0.455499	1.08717	TRUE
ENSG00000147889	CDKN2A	cyclin-dependent kinase inhibitor 2A [Source:HGNC Symbol;Acc:1787]	chr9	-	protein_coding	chr9:21967751-21995300		1.81057	3.5078	1.20333e-05	2.61295e-05	up	0.275697	0.973924	TRUE
ENSG00000237190	CDKN2AIPNL	CDKN2A interacting protein N-terminal like [Source:HGNC Symbol;Acc:30545]	chr5	-	protein_coding	chr5:133737778-133747589		2.1158	4.33431	7.62765e-22	9.92675e-21	up	9.13395	39.6743	TRUE
ENSG00000064309	CDON	cell adhesion associated, oncogene regulated [Source:HGNC Symbol;Acc:17104]	chr11	-	protein_coding	chr11:125825691-125933230		1.18569	2.27472	0.00128408	0.00216419	up	0.479473	1.09533	TRUE
ENSG00000239704	CDRT4	CMT1A duplicated region transcript 4 [Source:HGNC Symbol;Acc:14383]	chr17	-	protein_coding	chr17:15339332-15406922		2.14833	4.43313	2.95635e-19	2.97291e-18	up	2.51256	11.1673	TRUE
ENSG00000101290	CDS2	CDP-diacylglycerol synthase (phosphatidate cytidylyltransferase) 2 [Source:HGNC Symbol;Acc:1801]	chr20	+	protein_coding	chr20:5107432-5178533		1.13096	2.19004	5.30898e-08	1.52018e-07	up	82.7341	181.552	TRUE
ENSG00000124469	CEACAM8	carcinoembryonic antigen-related cell adhesion molecule 8 [Source:HGNC Symbol;Acc:1820]	chr19	-	protein_coding	chr19:43084393-43099207		4.29535	19.6349	9.52706e-14	5.22416e-13	up	0.0475877	0.972792	TRUE
ENSG00000153879	CEBPG	CCAAT/enhancer binding protein (C/EBP), gamma [Source:HGNC Symbol;Acc:1837]	chr19	+	protein_coding	chr19:33864236-33873592		1.21042	2.31404	7.51655e-09	2.37287e-08	up	41.0069	95.0822	TRUE
ENSG00000093072	CECR1	cat eye syndrome chromosome region, candidate 1 [Source:HGNC Symbol;Acc:1839]	chr22	-	protein_coding	chr22:17660194-17702879		3.49414	11.2678	7.77749e-08	2.18534e-07	up	0.0479473	0.561479	TRUE
ENSG00000115163	CENPA	centromere protein A [Source:HGNC Symbol;Acc:1851]	chr2	+	protein_coding	chr2:26987157-27023935		1.88665	3.69776	8.55946e-19	8.16075e-18	up	35.0606	129.908	TRUE
ENSG00000166582	CENPV	centromere protein V [Source:HGNC Symbol;Acc:29920]	chr17	-	protein_coding	chr17:16245848-16256970		1.75087	3.36561	9.53297e-16	6.48982e-15	up	10.2008	34.4044	TRUE
ENSG00000154240	CEP112	centrosomal protein 112kDa [Source:HGNC Symbol;Acc:28514]	chr17	-	protein_coding	chr17:63631656-64188202		1.70268	3.25505	1.43659e-05	3.08601e-05	up	0.331076	1.08423	TRUE
ENSG00000164118	CEP44	centrosomal protein 44kDa [Source:HGNC Symbol;Acc:29356]	chr4	+	protein_coding	chr4:175204828-175254531		1.30838	2.47664	2.18786e-09	7.34004e-09	up	8.61468	21.3806	TRUE
ENSG00000100422	CERK	ceramide kinase [Source:HGNC Symbol;Acc:19256]	chr22	-	protein_coding	chr22:47080308-47134158		1.00684	2.00951	2.51273e-06	5.90005e-06	up	14.1444	28.4816	TRUE
ENSG00000172828	CES3	carboxylesterase 3 [Source:HGNC Symbol;Acc:1865]	chr16	+	protein_coding	chr16:66995140-67009051		2.05912	4.16731	2.38271e-13	1.24409e-12	up	0.92742	3.87871	TRUE
ENSG00000244414	CFHR1	complement factor H-related 1 [Source:HGNC Symbol;Acc:4888]	chr1	+	protein_coding	chr1:196788887-196801319		3.38456	10.4437	1.23215e-10	4.76653e-10	up	0.0840276	0.897822	TRUE
ENSG00000205403	CFI	complement factor I [Source:HGNC Symbol;Acc:5394]	chr4	-	protein_coding	chr4:110661852-110723335		3.92696	15.2101	2.4634e-14	1.44519e-13	up	0.0728798	1.13859	TRUE
ENSG00000165410	CFL2	cofilin 2 (muscle) [Source:HGNC Symbol;Acc:1875]	chr14	-	protein_coding	chr14:35179593-35184029		1.28963	2.44465	7.03569e-10	2.49719e-09	up	53.9526	132.159	TRUE
ENSG00000003402	CFLAR	CASP8 and FADD-like apoptosis regulator [Source:HGNC Symbol;Acc:1876]	chr2	+	protein_coding	chr2:201980827-202041410		1.54482	2.91768	2.59181e-13	1.34921e-12	up	35.8015	104.668	TRUE
ENSG00000163320	CGGBP1	CGG triplet repeat binding protein 1 [Source:HGNC Symbol;Acc:1888]	chr3	-	protein_coding	chr3:88101094-88199035		1.59596	3.02296	4.44171e-14	2.52884e-13	up	35.8765	108.672	TRUE
ENSG00000128849	CGNL1	cingulin-like 1 [Source:HGNC Symbol;Acc:25931]	chr15	+	protein_coding	chr15:57668165-57842925		2.25928	4.78753	1.20629e-07	3.30909e-07	up	0.215643	1.04187	TRUE
ENSG00000100532	CGRRF1	cell growth regulator with ring finger domain 1 [Source:HGNC Symbol;Acc:15528]	chr14	+	protein_coding	chr14:54976530-55005567		1.28169	2.43124	3.83263e-08	1.11835e-07	up	3.69194	8.99657	TRUE
ENSG00000109220	CHIC2	cysteine-rich hydrophobic domain 2 [Source:HGNC Symbol;Acc:1935]	chr4	-	protein_coding	chr4:54875956-54930857		1.81546	3.51972	1.70128e-16	1.26038e-15	up	8.00719	28.2438	TRUE
ENSG00000115561	CHMP3	charged multivesicular body protein 3 [Source:HGNC Symbol;Acc:29865]	chr2	-	protein_coding	chr2:86730554-86948245		1.18527	2.27406	1.25969e-08	3.88325e-08	up	73.0233	166.391	TRUE
ENSG00000187446	CHP1	calcineurin-like EF-hand protein 1 [Source:HGNC Symbol;Acc:17433]	chr15	+	protein_coding	chr15:41523037-41574043		1.96163	3.89501	2.69761e-20	2.99421e-19	up	69.0897	269.644	TRUE
ENSG00000166869	CHP2	calcineurin-like EF-hand protein 2 [Source:HGNC Symbol;Acc:24927]	chr16	+	protein_coding	chr16:23765948-23770272		2.43859	5.42113	5.83082e-12	2.61291e-11	up	0.347618	1.89689	TRUE
ENSG00000111666	CHPT1	choline phosphotransferase 1 [Source:HGNC Symbol;Acc:17852]	chr12	+	protein_coding	chr12:102090725-102137918		3.16028	8.94005	4.73553e-45	6.91166e-43	up	18.3669	164.542	TRUE
ENSG00000104472	CHRAC1	chromatin accessibility complex 1 [Source:HGNC Symbol;Acc:13544]	chr8	+	protein_coding	chr8:141521397-141527236		2.44796	5.45645	2.00502e-29	5.65205e-28	up	29.2718	160.045	TRUE
ENSG00000166664	CHRFAM7A	CHRNA7 (cholinergic receptor, nicotinic, alpha 7, exons 5-10) and FAM7A (family with sequence similarity 7A, exons A-E) fusion [Source:HGNC Symbol;Acc:15781]	chr15	-	protein_coding	chr15:30653443-30686052		5.58882	48.1285	6.26819e-16	4.35649e-15	up	0.0178604	0.953766	TRUE
ENSG00000129749	CHRNA10	cholinergic receptor, nicotinic, alpha 10 (neuronal) [Source:HGNC Symbol;Acc:13800]	chr11	-	protein_coding	chr11:3686817-3692614		1.16392	2.24065	0.00710896	0.0108376	up	0.311657	0.702131	TRUE
ENSG00000182022	CHST15	carbohydrate (N-acetylgalactosamine 4-sulfate 6-O) sulfotransferase 15 [Source:HGNC Symbol;Acc:18137]	chr10	-	protein_coding	chr10:125767184-125853206		1.14035	2.20434	5.98126e-08	1.6999e-07	up	27.8094	61.4252	TRUE
ENSG00000131873	CHSY1	chondroitin sulfate synthase 1 [Source:HGNC Symbol;Acc:17198]	chr15	-	protein_coding	chr15:101715928-101792137		1.75512	3.37555	2.24734e-16	1.6385e-15	up	21.482	72.662	TRUE
ENSG00000179583	CIITA	class II, major histocompatibility complex, transactivator [Source:HGNC Symbol;Acc:7067]	chr16	+	protein_coding	chr16:10971055-11026079		1.90732	3.75112	1.71111e-10	6.49548e-10	up	0.749056	2.82076	TRUE
ENSG00000099622	CIRBP	cold inducible RNA binding protein [Source:HGNC Symbol;Acc:1982]	chr19	+	protein_coding	chr19:1259384-1274879		1.75267	3.36981	1.81614e-16	1.34102e-15	up	28.6485	96.7356	TRUE
ENSG00000145354	CISD2	CDGSH iron sulfur domain 2 [Source:HGNC Symbol;Acc:24212]	chr4	+	protein_coding	chr4:103790135-103810399		1.18948	2.2807	1.4685e-08	4.49247e-08	up	33.2517	75.9899	TRUE
ENSG00000013297	CLDN11	claudin 11 [Source:HGNC Symbol;Acc:8514]	chr3	+	protein_coding	chr3:170136653-170578169		1.46856	2.76746	2.03583e-12	9.61691e-12	up	165.166	458	TRUE
ENSG00000113946	CLDN16	claudin 16 [Source:HGNC Symbol;Acc:2037]	chr3	+	protein_coding	chr3:190040330-190129932		1.09546	2.13682	5.07112e-06	1.15311e-05	up	3.01049	6.44783	TRUE
ENSG00000080822	CLDND1	claudin domain containing 1 [Source:HGNC Symbol;Acc:1322]	chr3	-	protein_coding	chr3:98216756-98241910		1.0279	2.03905	7.31591e-07	1.82395e-06	up	79.9281	163.302	TRUE
ENSG00000157322	CLEC18A	C-type lectin domain family 18, member A [Source:HGNC Symbol;Acc:30388]	chr16	+	protein_coding	chr16:69984810-69998141		2.34262	5.07224	2.02012e-08	6.08217e-08	up	0.222236	1.13745	TRUE
ENSG00000172243	CLEC7A	C-type lectin domain family 7, member A [Source:HGNC Symbol;Acc:14558]	chr12	-	protein_coding	chr12:10269376-10282857		2.34972	5.09724	8.79207e-14	4.84153e-13	up	0.533293	2.73174	TRUE
ENSG00000162994	CLHC1	clathrin heavy chain linker domain containing 1 [Source:HGNC Symbol;Acc:26453]	chr2	-	protein_coding	chr2:55401927-55459699		1.37006	2.58482	1.35026e-06	3.27886e-06	up	1.10279	2.85926	TRUE
ENSG00000169504	CLIC4	chloride intracellular channel 4 [Source:HGNC Symbol;Acc:13518]	chr1	+	protein_coding	chr1:25071848-25170815		1.40873	2.65503	1.318e-11	5.68596e-11	up	402.273	1070.16	TRUE
ENSG00000115295	CLIP4	CAP-GLY domain containing linker protein family, member 4 [Source:HGNC Symbol;Acc:26108]	chr2	+	protein_coding	chr2:29320571-29412509		1.05027	2.07092	4.18805e-07	1.0745e-06	up	83.7519	173.789	TRUE
ENSG00000013441	CLK1	CDC-like kinase 1 [Source:HGNC Symbol;Acc:2068]	chr2	-	protein_coding	chr2:201717732-201729422		1.55482	2.93796	8.37873e-13	4.13692e-12	up	10.3087	30.3502	TRUE
ENSG00000113240	CLK4	CDC-like kinase 4 [Source:HGNC Symbol;Acc:13659]	chr5	-	protein_coding	chr5:178029665-178057616		2.49089	5.62124	5.80564e-25	1.03383e-23	up	2.28301	12.8678	TRUE
ENSG00000182372	CLN8	ceroid-lipofuscinosis, neuronal 8 (epilepsy, progressive with mental retardation) [Source:HGNC Symbol;Acc:2079]	chr8	+	protein_coding	chr8:1703944-1734738		1.32894	2.51219	7.50611e-10	2.6539e-09	up	11.5283	29.0216	TRUE
ENSG00000187118	CMC1	C-x(9)-C motif containing 1 [Source:HGNC Symbol;Acc:28783]	chr3	+	protein_coding	chr3:28283075-28366633		1.02132	2.02978	8.54238e-05	0.000167176	up	1.86994	3.8051	TRUE
ENSG00000182712	CMC4	C-x(9)-C motif containing 4 [Source:HGNC Symbol;Acc:35428]	chrX	-	protein_coding	chrX:154289897-154299637		1.7445	3.35078	1.05513e-13	5.75748e-13	up	3.19425	10.729	TRUE
ENSG00000162368	CMPK1	cytidine monophosphate (UMP-CMP) kinase 1, cytosolic [Source:HGNC Symbol;Acc:18170]	chr1	+	protein_coding	chr1:47799469-47844511		1.81495	3.51848	8.15012e-18	7.07507e-17	up	115.853	408.437	TRUE
ENSG00000183723	CMTM4	CKLF-like MARVEL transmembrane domain containing 4 [Source:HGNC Symbol;Acc:19175]	chr16	-	protein_coding	chr16:66648653-66730610		2.25242	4.76481	9.4321e-26	1.82529e-24	up	62.739	299.538	TRUE
ENSG00000091317	CMTM6	CKLF-like MARVEL transmembrane domain containing 6 [Source:HGNC Symbol;Acc:19177]	chr3	-	protein_coding	chr3:32522804-32544900		1.87251	3.6617	8.70854e-19	8.29276e-18	up	101.876	373.783	TRUE
ENSG00000180917	CMTR2	cap methyltransferase 2 [Source:HGNC Symbol;Acc:25635]	chr16	-	protein_coding	chr16:71315292-71323618		1.13496	2.19612	6.61871e-08	1.87322e-07	up	30.003	66.023	TRUE
ENSG00000149646	CNBD2	cyclic nucleotide binding domain containing 2 [Source:HGNC Symbol;Acc:16145]	chr20	+	protein_coding	chr20:34556512-34618622		4.10578	17.2173	6.64045e-18	5.80649e-17	up	0.0843872	1.48761	TRUE
ENSG00000205423	CNEP1R1	CTD nuclear envelope phosphatase 1 regulatory subunit 1 [Source:HGNC Symbol;Acc:26759]	chr16	+	protein_coding	chr16:50058321-50070999		2.46008	5.50246	2.05194e-28	5.28798e-27	up	8.62619	47.568	TRUE
ENSG00000143771	CNIH4	cornichon family AMPA receptor auxiliary protein 4 [Source:HGNC Symbol;Acc:25013]	chr1	+	protein_coding	chr1:224544552-224567161		1.09858	2.14143	1.97216e-07	5.27112e-07	up	22.6073	48.51	TRUE
ENSG00000064666	CNN2	calponin 2 [Source:HGNC Symbol;Acc:2156]	chr19	+	protein_coding	chr19:1026298-1039068		1.10355	2.14883	1.02945e-07	2.85254e-07	up	118.109	254.301	TRUE
ENSG00000158435	CNOT11	CCR4-NOT transcription complex, subunit 11 [Source:HGNC Symbol;Acc:25217]	chr2	+	protein_coding	chr2:101869264-101886778		1.03958	2.05563	6.39422e-07	1.60699e-06	up	42.4453	87.4267	TRUE
ENSG00000113300	CNOT6	CCR4-NOT transcription complex, subunit 6 [Source:HGNC Symbol;Acc:14099]	chr5	+	protein_coding	chr5:179921412-180005405		1.99968	3.99911	5.2618e-21	6.25846e-20	up	78.5616	314.804	TRUE
ENSG00000198791	CNOT7	CCR4-NOT transcription complex, subunit 7 [Source:HGNC Symbol;Acc:14101]	chr8	-	protein_coding	chr8:17086737-17104387		2.55559	5.87909	5.14904e-32	1.91915e-30	up	67.5577	397.973	TRUE
ENSG00000166997	CNPY4	canopy FGF signaling regulator 4 [Source:HGNC Symbol;Acc:28631]	chr7	+	protein_coding	chr7:99717236-99723134		1.32353	2.50278	4.26655e-07	1.09302e-06	up	1.63548	4.1043	TRUE
ENSG00000188822	CNR2	cannabinoid receptor 2 (macrophage) [Source:HGNC Symbol;Acc:2160]	chr1	-	protein_coding	chr1:24197016-24285549		3.23787	9.43402	1.01407e-19	1.06287e-18	up	0.265628	2.52745	TRUE
ENSG00000176563	CNTD1	cyclin N-terminal domain containing 1 [Source:HGNC Symbol;Acc:26847]	chr17	+	protein_coding	chr17:40950810-40963605		1.59212	3.01492	5.73047e-10	2.05541e-09	up	1.67815	5.07347	TRUE
ENSG00000144619	CNTN4	contactin 4 [Source:HGNC Symbol;Acc:2174]	chr3	+	protein_coding	chr3:2140497-3099645		4.87425	29.3289	3.60259e-20	3.93714e-19	up	0.0480671	1.46813	TRUE
ENSG00000183513	COA5	cytochrome c oxidase assembly factor 5 [Source:HGNC Symbol;Acc:33848]	chr2	-	protein_coding	chr2:99215773-99224978		1.15278	2.22342	1.88343e-07	5.04694e-07	up	7.06023	15.7314	TRUE
ENSG00000204291	COL15A1	collagen, type XV, alpha 1 [Source:HGNC Symbol;Acc:2192]	chr9	+	protein_coding	chr9:101705461-101833069		2.3082	4.95266	9.46359e-10	3.31895e-09	up	0.29967	1.49486	TRUE
ENSG00000215018	COL28A1	collagen, type XXVIII, alpha 1 [Source:HGNC Symbol;Acc:22442]	chr7	-	protein_coding	chr7:7395834-7575484		1.90818	3.75335	1.57471e-09	5.37772e-09	up	0.605454	2.28238	TRUE
ENSG00000163359	COL6A3	collagen, type VI, alpha 3 [Source:HGNC Symbol;Acc:2213]	chr2	-	protein_coding	chr2:238232646-238323018		3.01603	8.08937	5.49102e-30	1.63651e-28	up	1.03902	8.43554	TRUE
ENSG00000144810	COL8A1	collagen, type VIII, alpha 1 [Source:HGNC Symbol;Acc:2215]	chr3	+	protein_coding	chr3:99357319-99518070		2.29919	4.92182	4.98197e-21	5.94373e-20	up	2.0682	10.2072	TRUE
ENSG00000130309	COLGALT1	collagen beta(1-O)galactosyltransferase 1 [Source:HGNC Symbol;Acc:26182]	chr19	+	protein_coding	chr19:17666403-17693971		2.05389	4.15223	4.61867e-22	6.1387e-21	up	120.219	500.173	TRUE
ENSG00000144524	COPS7B	COP9 signalosome subunit 7B [Source:HGNC Symbol;Acc:16760]	chr2	+	protein_coding	chr2:232646381-232673963		1.02826	2.03956	1.55579e-06	3.7472e-06	up	13.9066	28.4216	TRUE
ENSG00000173085	COQ2	coenzyme Q2 4-hydroxybenzoate polyprenyltransferase [Source:HGNC Symbol;Acc:25223]	chr4	-	protein_coding	chr4:84182689-84206067		1.01248	2.01737	3.54513e-06	8.18152e-06	up	8.91819	18.0289	TRUE
ENSG00000167186	COQ7	coenzyme Q7 homolog, ubiquinone (yeast) [Source:HGNC Symbol;Acc:2244]	chr16	+	protein_coding	chr16:19078921-19091417		1.11022	2.15878	3.88249e-07	1.00038e-06	up	8.55871	18.5152	TRUE
ENSG00000103187	COTL1	coactosin-like 1 (Dictyostelium) [Source:HGNC Symbol;Acc:18304]	chr16	-	protein_coding	chr16:84599200-84651683		1.56089	2.95035	8.19381e-14	4.52485e-13	up	398.683	1178.59	TRUE
ENSG00000160471	COX6B2	cytochrome c oxidase subunit VIb polypeptide 2 (testis) [Source:HGNC Symbol;Acc:24380]	chr19	-	protein_coding	chr19:55860674-55866182		3.51178	11.4064	3.62878e-29	9.87294e-28	up	0.399041	4.58107	TRUE
ENSG00000115944	COX7A2L	cytochrome c oxidase subunit VIIa polypeptide 2 like [Source:HGNC Symbol;Acc:2289]	chr2	-	protein_coding	chr2:42560686-42652228		1.25909	2.39345	2.09284e-09	7.03029e-09	up	33.4792	80.2921	TRUE
ENSG00000047457	CP	ceruloplasmin (ferroxidase) [Source:HGNC Symbol;Acc:2295]	chr3	-	protein_coding	chr3:148880197-148939842		1.47092	2.772	4.87159e-06	1.10887e-05	up	0.659275	1.8346	TRUE
ENSG00000137449	CPEB2	cytoplasmic polyadenylation element binding protein 2 [Source:HGNC Symbol;Acc:21745]	chr4	+	protein_coding	chr4:15004298-15071777		1.57291	2.97504	1.65633e-13	8.81925e-13	up	19.8981	59.3188	TRUE
ENSG00000107864	CPEB3	cytoplasmic polyadenylation element binding protein 3 [Source:HGNC Symbol;Acc:21746]	chr10	-	protein_coding	chr10:93806449-94050844		1.14283	2.20813	3.31203e-06	7.67532e-06	up	2.51723	5.57175	TRUE
ENSG00000113742	CPEB4	cytoplasmic polyadenylation element binding protein 4 [Source:HGNC Symbol;Acc:21747]	chr5	+	protein_coding	chr5:173315283-173388979		1.26032	2.39549	4.42749e-09	1.43363e-08	up	13.0776	31.3921	TRUE
ENSG00000140848	CPNE2	copine II [Source:HGNC Symbol;Acc:2315]	chr16	+	protein_coding	chr16:57126449-57181878		1.50392	2.83612	6.22206e-12	2.77946e-11	up	8.70243	24.7336	TRUE
ENSG00000160917	CPSF4	cleavage and polyadenylation specific factor 4, 30kDa [Source:HGNC Symbol;Acc:2327]	chr7	+	protein_coding	chr7:99036545-99054994		1.40629	2.65054	2.84172e-11	1.18124e-10	up	27.8693	74.0182	TRUE
ENSG00000169169	CPT1C	carnitine palmitoyltransferase 1C [Source:HGNC Symbol;Acc:18540]	chr19	+	protein_coding	chr19:50194155-50216988		1.04792	2.06755	0.00177518	0.00293769	up	0.671262	1.39271	TRUE
ENSG00000111269	CREBL2	cAMP responsive element binding protein-like 2 [Source:HGNC Symbol;Acc:2350]	chr12	+	protein_coding	chr12:12764761-12798042		1.00108	2.0015	1.88598e-06	4.49465e-06	up	27.7255	55.6043	TRUE
ENSG00000137504	CREBZF	CREB/ATF bZIP transcription factor [Source:HGNC Symbol;Acc:24905]	chr11	-	protein_coding	chr11:85370752-85393951		1.82644	3.5466	2.11064e-17	1.75236e-16	up	16.9014	60.0662	TRUE
ENSG00000175874	CREG2	cellular repressor of E1A-stimulated genes 2 [Source:HGNC Symbol;Acc:14272]	chr2	-	protein_coding	chr2:101962013-102004057		2.25169	4.76239	4.48488e-18	3.97054e-17	up	1.33953	6.39936	TRUE
ENSG00000099942	CRKL	v-crk avian sarcoma virus CT10 oncogene homolog-like [Source:HGNC Symbol;Acc:2363]	chr22	+	protein_coding	chr22:21271714-21308037		1.26573	2.40449	1.23942e-09	4.29179e-09	up	88.6411	213.561	TRUE
ENSG00000006016	CRLF1	cytokine receptor-like factor 1 [Source:HGNC Symbol;Acc:2364]	chr19	-	protein_coding	chr19:18683030-18718551		1.37396	2.59181	0.00256923	0.00416135	up	0.251723	0.656833	TRUE
ENSG00000205755	CRLF2	cytokine receptor-like factor 2 [Source:HGNC Symbol;Acc:14281]	chrX	-	protein_coding	chrX:1314890-1331616		1.36678	2.57894	0.00121391	0.00205259	up	0.306982	0.796353	TRUE
ENSG00000176390	CRLF3	cytokine receptor-like factor 3 [Source:HGNC Symbol;Acc:17177]	chr17	-	protein_coding	chr17:29096406-29151794		1.38304	2.60818	8.06818e-11	3.17693e-10	up	19.0755	49.8538	TRUE
ENSG00000072832	CRMP1	collapsin response mediator protein 1 [Source:HGNC Symbol;Acc:2365]	chr4	-	protein_coding	chr4:5749811-5894785		1.56594	2.96071	0.000678056	0.00118527	up	0.227749	0.679482	TRUE
ENSG00000105392	CRX	cone-rod homeobox [Source:HGNC Symbol;Acc:2383]	chr19	+	protein_coding	chr19:48322703-48346587		3.79463	13.877	2.43324e-50	6.33331e-48	up	1.44201	20.0758	TRUE
ENSG00000213139	CRYGS	crystallin, gamma S [Source:HGNC Symbol;Acc:2417]	chr3	-	protein_coding	chr3:186256230-186264491		5.56885	47.467	1.12518e-12	5.47411e-12	up	0.0129458	0.706888	TRUE
ENSG00000139631	CSAD	cysteine sulfinic acid decarboxylase [Source:HGNC Symbol;Acc:18966]	chr12	-	protein_coding	chr12:53551447-53575135		1.69728	3.2429	5.55092e-08	1.58538e-07	up	0.677015	2.20424	TRUE
ENSGR0000198223	CSF2RA		chrY	+	protein_coding	chrY:1337693-1379274		2.61233	6.11491	2.96532e-12	1.37213e-11	up	0.277015	1.70731	TRUE
ENSG00000169826	CSGALNACT2	chondroitin sulfate N-acetylgalactosaminyltransferase 2 [Source:HGNC Symbol;Acc:24292]	chr10	+	protein_coding	chr10:43633934-43680756		1.1845	2.27285	3.77445e-08	1.10199e-07	up	12.0827	27.519	TRUE
ENSG00000121904	CSMD2	CUB and Sushi multiple domains 2 [Source:HGNC Symbol;Acc:19290]	chr1	-	protein_coding	chr1:33979609-34631443		3.38854	10.4725	2.7621e-08	8.18826e-08	up	0.0582559	0.62988	TRUE
ENSG00000151292	CSNK1G3	casein kinase 1, gamma 3 [Source:HGNC Symbol;Acc:2456]	chr5	+	protein_coding	chr5:122847793-122952739		1.02792	2.03909	1.06419e-06	2.6078e-06	up	24.4651	49.9872	TRUE
ENSG00000263020	CSNK2B-LY6G5B-1181	Uncharacterized protein [Source:UniProtKB/TrEMBL;Acc:H0Y6P8]	chr6	+	protein_coding	chr6:31633879-31641323		1.35001	2.54915	1.99299e-06	4.7352e-06	up	1.10291	2.82008	TRUE
ENSG00000159692	CTBP1	C-terminal binding protein 1 [Source:HGNC Symbol;Acc:2494]	chr4	-	protein_coding	chr4:1205236-1243741		1.43277	2.69964	8.35695e-12	3.69195e-11	up	57.7405	156.19	TRUE
ENSG00000245317	CTC-241N9.1	Uncharacterized protein [Source:UniProtKB/TrEMBL;Acc:D6RGH1]	chr5	+	protein_coding	chr5:179286013-179288283		2.72319	6.60333	2.03869e-07	5.43871e-07	up	0.107881	0.724781	TRUE
ENSG00000224186	CTC-349C3.1		chr5	+	protein_coding	chr5:134368970-134691744		1.71233	3.27689	0.000391258	0.000706882	up	0.191789	0.634183	TRUE
ENSG00000267360	CTC-454I21.3	Uncharacterized protein; Zinc finger protein 585B [Source:UniProtKB/TrEMBL;Acc:E9PNT4]	chr19	-	protein_coding	chr19:37583921-37701414		3.58297	11.9835	1.87047e-17	1.56377e-16	up	0.141924	1.72566	TRUE
ENSG00000261884	CTC-479C5.12		chr16	-	protein_coding	chr16:67963517-67969920		2.09637	4.27631	6.43256e-14	3.59675e-13	up	0.941684	4.04133	TRUE
ENSG00000253251	CTC-534A2.2	CDNA FLJ26957 fis, clone SLV00486; Uncharacterized protein [Source:UniProtKB/TrEMBL;Acc:Q6ZNX1]	chr5	+	protein_coding	chr5:64920592-64926718		1.25057	2.37935	1.87682e-06	4.47417e-06	up	1.65202	3.94122	TRUE
ENSG00000259316	CTD-2116N17.1	Uncharacterized protein [Source:UniProtKB/TrEMBL;Acc:U3KQA5]	chr15	-	protein_coding	chr15:64472547-64665980		1.10422	2.14983	0.00264092	0.0042717	up	0.498292	1.07562	TRUE
ENSG00000269693	CTD-2192J16.20		chr19	-	protein_coding	chr19:12636534-12691789		1.91495	3.771	3.71417e-16	2.63775e-15	up	3.0866	11.6681	TRUE
ENSG00000176593	CTD-2368P22.1	HCG1811579; Uncharacterized protein [Source:UniProtKB/TrEMBL;Acc:G5E958]	chr19	+	protein_coding	chr19:58513429-58522600		1.41158	2.66028	1.50838e-05	3.23222e-05	up	0.643452	1.71841	TRUE
ENSG00000267303	CTD-2369P2.12	Uncharacterized protein [Source:UniProtKB/TrEMBL;Acc:K7EQG2]	chr19	-	protein_coding	chr19:10426147-10431354		2.09775	4.2804	1.95709e-08	5.90379e-08	up	0.331675	1.42895	TRUE
ENSG00000268750	CTD-2583A14.10	Uncharacterized protein [Source:UniProtKB/TrEMBL;Acc:M0QXF5]	chr19	+	protein_coding	chr19:58331087-58370309		1.96871	3.91418	2.14045e-14	1.26571e-13	up	1.50087	5.89202	TRUE
ENSG00000188897	CTD-3088G3.8	Protein LOC388210 [Source:UniProtKB/TrEMBL;Acc:I3L099]	chr16	-	protein_coding	chr16:11453702-11617444		1.38365	2.60928	0.00328543	0.00524359	up	0.231226	0.607683	TRUE
ENSG00000175215	CTDSP2	CTD (carboxy-terminal domain, RNA polymerase II, polypeptide A) small phosphatase 2 [Source:HGNC Symbol;Acc:17077]	chr12	-	protein_coding	chr12:58213710-58240522		1.29436	2.45268	5.27755e-10	1.90258e-09	up	94.3003	231.749	TRUE
ENSG00000144677	CTDSPL	CTD (carboxy-terminal domain, RNA polymerase II, polypeptide A) small phosphatase-like [Source:HGNC Symbol;Acc:16890]	chr3	+	protein_coding	chr3:37903451-38025960		1.90893	3.7553	4.31838e-19	4.26028e-18	up	28.0851	105.682	TRUE
ENSG00000137770	CTDSPL2	CTD (carboxy-terminal domain, RNA polymerase II, polypeptide A) small phosphatase like 2 [Source:HGNC Symbol;Acc:26936]	chr15	+	protein_coding	chr15:44719432-44821236		1.12542	2.18164	6.80587e-08	1.92375e-07	up	53.3966	116.725	TRUE
ENSG00000150281	CTF1	cardiotrophin 1 [Source:HGNC Symbol;Acc:2499]	chr16	+	protein_coding	chr16:30907928-30914881		1.54371	2.91544	8.83977e-05	0.00017265	up	0.347618	1.01922	TRUE
ENSG00000178585	CTNNBIP1	catenin, beta interacting protein 1 [Source:HGNC Symbol;Acc:16913]	chr1	-	protein_coding	chr1:9908334-9970394		1.90879	3.75495	3.48301e-19	3.47789e-18	up	35.6488	134.13	TRUE
ENSG00000162438	CTRC	chymotrypsin C (caldecrin) [Source:HGNC Symbol;Acc:2523]	chr1	+	protein_coding	chr1:15764935-15775737		3.86215	14.5419	2.88393e-25	5.24923e-24	up	0.191549	2.81759	TRUE
ENSG00000143387	CTSK	cathepsin K [Source:HGNC Symbol;Acc:2536]	chr1	-	protein_coding	chr1:150768684-150780799		1.53325	2.89437	0.000288441	0.000529079	up	0.287684	0.838028	TRUE
ENSG00000138161	CUZD1	CUB and zona pellucida-like domains 1 [Source:HGNC Symbol;Acc:17937]	chr10	-	protein_coding	chr10:124591665-124639146		1.30018	2.4626	0.00636966	0.00977929	up	0.231346	0.573709	TRUE
ENSG00000161921	CXCL16	chemokine (C-X-C motif) ligand 16 [Source:HGNC Symbol;Acc:16642]	chr17	-	protein_coding	chr17:4636821-4643217		1.61589	3.06501	1.82071e-14	1.08693e-13	up	50.0144	153.602	TRUE
ENSG00000163734	CXCL3	chemokine (C-X-C motif) ligand 3 [Source:HGNC Symbol;Acc:4604]	chr4	-	protein_coding	chr4:74902306-74904524		1.62355	3.08132	3.44606e-11	1.41923e-10	up	2.26551	6.99867	TRUE
ENSG00000173681	CXorf23	chromosome X open reading frame 23 [Source:HGNC Symbol;Acc:27413]	chrX	-	protein_coding	chrX:19930978-19988416		2.01361	4.0379	1.49631e-16	1.11541e-15	up	2.18028	8.82715	TRUE
ENSG00000196741	CXorf24	chromosome X open reading frame 24 [Source:HGNC Symbol;Acc:27333]	chrX	+	protein_coding	chrX:47342970-47344207		2.90559	7.49323	1.9039e-24	3.24598e-23	up	0.707222	5.32261	TRUE
ENSG00000166347	CYB5A	cytochrome b5 type A (microsomal) [Source:HGNC Symbol;Acc:2570]	chr18	-	protein_coding	chr18:71920530-71959251		1.73051	3.31846	1.46541e-15	9.77587e-15	up	11.7366	39.0292	TRUE
ENSG00000065615	CYB5R4	cytochrome b5 reductase 4 [Source:HGNC Symbol;Acc:20147]	chr6	+	protein_coding	chr6:84569362-84677143		1.38465	2.61109	5.9271e-11	2.37464e-10	up	25.6145	67.0173	TRUE
ENSG00000071967	CYBRD1	cytochrome b reductase 1 [Source:HGNC Symbol;Acc:20797]	chr2	+	protein_coding	chr2:172378757-172414643		1.04312	2.06068	5.16838e-07	1.31329e-06	up	69.7033	143.923	TRUE
ENSG00000036530	CYP46A1	cytochrome P450, family 46, subfamily A, polypeptide 1 [Source:HGNC Symbol;Acc:2641]	chr14	+	protein_coding	chr14:100150641-100193638		3.37313	10.3613	3.62793e-14	2.081e-13	up	0.130417	1.37233	TRUE
ENSG00000178206	CYP4F31P	cytochrome P450, family 4, subfamily F, polypeptide 31, pseudogene [Source:HGNC Symbol;Acc:39955]	chr2	+	protein_coding	chr2:132044330-132050127		2.10307	4.29624	4.35417e-07	1.11437e-06	up	0.244052	1.05705	TRUE
ENSG00000145476	CYP4V2	cytochrome P450, family 4, subfamily V, polypeptide 2 [Source:HGNC Symbol;Acc:23198]	chr4	+	protein_coding	chr4:187112674-187134610		2.32836	5.02234	2.16613e-25	4.00811e-24	up	6.91975	34.83	TRUE
ENSG00000173198	CYSLTR1	cysteinyl leukotriene receptor 1 [Source:HGNC Symbol;Acc:17451]	chrX	-	protein_coding	chrX:77526961-77583048		1.58063	2.99101	1.03262e-11	4.50964e-11	up	3.60719	10.8144	TRUE
ENSG00000165617	DACT1	dishevelled-binding antagonist of beta-catenin 1 [Source:HGNC Symbol;Acc:17748]	chr14	+	protein_coding	chr14:59100685-59115039		2.06055	4.17146	5.14845e-08	1.47664e-07	up	0.323644	1.35896	TRUE
ENSG00000197380	DACT3	dishevelled-binding antagonist of beta-catenin 3 [Source:HGNC Symbol;Acc:30745]	chr19	-	protein_coding	chr19:47150869-47164395		2.30529	4.94266	6.40856e-11	2.55639e-10	up	0.367875	1.82962	TRUE
ENSG00000035664	DAPK2	death-associated protein kinase 2 [Source:HGNC Symbol;Acc:2675]	chr15	-	protein_coding	chr15:64199235-64364232		3.72271	13.2023	1.84225e-21	2.3202e-20	up	0.169494	2.26607	TRUE
ENSG00000071626	DAZAP1	DAZ associated protein 1 [Source:HGNC Symbol;Acc:2683]	chr19	+	protein_coding	chr19:1407568-1435719		1.24533	2.37073	2.45804e-09	8.20239e-09	up	60.1259	142.827	TRUE
ENSG00000244274	DBNDD2	dysbindin (dystrobrevin binding protein 1) domain containing 2 [Source:HGNC Symbol;Acc:15881]	chr20	+	protein_coding	chr20:44034697-44039250		1.88838	3.7022	2.44902e-15	1.58831e-14	up	2.68241	9.95577	TRUE
ENSG00000198876	DCAF12	DDB1 and CUL4 associated factor 12 [Source:HGNC Symbol;Acc:19911]	chr9	-	protein_coding	chr9:34086385-34127397		1.24089	2.36344	4.8269e-09	1.55651e-08	up	20.5334	48.6283	TRUE
ENSG00000115827	DCAF17	DDB1 and CUL4 associated factor 17 [Source:HGNC Symbol;Acc:25784]	chr2	+	protein_coding	chr2:172290727-172341562		1.50043	2.82927	8.55347e-13	4.21653e-12	up	68.4553	194.065	TRUE
ENSG00000057019	DCBLD2	discoidin, CUB and LCCL domain containing 2 [Source:HGNC Symbol;Acc:24627]	chr3	-	protein_coding	chr3:98514785-98620533		1.39691	2.63337	1.93704e-11	8.20472e-11	up	347.068	915.772	TRUE
ENSG00000170959	DCDC1	doublecortin domain containing 1 [Source:HGNC Symbol;Acc:20625]	chr11	-	protein_coding	chr11:30851916-31391357		4.87728	29.3905	1.72347e-12	8.20343e-12	up	0.0239736	0.761699	TRUE
ENSG00000133083	DCLK1	doublecortin-like kinase 1 [Source:HGNC Symbol;Acc:2700]	chr13	-	protein_coding	chr13:36345478-36705443		2.24283	4.73325	4.41758e-15	2.80103e-14	up	0.815103	3.87305	TRUE
ENSG00000172795	DCP2	decapping mRNA 2 [Source:HGNC Symbol;Acc:24452]	chr5	+	protein_coding	chr5:112312399-112356667		1.15951	2.23382	2.48315e-08	7.39077e-08	up	81.4179	182.235	TRUE
ENSG00000043093	DCUN1D1	DCN1, defective in cullin neddylation 1, domain containing 1 [Source:HGNC Symbol;Acc:18184]	chr3	-	protein_coding	chr3:182655862-182703741		1.16392	2.24065	2.19283e-08	6.57476e-08	up	83.5606	187.603	TRUE
ENSG00000150401	DCUN1D2	DCN1, defective in cullin neddylation 1, domain containing 2 [Source:HGNC Symbol;Acc:20328]	chr13	-	protein_coding	chr13:114110134-114145267		1.59684	3.0248	1.3023e-13	7.01795e-13	up	13.1718	39.925	TRUE
ENSG00000188215	DCUN1D3	DCN1, defective in cullin neddylation 1, domain containing 3 [Source:HGNC Symbol;Acc:28734]	chr16	-	protein_coding	chr16:20866247-20911706		2.16036	4.47025	3.6917e-23	5.45443e-22	up	13.7915	61.7805	TRUE
ENSG00000109184	DCUN1D4	DCN1, defective in cullin neddylation 1, domain containing 4 [Source:HGNC Symbol;Acc:28998]	chr4	+	protein_coding	chr4:52709166-52783003		1.1531	2.22392	3.8968e-08	1.13559e-07	up	33.4192	74.4712	TRUE
ENSG00000130311	DDA1	DET1 and DDB1 associated 1 [Source:HGNC Symbol;Acc:28360]	chr19	+	protein_coding	chr19:17420327-17434110		2.2464	4.74497	1.9124e-25	3.55971e-24	up	35.2173	167.443	TRUE
ENSG00000153904	DDAH1	dimethylarginine dimethylaminohydrolase 1 [Source:HGNC Symbol;Acc:2715]	chr1	-	protein_coding	chr1:85784164-86043933		1.07245	2.103	2.22615e-07	5.90752e-07	up	149.955	315.982	TRUE
ENSG00000085788	DDHD2	DDHD domain containing 2 [Source:HGNC Symbol;Acc:29106]	chr8	+	protein_coding	chr8:38082736-38133076		1.54162	2.91121	4.38978e-13	2.22871e-12	up	21.5162	62.766	TRUE
ENSG00000158796	DEDD	death effector domain containing [Source:HGNC Symbol;Acc:2755]	chr1	-	protein_coding	chr1:161090764-161102478		1.31811	2.49339	1.90519e-09	6.4471e-09	up	8.03117	20.0674	TRUE
ENSG00000205744	DENND1C	DENN/MADD domain containing 1C [Source:HGNC Symbol;Acc:26225]	chr19	-	protein_coding	chr19:6467218-6482568		2.85307	7.22534	3.44433e-14	1.98195e-13	up	0.251723	1.8346	TRUE
ENSG00000184014	DENND5A	DENN/MADD domain containing 5A [Source:HGNC Symbol;Acc:19344]	chr11	-	protein_coding	chr11:9160372-9286937		1.30608	2.47269	4.51311e-10	1.63872e-09	up	48.0312	119.004	TRUE
ENSG00000174839	DENND6A	DENN/MADD domain containing 6A [Source:HGNC Symbol;Acc:26635]	chr3	-	protein_coding	chr3:57611184-57678816		1.98611	3.96168	1.69141e-20	1.92528e-19	up	31.0083	123.094	TRUE
ENSG00000139726	DENR	density-regulated protein [Source:HGNC Symbol;Acc:2769]	chr12	+	protein_coding	chr12:123237321-123255611		1.1401	2.20396	3.95852e-08	1.1525e-07	up	112.759	249.01	TRUE
ENSG00000072849	DERL2	derlin 2 [Source:HGNC Symbol;Acc:17943]	chr17	-	protein_coding	chr17:5374571-5390131		1.856	3.62002	2.48122e-18	2.25286e-17	up	42.8888	155.571	TRUE
ENSG00000121644	DESI2	desumoylating isopeptidase 2 [Source:HGNC Symbol;Acc:24264]	chr1	+	protein_coding	chr1:244816237-244872335		1.62157	3.07709	1.48521e-14	8.92438e-14	up	50.2607	154.967	TRUE
ENSG00000140543	DET1	de-etiolated homolog 1 (Arabidopsis) [Source:HGNC Symbol;Acc:25477]	chr15	-	protein_coding	chr15:89054790-89089906		1.59806	3.02735	3.50221e-09	1.14904e-08	up	1.26976	3.85561	TRUE
ENSG00000169598	DFFB	DNA fragmentation factor, 40kDa, beta polypeptide (caspase-activated DNase) [Source:HGNC Symbol;Acc:2773]	chr1	+	protein_coding	chr1:3773845-3801993		1.66833	3.17846	1.45365e-12	6.9916e-12	up	3.09763	9.86948	TRUE
ENSG00000128191	DGCR8	DGCR8 microprocessor complex subunit [Source:HGNC Symbol;Acc:2847]	chr22	+	protein_coding	chr22:20067755-20099400		1.15703	2.22998	3.84763e-08	1.12231e-07	up	27.9053	62.3538	TRUE
ENSG00000136267	DGKB	diacylglycerol kinase, beta 90kDa [Source:HGNC Symbol;Acc:2850]	chr7	-	protein_coding	chr7:14184674-15014402		4.13219	17.5353	2.20175e-12	1.03631e-11	up	0.0480671	0.876985	TRUE
ENSG00000162496	DHRS3	dehydrogenase/reductase (SDR family) member 3 [Source:HGNC Symbol;Acc:17693]	chr1	-	protein_coding	chr1:12627939-12677737		1.01699	2.0237	1.23308e-06	3.00233e-06	up	31.1298	63.1239	TRUE
ENSG00000197775	DHRS4-AS1		chr14	+	protein_coding	chr14:24407940-24409196		2.25638	4.77791	3.92463e-08	1.14328e-07	up	0.239736	1.15512	TRUE
ENSG00000150764	DIXDC1	DIX domain containing 1 [Source:HGNC Symbol;Acc:23695]	chr11	+	protein_coding	chr11:111797868-111893308		1.26626	2.40537	0.000129126	0.000247006	up	0.647288	1.56281	TRUE
ENSG00000132535	DLG4	discs, large homolog 4 (Drosophila) [Source:HGNC Symbol;Acc:2903]	chr17	-	protein_coding	chr17:7093209-7123021		1.36441	2.57471	0.000988032	0.00169153	up	0.323644	0.838028	TRUE
ENSG00000090932	DLL3	delta-like 3 (Drosophila) [Source:HGNC Symbol;Acc:2909]	chr19	+	protein_coding	chr19:39989535-39999121		1.99626	3.98965	2.03872e-09	6.8603e-09	up	0.491459	1.9705	TRUE
ENSG00000128917	DLL4	delta-like 4 (Drosophila) [Source:HGNC Symbol;Acc:2910]	chr15	+	protein_coding	chr15:41221538-41231237		2.72319	6.60333	2.03869e-07	5.43871e-07	up	0.107881	0.724781	TRUE
ENSG00000115844	DLX2	distal-less homeobox 2 [Source:HGNC Symbol;Acc:2915]	chr2	-	protein_coding	chr2:172964167-172967628		1.33515	2.52302	0.000137337	0.000261783	up	0.52742	1.33631	TRUE
ENSG00000100206	DMC1	DNA meiotic recombinase 1 [Source:HGNC Symbol;Acc:2927]	chr22	-	protein_coding	chr22:38914954-38966291		2.29422	4.90489	5.20429e-09	1.66993e-08	up	0.267905	1.32431	TRUE
ENSG00000176399	DMRTA1	DMRT-like family A1 [Source:HGNC Symbol;Acc:13826]	chr9	+	protein_coding	chr9:22446840-22455739		2.64552	6.25719	2.00128e-06	4.75345e-06	up	0.0958945	0.611534	TRUE
ENSG00000185800	DMWD	dystrophia myotonica, WD repeat containing [Source:HGNC Symbol;Acc:2936]	chr19	-	protein_coding	chr19:46286205-46296060		1.04137	2.05818	7.46728e-07	1.85962e-06	up	26.0277	53.6777	TRUE
ENSG00000154099	DNAAF1	dynein, axonemal, assembly factor 1 [Source:HGNC Symbol;Acc:30539]	chr16	+	protein_coding	chr16:84178865-84212373		3.82271	14.1498	7.56015e-21	8.85722e-20	up	0.144321	2.07197	TRUE
ENSG00000105877	DNAH11	dynein, axonemal, heavy chain 11 [Source:HGNC Symbol;Acc:2942]	chr7	+	protein_coding	chr7:21582833-21941457		1.46732	2.76508	1.07377e-05	2.34794e-05	up	0.587354	1.63076	TRUE
ENSG00000172404	DNAJB7	DnaJ (Hsp40) homolog, subfamily B, member 7 [Source:HGNC Symbol;Acc:24986]	chr22	-	protein_coding	chr22:41255553-41258130		4.41467	21.3278	5.67737e-15	3.57226e-14	up	0.0479473	1.06452	TRUE
ENSG00000135392	DNAJC14	DnaJ (Hsp40) homolog, subfamily C, member 14 [Source:HGNC Symbol;Acc:24581]	chr12	-	protein_coding	chr12:56214744-56224608		1.90796	3.75279	4.69147e-19	4.61668e-18	up	26.9305	101.27	TRUE
ENSG00000116138	DNAJC16	DnaJ (Hsp40) homolog, subfamily C, member 16 [Source:HGNC Symbol;Acc:29157]	chr1	+	protein_coding	chr1:15853308-15918874		1.10445	2.15016	1.38794e-07	3.77884e-07	up	33.2147	71.5608	TRUE
ENSG00000170946	DNAJC24	DnaJ (Hsp40) homolog, subfamily C, member 24 [Source:HGNC Symbol;Acc:26979]	chr11	+	protein_coding	chr11:31391387-31453396		1.94671	3.85493	4.84501e-17	3.85061e-16	up	3.54822	13.7108	TRUE
ENSG00000244115	DNAJC25-GNG10	DNAJC25-GNG10 readthrough [Source:HGNC Symbol;Acc:37501]	chr9	+	protein_coding	chr9:114393666-114432509		2.81229	7.02401	5.04069e-24	8.14911e-23	up	0.812107	5.72735	TRUE
ENSG00000115137	DNAJC27	DnaJ (Hsp40) homolog, subfamily C, member 27 [Source:HGNC Symbol;Acc:30290]	chr2	-	protein_coding	chr2:25166505-25194963		1.61701	3.06738	2.63535e-11	1.09867e-10	up	2.44531	7.5196	TRUE
ENSG00000177692	DNAJC28	DnaJ (Hsp40) homolog, subfamily C, member 28 [Source:HGNC Symbol;Acc:1297]	chr21	-	protein_coding	chr21:34860497-34864027		1.51557	2.85913	0.000684316	0.00119501	up	0.251723	0.724781	TRUE
ENSG00000119661	DNAL1	dynein, axonemal, light chain 1 [Source:HGNC Symbol;Acc:23247]	chr14	+	protein_coding	chr14:74111578-74170435		1.43911	2.71153	8.78588e-12	3.8705e-11	up	34.0712	92.5713	TRUE
ENSG00000100246	DNAL4	dynein, axonemal, light chain 4 [Source:HGNC Symbol;Acc:2955]	chr22	-	protein_coding	chr22:39174513-39190203		1.41432	2.66534	7.48636e-10	2.64812e-09	up	4.17141	11.1435	TRUE
ENSG00000088305	DNMT3B	DNA (cytosine-5-)-methyltransferase 3 beta [Source:HGNC Symbol;Acc:2979]	chr20	+	protein_coding	chr20:31350191-31397162		1.16454	2.24162	1.19754e-07	3.2874e-07	up	7.74348	17.3947	TRUE
ENSG00000149927	DOC2A	double C2-like domains, alpha [Source:HGNC Symbol;Acc:2985]	chr16	-	protein_coding	chr16:30016830-30034591		1.89177	3.7109	2.32237e-06	5.47531e-06	up	0.292358	1.09238	TRUE
ENSG00000088538	DOCK3	dedicator of cytokinesis 3 [Source:HGNC Symbol;Acc:2989]	chr3	+	protein_coding	chr3:50712672-51421629		1.09391	2.13452	0.0190614	0.0271955	up	0.26371	0.566235	TRUE
ENSG00000107099	DOCK8	dedicator of cytokinesis 8 [Source:HGNC Symbol;Acc:19191]	chr9	+	protein_coding	chr9:214854-465259		3.26211	9.59384	1.03729e-09	3.61917e-09	up	0.0843872	0.828062	TRUE
ENSG00000125170	DOK4	docking protein 4 [Source:HGNC Symbol;Acc:19868]	chr16	-	protein_coding	chr16:57505863-57521239		1.58629	3.00277	2.80089e-13	1.45417e-12	up	10.5604	31.7771	TRUE
ENSG00000121570	DPPA4	developmental pluripotency associated 4 [Source:HGNC Symbol;Acc:19200]	chr3	-	protein_coding	chr3:109044988-109056419		4.8099	28.0495	2.99256e-33	1.24959e-31	up	0.113635	3.24679	TRUE
ENSG00000178904	DPY19L3	dpy-19-like 3 (C. elegans) [Source:HGNC Symbol;Acc:27120]	chr19	+	protein_coding	chr19:32896449-32976801		1.07906	2.11266	5.92598e-07	1.49533e-06	up	11.0067	23.3015	TRUE
ENSG00000136048	DRAM1	DNA-damage regulated autophagy modulator 1 [Source:HGNC Symbol;Acc:25645]	chr12	+	protein_coding	chr12:102271129-102405908		1.18621	2.27555	2.22369e-08	6.66169e-08	up	19.7335	44.996	TRUE
ENSG00000162490	DRAXIN	dorsal inhibitory axon guidance protein [Source:HGNC Symbol;Acc:25054]	chr1	+	protein_coding	chr1:11751786-11785914		4.95587	31.0359	1.78299e-16	1.31779e-15	up	0.0332035	1.09147	TRUE
ENSG00000157538	DSCR3	Down syndrome critical region gene 3 [Source:HGNC Symbol;Acc:3044]	chr21	-	protein_coding	chr21:38595721-38640262		1.22584	2.33892	5.8334e-09	1.86261e-08	up	28.6719	67.1965	TRUE
ENSG00000129480	DTD2	D-tyrosyl-tRNA deacylase 2 (putative) [Source:HGNC Symbol;Acc:20277]	chr14	-	protein_coding	chr14:31915242-31926716		2.26171	4.79561	2.60168e-25	4.76883e-24	up	17.3253	83.2572	TRUE
ENSG00000134769	DTNA	dystrobrevin, alpha [Source:HGNC Symbol;Acc:3057]	chr18	+	protein_coding	chr18:32073254-32471808		2.26234	4.79769	4.89869e-07	1.2476e-06	up	0.187714	0.909826	TRUE
ENSG00000163840	DTX3L	deltex 3-like (Drosophila) [Source:HGNC Symbol;Acc:30323]	chr3	+	protein_coding	chr3:122283085-122294050		1.09524	2.13649	1.31688e-07	3.59658e-07	up	94.7554	202.847	TRUE
ENSG00000137857	DUOX1	dual oxidase 1 [Source:HGNC Symbol;Acc:3062]	chr15	+	protein_coding	chr15:45422131-45457774		2.02648	4.07409	8.59832e-11	3.37302e-10	up	0.60929	2.49325	TRUE
ENSG00000140279	DUOX2	dual oxidase 2 [Source:HGNC Symbol;Acc:13273]	chr15	-	protein_coding	chr15:45384848-45406542		3.16494	8.96898	1.0317e-23	1.59842e-22	up	0.423135	3.81824	TRUE
ENSG00000167065	DUSP18	dual specificity phosphatase 18 [Source:HGNC Symbol;Acc:18484]	chr22	-	protein_coding	chr22:31048038-31063877		1.73565	3.3303	2.05051e-14	1.21575e-13	up	4.71274	15.7305	TRUE
ENSG00000162999	DUSP19	dual specificity phosphatase 19 [Source:HGNC Symbol;Acc:18894]	chr2	+	protein_coding	chr2:183943287-183964733		2.14059	4.40943	4.11717e-14	2.35264e-13	up	0.875517	3.87486	TRUE
ENSG00000188542	DUSP28	dual specificity phosphatase 28 [Source:HGNC Symbol;Acc:33237]	chr2	+	protein_coding	chr2:241499471-241503431		3.21233	9.26843	2.29076e-39	1.88288e-37	up	2.04687	19.025	TRUE
ENSG00000108861	DUSP3	dual specificity phosphatase 3 [Source:HGNC Symbol;Acc:3069]	chr17	-	protein_coding	chr17:41843489-41856356		1.10358	2.14888	1.11328e-07	3.06796e-07	up	72.9359	157.043	TRUE
ENSG00000138166	DUSP5	dual specificity phosphatase 5 [Source:HGNC Symbol;Acc:3071]	chr10	+	protein_coding	chr10:112257596-112271302		1.70148	3.25235	7.11417e-16	4.90517e-15	up	69.6194	226.879	TRUE
ENSG00000164086	DUSP7	dual specificity phosphatase 7 [Source:HGNC Symbol;Acc:3073]	chr3	-	protein_coding	chr3:52082935-52090566		2.39169	5.24771	4.31071e-28	1.08058e-26	up	22.0917	116.169	TRUE
ENSG00000130829	DUSP9	dual specificity phosphatase 9 [Source:HGNC Symbol;Acc:3076]	chrX	+	protein_coding	chrX:152907946-152916781		1.19976	2.29701	0.00465994	0.00729639	up	0.323644	0.74743	TRUE
ENSG00000004975	DVL2	dishevelled segment polarity protein 2 [Source:HGNC Symbol;Acc:3086]	chr17	-	protein_coding	chr17:7128660-7137864		1.77948	3.43303	6.54487e-17	5.10801e-16	up	28.9242	99.4988	TRUE
ENSG00000127334	DYRK2	dual-specificity tyrosine-(Y)-phosphorylation regulated kinase 2 [Source:HGNC Symbol;Acc:3093]	chr12	+	protein_coding	chr12:68042118-68059186		1.40747	2.65271	2.85963e-11	1.18805e-10	up	26.2871	69.8734	TRUE
ENSG00000134874	DZIP1	DAZ interacting zinc finger protein 1 [Source:HGNC Symbol;Acc:20908]	chr13	-	protein_coding	chr13:96230457-96296957		2.04232	4.11907	0.000130643	0.000249694	up	0.132694	0.553778	TRUE
ENSG00000007968	E2F2	E2F transcription factor 2 [Source:HGNC Symbol;Acc:3114]	chr1	-	protein_coding	chr1:23832922-23857712		1.1983	2.29468	1.64169e-08	4.98895e-08	up	19.2073	44.1645	TRUE
ENSG00000133740	E2F5	E2F transcription factor 5, p130-binding [Source:HGNC Symbol;Acc:3119]	chr8	+	protein_coding	chr8:86089460-86129387		1.8146	3.51762	9.48646e-12	4.16035e-11	up	1.29398	4.56567	TRUE
ENSG00000255423	EBLN2	endogenous Bornavirus-like nucleoprotein 2 [Source:HGNC Symbol;Acc:25493]	chr3	+	protein_coding	chr3:73110810-73112488		3.60864	12.1985	1.51186e-20	1.72466e-19	up	0.179802	2.21964	TRUE
ENSG00000121310	ECHDC2	enoyl CoA hydratase domain containing 2 [Source:HGNC Symbol;Acc:23408]	chr1	-	protein_coding	chr1:53361656-53392884		1.79561	3.47162	8.9828e-08	2.50553e-07	up	0.511238	1.78319	TRUE
ENSG00000131080	EDA2R	ectodysplasin A2 receptor [Source:HGNC Symbol;Acc:17756]	chrX	-	protein_coding	chrX:65815479-65859108		1.28397	2.43509	3.37373e-06	7.81018e-06	up	1.2706	3.10297	TRUE
ENSG00000134109	EDEM1	ER degradation enhancer, mannosidase alpha-like 1 [Source:HGNC Symbol;Acc:18967]	chr3	+	protein_coding	chr3:5229331-5261642		1.99624	3.9896	6.6277e-21	7.81169e-20	up	64.4651	257.705	TRUE
ENSG00000172771	EFCAB12	EF-hand calcium binding domain 12 [Source:HGNC Symbol;Acc:28061]	chr3	-	protein_coding	chr3:129120164-129147494		1.73531	3.3295	0.000113732	0.000219008	up	0.22763	0.763964	TRUE
ENSG00000159658	EFCAB14	EF-hand calcium binding domain 14 [Source:HGNC Symbol;Acc:29051]	chr1	-	protein_coding	chr1:47124366-47184824		1.91477	3.77054	1.72213e-19	1.76126e-18	up	80.2832	303.316	TRUE
ENSG00000203666	EFCAB2	EF-hand calcium binding domain 2 [Source:HGNC Symbol;Acc:28166]	chr1	+	protein_coding	chr1:245133007-245290466		1.36978	2.5843	8.09344e-08	2.26759e-07	up	1.85244	4.79986	TRUE
ENSG00000241404	EGFL8	EGF-like-domain, multiple 8 [Source:HGNC Symbol;Acc:13944]	chr6	+	protein_coding	chr6:32132360-32136058		2.06091	4.17249	2.46949e-10	9.22632e-10	up	0.519029	2.17615	TRUE
ENSG00000135766	EGLN1	egl-9 family hypoxia-inducible factor 1 [Source:HGNC Symbol;Acc:1232]	chr1	-	protein_coding	chr1:231499497-231560790		1.59608	3.0232	4.66082e-14	2.6478e-13	up	33.2634	100.765	TRUE
ENSG00000120738	EGR1	early growth response 1 [Source:HGNC Symbol;Acc:3238]	chr5	+	protein_coding	chr5:137801179-137805004		1.09033	2.12923	1.62456e-07	4.38408e-07	up	61.6482	131.525	TRUE
ENSG00000149547	EI24	etoposide induced 2.4 [Source:HGNC Symbol;Acc:13276]	chr11	+	protein_coding	chr11:125439112-125454575		2.41891	5.34765	3.08407e-29	8.46467e-28	up	116.148	622.355	TRUE
ENSG00000176401	EID2B	EP300 interacting inhibitor of differentiation 2B [Source:HGNC Symbol;Acc:26796]	chr19	-	protein_coding	chr19:40021630-40023494		1.42698	2.68884	1.39718e-06	3.38501e-06	up	0.910998	2.45769	TRUE
ENSG00000255150	EID3	EP300 interacting inhibitor of differentiation 3 [Source:HGNC Symbol;Acc:32961]	chr12	+	protein_coding	chr12:104697517-104698980		3.21735	9.30077	5.19456e-26	1.02818e-24	up	0.479473	4.48458	TRUE
ENSG00000175376	EIF1AD	eukaryotic translation initiation factor 1A domain containing [Source:HGNC Symbol;Acc:28147]	chr11	-	protein_coding	chr11:65764016-65769647		1.46947	2.7692	3.16253e-12	1.45906e-11	up	36.38	100.946	TRUE
ENSG00000163412	EIF4E3	eukaryotic translation initiation factor 4E family member 3 [Source:HGNC Symbol;Acc:31837]	chr3	-	protein_coding	chr3:71724567-71803924		3.18429	9.09004	1.58976e-37	9.97077e-36	up	1.71411	15.6281	TRUE
ENSG00000148730	EIF4EBP2	eukaryotic translation initiation factor 4E binding protein 2 [Source:HGNC Symbol;Acc:3289]	chr10	+	protein_coding	chr10:72164135-72188374		2.82914	7.10649	3.21245e-38	2.23968e-36	up	162.913	1160.04	TRUE
ENSG00000163577	EIF5A2	eukaryotic translation initiation factor 5A2 [Source:HGNC Symbol;Acc:3301]	chr3	-	protein_coding	chr3:170606204-170626482		1.81811	3.52619	1.01591e-17	8.74128e-17	up	48.177	170.223	TRUE
ENSG00000141642	ELAC1	elaC ribonuclease Z 1 [Source:HGNC Symbol;Acc:14197]	chr18	+	protein_coding	chr18:48494361-48514491		1.0171	2.02384	8.98077e-06	1.98265e-05	up	4.66695	9.46586	TRUE
ENSG00000107105	ELAVL2	ELAV like neuron-specific RNA binding protein 2 [Source:HGNC Symbol;Acc:3313]	chr9	-	protein_coding	chr9:23690102-23826335		1.49514	2.81892	7.27502e-12	3.23226e-11	up	9.20587	26.0056	TRUE
ENSG00000126767	ELK1	ELK1, member of ETS oncogene family [Source:HGNC Symbol;Acc:3321]	chrX	-	protein_coding	chrX:47494920-47510003		3.79003	13.8329	9.52445e-61	5.94974e-58	up	17.297	239.767	TRUE
ENSG00000111145	ELK3	ELK3, ETS-domain protein (SRF accessory protein 2) [Source:HGNC Symbol;Acc:3325]	chr12	+	protein_coding	chr12:96588160-96663613		1.17916	2.26445	1.49186e-08	4.55938e-08	up	72.4963	164.492	TRUE
ENSG00000158711	ELK4	ELK4, ETS-domain protein (SRF accessory protein 1) [Source:HGNC Symbol;Acc:3326]	chr1	-	protein_coding	chr1:205577071-205601090		2.27626	4.8442	2.34682e-26	4.83514e-25	up	134.652	653.582	TRUE
ENSG00000118985	ELL2	elongation factor, RNA polymerase II, 2 [Source:HGNC Symbol;Acc:17064]	chr5	-	protein_coding	chr5:95220802-95297775		1.76277	3.39348	6.33876e-17	4.95706e-16	up	99.6101	338.699	TRUE
ENSG00000155849	ELMO1	engulfment and cell motility 1 [Source:HGNC Symbol;Acc:16286]	chr7	-	protein_coding	chr7:36893961-37488852		3.65124	12.5641	3.00417e-08	8.87052e-08	up	0.0437519	0.573483	TRUE
ENSG00000110675	ELMOD1	ELMO/CED-12 domain containing 1 [Source:HGNC Symbol;Acc:25334]	chr11	+	protein_coding	chr11:107461817-107537505		3.95095	15.4651	8.58185e-14	4.73077e-13	up	0.067246	1.07041	TRUE
ENSG00000164778	EN2	engrailed homeobox 2 [Source:HGNC Symbol;Acc:3343]	chr7	+	protein_coding	chr7:155250824-155257526		1.39245	2.62525	7.642e-07	1.901e-06	up	1.12676	2.96707	TRUE
ENSG00000151023	ENKUR	enkurin, TRPC channel interacting protein [Source:HGNC Symbol;Acc:28388]	chr10	-	protein_coding	chr10:25270908-25305089		2.01594	4.04444	0.00010106	0.000195788	up	0.143842	0.588884	TRUE
ENSG00000138185	ENTPD1	ectonucleoside triphosphate diphosphohydrolase 1 [Source:HGNC Symbol;Acc:3363]	chr10	+	protein_coding	chr10:97471536-97637023		2.33246	5.03664	1.66476e-17	1.39852e-16	up	0.979203	4.94957	TRUE
ENSG00000187097	ENTPD5	ectonucleoside triphosphate diphosphohydrolase 5 [Source:HGNC Symbol;Acc:3367]	chr14	-	protein_coding	chr14:74424713-74486102		1.47408	2.77806	4.3525e-12	1.97884e-11	up	20.1618	56.1252	TRUE
ENSG00000198018	ENTPD7	ectonucleoside triphosphate diphosphohydrolase 7 [Source:HGNC Symbol;Acc:19745]	chr10	+	protein_coding	chr10:101419263-101465997		1.35675	2.56107	1.44108e-10	5.51602e-10	up	24.4651	62.7839	TRUE
ENSG00000163378	EOGT	EGF domain-specific O-linked N-acetylglucosamine (GlcNAc) transferase [Source:HGNC Symbol;Acc:28526]	chr3	-	protein_coding	chr3:69024365-69063112		1.01469	2.02046	2.55907e-06	5.99985e-06	up	11.4158	23.1128	TRUE
ENSG00000159023	EPB41	erythrocyte membrane protein band 4.1 (elliptocytosis 1, RH-linked) [Source:HGNC Symbol;Acc:3377]	chr1	+	protein_coding	chr1:29213603-29446553		1.13415	2.1949	7.44728e-08	2.09519e-07	up	25.1184	55.2437	TRUE
ENSG00000095203	EPB41L4B	erythrocyte membrane protein band 4.1 like 4B [Source:HGNC Symbol;Acc:19818]	chr9	-	protein_coding	chr9:111934255-112083244		1.0298	2.04175	1.85659e-06	4.42798e-06	up	11.1477	22.8079	TRUE
ENSG00000183317	EPHA10	EPH receptor A10 [Source:HGNC Symbol;Acc:19987]	chr1	-	protein_coding	chr1:38179552-38230805		2.70989	6.54273	3.98256e-24	6.5263e-23	up	1.03123	6.77127	TRUE
ENSG00000172031	EPHX4	epoxide hydrolase 4 [Source:HGNC Symbol;Acc:23758]	chr1	+	protein_coding	chr1:92495539-92529093		1.7765	3.42594	2.66718e-12	1.23968e-11	up	1.71411	5.88884	TRUE
ENSG00000101448	EPPIN	epididymal peptidase inhibitor [Source:HGNC Symbol;Acc:15932]	chr20	-	protein_coding	chr20:44165625-44176391		2.80125	6.97045	4.17259e-10	1.52109e-09	up	0.156188	1.10257	TRUE
ENSG00000258838	ERCC6-PGBD3	ERCC6-PGBD3 readthrough [Source:HGNC Symbol;Acc:48347]	chr10	-	protein_coding	chr10:50723247-50747584		1.30686	2.47403	0.000111177	0.000214485	up	0.594186	1.47584	TRUE
ENSG00000124882	EREG	epiregulin [Source:HGNC Symbol;Acc:3443]	chr4	+	protein_coding	chr4:75230860-75254468		1.50643	2.84106	7.40398e-12	3.28489e-11	up	7.80557	22.2236	TRUE
ENSG00000113719	ERGIC1	endoplasmic reticulum-golgi intermediate compartment (ERGIC) 1 [Source:HGNC Symbol;Acc:29205]	chr5	+	protein_coding	chr5:172261278-172379688		1.33651	2.52539	2.11996e-10	7.96807e-10	up	34.4624	87.2065	TRUE
ENSG00000196678	ERI2	ERI1 exoribonuclease family member 2 [Source:HGNC Symbol;Acc:30541]	chr16	-	protein_coding	chr16:20791515-20911671		1.0613	2.08682	5.72783e-07	1.44884e-06	up	18.2093	38.0768	TRUE
ENSG00000178607	ERN1	endoplasmic reticulum to nucleus signaling 1 [Source:HGNC Symbol;Acc:3449]	chr17	-	protein_coding	chr17:62116502-62208179		1.16574	2.24348	4.12776e-08	1.19887e-07	up	17.9928	40.4489	TRUE
ENSG00000086619	ERO1LB	ERO1-like beta (S. cerevisiae) [Source:HGNC Symbol;Acc:14355]	chr1	-	protein_coding	chr1:236378855-236445319		1.37885	2.6006	6.13027e-07	1.54339e-06	up	1.22829	3.20376	TRUE
ENSG00000213462	ERV3-1	endogenous retrovirus group 3, member 1 [Source:HGNC Symbol;Acc:3454]	chr7	-	protein_coding	chr7:64451187-64467121		2.84538	7.18693	1.03394e-24	1.80414e-23	up	0.821456	5.92758	TRUE
ENSG00000242950	ERVW-1	endogenous retrovirus group W, member 1 [Source:HGNC Symbol;Acc:13525]	chr7	-	protein_coding	chr7:92097694-92107300		2.97941	7.88662	3.04326e-15	1.95262e-14	up	0.239137	1.90323	TRUE
ENSG00000158220	ESYT3	extended synaptotagmin-like protein 3 [Source:HGNC Symbol;Acc:24295]	chr3	+	protein_coding	chr3:138153428-138200528		1.62444	3.08323	5.60878e-06	1.26964e-05	up	0.44531	1.3798	TRUE
ENSG00000244405	ETV5	ets variant 5 [Source:HGNC Symbol;Acc:3494]	chr3	-	protein_coding	chr3:185764097-185828107		1.02835	2.03969	8.77961e-07	2.17017e-06	up	37.1471	75.9208	TRUE
ENSG00000139083	ETV6	ets variant 6 [Source:HGNC Symbol;Acc:3495]	chr12	+	protein_coding	chr12:11802788-12048336		2.25908	4.78687	6.76051e-26	1.32139e-24	up	66.2511	317.771	TRUE
ENSG00000067208	EVI5	ecotropic viral integration site 5 [Source:HGNC Symbol;Acc:3501]	chr1	-	protein_coding	chr1:92974253-93257961		1.25925	2.39372	1.8168e-09	6.16133e-09	up	45.2262	108.476	TRUE
ENSG00000178997	EXD1	exonuclease 3'-5' domain containing 1 [Source:HGNC Symbol;Acc:28507]	chr15	-	protein_coding	chr15:41474923-41522941		3.82204	14.1432	6.43074e-45	8.96686e-43	up	0.815823	11.587	TRUE
ENSG00000070367	EXOC5	exocyst complex component 5 [Source:HGNC Symbol;Acc:10696]	chr14	-	protein_coding	chr14:57670518-57735726		1.02291	2.03201	7.72113e-07	1.91977e-06	up	132.478	269.732	TRUE
ENSG00000157036	EXOG	endo/exonuclease (5'-3'), endonuclease G-like [Source:HGNC Symbol;Acc:3347]	chr3	+	protein_coding	chr3:38537618-38583652		1.31364	2.48568	1.46853e-08	4.49247e-08	up	3.85975	9.61603	TRUE
ENSG00000130713	EXOSC2	exosome component 2 [Source:HGNC Symbol;Acc:17097]	chr9	+	protein_coding	chr9:133569108-133580248		1.06874	2.09759	4.44088e-07	1.13582e-06	up	20.2517	42.5662	TRUE
ENSG00000223496	EXOSC6	exosome component 6 [Source:HGNC Symbol;Acc:19055]	chr16	-	protein_coding	chr16:70284134-70285833		1.49122	2.81126	2.26673e-12	1.06529e-11	up	22.1749	62.4664	TRUE
ENSG00000110723	EXPH5	exophilin 5 [Source:HGNC Symbol;Acc:30578]	chr11	-	protein_coding	chr11:108376158-108464465		1.17465	2.25738	3.0547e-08	9.00799e-08	up	19.5083	44.1274	TRUE
ENSG00000188107	EYS	eyes shut homolog (Drosophila) [Source:HGNC Symbol;Acc:21555]	chr6	-	protein_coding	chr6:64429876-66417118		1.5402	2.90835	5.13009e-07	1.30419e-06	up	0.7632	2.2278	TRUE
ENSG00000117525	F3	coagulation factor III (thromboplastin, tissue factor) [Source:HGNC Symbol;Acc:3541]	chr1	-	protein_coding	chr1:94994781-95007356		1.07347	2.10449	1.99334e-07	5.32409e-07	up	1072.1	2260.69	TRUE
ENSG00000183688	FAM101B	family with sequence similarity 101, member B [Source:HGNC Symbol;Acc:28705]	chr17	-	protein_coding	chr17:289769-295730		2.70529	6.5219	9.90838e-32	3.58193e-30	up	4.20054	27.4606	TRUE
ENSG00000167106	FAM102A	family with sequence similarity 102, member A [Source:HGNC Symbol;Acc:31419]	chr9	-	protein_coding	chr9:130702858-130742792		1.02603	2.03641	9.58782e-07	2.36172e-06	up	34.0545	69.4884	TRUE
ENSG00000162636	FAM102B	family with sequence similarity 102, member B [Source:HGNC Symbol;Acc:27637]	chr1	+	protein_coding	chr1:109102711-109187522		2.40012	5.27848	6.63058e-27	1.44623e-25	up	7.29997	38.6175	TRUE
ENSG00000154124	FAM105B	family with sequence similarity 105, member B [Source:HGNC Symbol;Acc:25118]	chr5	+	protein_coding	chr5:14664773-14699820		1.36321	2.57257	7.80956e-11	3.08218e-10	up	51.2948	132.224	TRUE
ENSG00000065809	FAM107B	family with sequence similarity 107, member B [Source:HGNC Symbol;Acc:23726]	chr10	-	protein_coding	chr10:14560556-14816896		1.06654	2.09441	3.78121e-07	9.7573e-07	up	29.7872	62.5124	TRUE
ENSG00000100376	FAM118A	family with sequence similarity 118, member A [Source:HGNC Symbol;Acc:1313]	chr22	+	protein_coding	chr22:45704849-45737836		1.04605	2.06487	1.35117e-06	3.28014e-06	up	10.574	21.8793	TRUE
ENSG00000188938	FAM120AOS	family with sequence similarity 120A opposite strand [Source:HGNC Symbol;Acc:23389]	chr9	-	protein_coding	chr9:96208776-96215874		1.88539	3.69453	1.2853e-18	1.20411e-17	up	24.4171	90.3938	TRUE
ENSG00000187866	FAM122A	family with sequence similarity 122A [Source:HGNC Symbol;Acc:23490]	chr9	+	protein_coding	chr9:71394964-71398609		1.64996	3.13826	2.45008e-14	1.43846e-13	up	12.0348	37.8472	TRUE
ENSG00000155744	FAM126B	family with sequence similarity 126, member B [Source:HGNC Symbol;Acc:28593]	chr2	-	protein_coding	chr2:201838441-201936394		1.01652	2.02304	1.35909e-06	3.29682e-06	up	25.7332	52.1643	TRUE
ENSG00000167483	FAM129C	family with sequence similarity 129, member C [Source:HGNC Symbol;Acc:24130]	chr19	+	protein_coding	chr19:17634110-17664648		2.54977	5.85543	5.83666e-23	8.5029e-22	up	1.31363	7.71665	TRUE
ENSG00000178752	FAM132B	family with sequence similarity 132, member B [Source:HGNC Symbol;Acc:26727]	chr2	+	protein_coding	chr2:239067623-239077541		1.00449	2.00623	0.0279095	0.0387916	up	0.287684	0.580278	TRUE
ENSG00000144567	FAM134A	family with sequence similarity 134, member A [Source:HGNC Symbol;Acc:28450]	chr2	+	protein_coding	chr2:220040947-220050201		1.69004	3.22666	1.25031e-15	8.40553e-15	up	50.4477	163.104	TRUE
ENSG00000141699	FAM134C	family with sequence similarity 134, member C [Source:HGNC Symbol;Acc:27258]	chr17	-	protein_coding	chr17:40731531-40762641		2.17409	4.51301	3.34316e-24	5.51904e-23	up	57.2966	259.099	TRUE
ENSG00000082269	FAM135A	family with sequence similarity 135, member A [Source:HGNC Symbol;Acc:21084]	chr6	+	protein_coding	chr6:71122644-71270877		1.002	2.00278	2.19128e-06	5.18031e-06	up	20.009	40.1549	TRUE
ENSG00000204677	FAM153C	family with sequence similarity 153, member C [Source:HGNC Symbol;Acc:33936]	chr5	+	protein_coding	chr5:177433406-177482560		5.65965	50.5503	1.59225e-17	1.34121e-16	up	0.0192988	1.07471	TRUE
ENSG00000182646	FAM156A	family with sequence similarity 156, member A [Source:HGNC Symbol;Acc:30114]	chrX	-	protein_coding	chrX:52976462-53024651		1.62493	3.08427	2.44164e-09	8.1508e-09	up	1.21918	3.7718	TRUE
ENSG00000144369	FAM171B	family with sequence similarity 171, member B [Source:HGNC Symbol;Acc:29412]	chr2	+	protein_coding	chr2:187558698-187630685		1.3179	2.49303	1.04586e-09	3.64824e-09	up	11.4234	28.5382	TRUE
ENSG00000113391	FAM172A	family with sequence similarity 172, member A [Source:HGNC Symbol;Acc:25365]	chr5	-	protein_coding	chr5:92953775-93447404		1.22757	2.34172	4.01093e-08	1.16646e-07	up	5.99341	14.0653	TRUE
ENSG00000189350	FAM179A	family with sequence similarity 179, member A [Source:HGNC Symbol;Acc:33715]	chr2	+	protein_coding	chr2:29179477-29284239		2.82447	7.08353	2.94986e-18	2.65522e-17	up	0.417381	2.97432	TRUE
ENSG00000047662	FAM184B	family with sequence similarity 184, member B [Source:HGNC Symbol;Acc:29235]	chr4	-	protein_coding	chr4:17630929-17783135		3.61143	12.2222	1.71284e-14	1.0241e-13	up	0.103326	1.28739	TRUE
ENSG00000165669	FAM204A	family with sequence similarity 204, member A [Source:HGNC Symbol;Acc:25794]	chr10	-	protein_coding	chr10:120065401-120101840		2.05052	4.14254	1.24332e-21	1.59024e-20	up	28.6844	119.068	TRUE
ENSG00000116199	FAM20B	family with sequence similarity 20, member B [Source:HGNC Symbol;Acc:23017]	chr1	+	protein_coding	chr1:178994939-179045697		1.61028	3.0531	2.19213e-14	1.29382e-13	up	51.3844	157.196	TRUE
ENSG00000177150	FAM210A	family with sequence similarity 210, member A [Source:HGNC Symbol;Acc:28346]	chr18	-	protein_coding	chr18:13663346-13726662		1.27433	2.41886	1.08847e-09	3.78928e-09	up	55.8705	135.414	TRUE
ENSG00000181350	FAM211A	family with sequence similarity 211, member A [Source:HGNC Symbol;Acc:32403]	chr17	-	protein_coding	chr17:16344891-16395467		3.59774	12.1068	5.1754e-48	1.03621e-45	up	1.94186	23.578	TRUE
ENSG00000196227	FAM217B	family with sequence similarity 217, member B [Source:HGNC Symbol;Acc:16170]	chr20	+	protein_coding	chr20:58508819-58523735		1.61051	3.0536	4.24489e-14	2.42297e-13	up	21.0895	64.5304	TRUE
ENSG00000178761	FAM219B	family with sequence similarity 219, member B [Source:HGNC Symbol;Acc:24695]	chr15	-	protein_coding	chr15:75192328-75199462		1.79476	3.46959	9.36566e-15	5.73808e-14	up	3.64399	12.673	TRUE
ENSG00000188732	FAM221A	family with sequence similarity 221, member A [Source:HGNC Symbol;Acc:27977]	chr7	+	protein_coding	chr7:23719749-23742868		3.42622	10.7497	4.17542e-41	3.97607e-39	up	1.35787	14.6447	TRUE
ENSG00000184949	FAM227A	family with sequence similarity 227, member A [Source:HGNC Symbol;Acc:44197]	chr22	-	protein_coding	chr22:38974125-39052634		2.2772	4.84736	2.7913e-09	9.24926e-09	up	0.289482	1.41355	TRUE
ENSG00000185112	FAM43A	family with sequence similarity 43, member A [Source:HGNC Symbol;Acc:26888]	chr3	+	protein_coding	chr3:194406622-194409762		2.12291	4.35571	1.43633e-14	8.65068e-14	up	0.994906	4.34869	TRUE
ENSG00000183508	FAM46C	family with sequence similarity 46, member C [Source:HGNC Symbol;Acc:24712]	chr1	+	protein_coding	chr1:118148556-118170994		1.58117	2.99213	4.54181e-11	1.84328e-10	up	2.67306	8.01789	TRUE
ENSG00000189157	FAM47E	family with sequence similarity 47, member E [Source:HGNC Symbol;Acc:34343]	chr4	+	protein_coding	chr4:77135193-77204933		1.34603	2.54212	8.79264e-08	2.45556e-07	up	2.03776	5.19351	TRUE
ENSG00000153310	FAM49B	family with sequence similarity 49, member B [Source:HGNC Symbol;Acc:25216]	chr8	-	protein_coding	chr8:130851839-131029375		1.46658	2.76366	2.55131e-12	1.19222e-11	up	75.2547	208.394	TRUE
ENSG00000120709	FAM53C	family with sequence similarity 53, member C [Source:HGNC Symbol;Acc:1336]	chr5	+	protein_coding	chr5:137667624-137685416		2.04735	4.13345	1.2702e-21	1.62065e-20	up	31.9752	132.436	TRUE
ENSG00000149926	FAM57B	family with sequence similarity 57, member B [Source:HGNC Symbol;Acc:25295]	chr16	-	protein_coding	chr16:30035748-30064299		3.29827	9.83738	1.07919e-12	5.26678e-12	up	0.120348	1.20359	TRUE
ENSG00000139146	FAM60A	family with sequence similarity 60, member A [Source:HGNC Symbol;Acc:30702]	chr12	-	protein_coding	chr12:31433518-31479992		1.58491	2.99989	5.03523e-14	2.85427e-13	up	58.7794	176.685	TRUE
ENSG00000205085	FAM71F2	family with sequence similarity 71, member F2 [Source:HGNC Symbol;Acc:27998]	chr7	+	protein_coding	chr7:128312342-128326929		1.95864	3.88694	1.65034e-05	3.52501e-05	up	0.203776	0.799297	TRUE
ENSG00000009780	FAM76A	family with sequence similarity 76, member A [Source:HGNC Symbol;Acc:28530]	chr1	+	protein_coding	chr1:28052490-28089633		1.48045	2.79036	2.0589e-11	8.69727e-11	up	7.16811	20.0447	TRUE
ENSG00000077458	FAM76B	family with sequence similarity 76, member B [Source:HGNC Symbol;Acc:28492]	chr11	-	protein_coding	chr11:95502106-95523573		1.81361	3.5152	1.6333e-16	1.21203e-15	up	8.30686	29.263	TRUE
ENSG00000126882	FAM78A	family with sequence similarity 78, member A [Source:HGNC Symbol;Acc:25465]	chr9	-	protein_coding	chr9:134133463-134151934		2.43681	5.41444	1.40546e-05	3.02245e-05	up	0.101648	0.56012	TRUE
ENSG00000157470	FAM81A	family with sequence similarity 81, member A [Source:HGNC Symbol;Acc:28379]	chr15	+	protein_coding	chr15:59664892-59815748		1.72278	3.30072	4.53998e-12	2.05927e-11	up	1.97782	6.54568	TRUE
ENSG00000133477	FAM83F	family with sequence similarity 83, member F [Source:HGNC Symbol;Acc:25148]	chr22	+	protein_coding	chr22:40390953-40439533		1.53246	2.89279	3.78624e-13	1.93677e-12	up	38.2041	110.739	TRUE
ENSG00000162981	FAM84A	family with sequence similarity 84, member A [Source:HGNC Symbol;Acc:20743]	chr2	+	protein_coding	chr2:14772810-14790933		1.19102	2.28314	1.35994e-06	3.29836e-06	up	2.42793	5.5568	TRUE
ENSG00000168672	FAM84B	family with sequence similarity 84, member B [Source:HGNC Symbol;Acc:24166]	chr8	-	protein_coding	chr8:127564687-127570638		1.23482	2.35352	2.6688e-09	8.86402e-09	up	231.188	545.186	TRUE
ENSG00000166797	FAM96A	family with sequence similarity 96, member A [Source:HGNC Symbol;Acc:26235]	chr15	-	protein_coding	chr15:64364758-64386217		1.27737	2.42397	1.47459e-09	5.06126e-09	up	25.1124	60.9948	TRUE
ENSG00000187268	FAM9C	family with sequence similarity 9, member C [Source:HGNC Symbol;Acc:18405]	chrX	-	protein_coding	chrX:13053737-13062801		1.83448	3.56642	0.000212391	0.000395813	up	0.172131	0.620141	TRUE
ENSG00000152767	FARP1	FERM, RhoGEF (ARHGEF) and pleckstrin domain protein 1 (chondrocyte-derived) [Source:HGNC Symbol;Acc:3591]	chr13	+	protein_coding	chr13:98794816-99102027		4.08439	16.9638	4.28283e-35	2.10994e-33	up	0.279533	4.78265	TRUE
ENSG00000165323	FAT3	FAT atypical cadherin 3 [Source:HGNC Symbol;Acc:23112]	chr11	+	protein_coding	chr11:92085262-92629618		3.4603	11.0066	3.64906e-10	1.33805e-09	up	0.0724004	0.818096	TRUE
ENSG00000146267	FAXC	failed axon connections homolog (Drosophila) [Source:HGNC Symbol;Acc:20742]	chr6	-	protein_coding	chr6:99719045-99797938		2.14496	4.42279	5.60502e-17	4.42089e-16	up	1.49655	6.63877	TRUE
ENSG00000171823	FBXL14	F-box and leucine-rich repeat protein 14 [Source:HGNC Symbol;Acc:28624]	chr12	-	protein_coding	chr12:1675159-1703331		1.48078	2.79099	1.47839e-11	6.33415e-11	up	8.18699	22.8985	TRUE
ENSG00000108306	FBXL20	F-box and leucine-rich repeat protein 20 [Source:HGNC Symbol;Acc:24679]	chr17	-	protein_coding	chr17:37415384-37558776		1.0613	2.08681	1.76819e-06	4.22941e-06	up	6.73659	14.0879	TRUE
ENSG00000118564	FBXL5	F-box and leucine-rich repeat protein 5 [Source:HGNC Symbol;Acc:13602]	chr4	-	protein_coding	chr4:15606162-15683302		1.05953	2.08425	5.84955e-07	1.47724e-06	up	18.7833	39.2288	TRUE
ENSG00000141665	FBXO15	F-box protein 15 [Source:HGNC Symbol;Acc:13617]	chr18	-	protein_coding	chr18:71740588-71815100		2.29343	4.9022	1.68299e-06	4.03488e-06	up	0.157986	0.783669	TRUE
ENSG00000147364	FBXO25	F-box protein 25 [Source:HGNC Symbol;Acc:13596]	chr8	+	protein_coding	chr8:356428-421225		1.06807	2.09662	3.01358e-06	7.01702e-06	up	4.68493	9.84411	TRUE
ENSG00000161243	FBXO27	F-box protein 27 [Source:HGNC Symbol;Acc:18753]	chr19	-	protein_coding	chr19:39481354-39523425		1.4393	2.71189	2.35169e-11	9.85412e-11	up	12.7196	34.5657	TRUE
ENSG00000151876	FBXO4	F-box protein 4 [Source:HGNC Symbol;Acc:13583]	chr5	+	protein_coding	chr5:41925356-41941845		1.41063	2.65853	8.05273e-10	2.83945e-09	up	4.20761	11.2115	TRUE
ENSG00000177051	FBXO46	F-box protein 46 [Source:HGNC Symbol;Acc:25069]	chr19	-	protein_coding	chr19:46213887-46234162		1.57977	2.98922	3.159e-13	1.62765e-12	up	11.0998	33.2493	TRUE
ENSG00000204923	FBXO48	F-box protein 48 [Source:HGNC Symbol;Acc:33857]	chr2	-	protein_coding	chr2:68686551-68694390		1.65266	3.14413	2.85253e-12	1.32308e-11	up	2.99395	9.43619	TRUE
ENSG00000171931	FBXW10	F-box and WD repeat domain containing 10 [Source:HGNC Symbol;Acc:1211]	chr17	+	protein_coding	chr17:18647326-18682662		1.88228	3.68656	4.88527e-11	1.97446e-10	up	0.899371	3.32742	TRUE
ENSG00000072803	FBXW11	F-box and WD repeat domain containing 11 [Source:HGNC Symbol;Acc:13607]	chr5	-	protein_coding	chr5:171288553-171433877		1.16089	2.23596	2.50652e-08	7.4589e-08	up	65.9035	147.651	TRUE
ENSG00000119402	FBXW2	F-box and WD repeat domain containing 2 [Source:HGNC Symbol;Acc:13608]	chr9	-	protein_coding	chr9:123514256-123555690		2.03851	4.10821	1.2997e-21	1.65558e-20	up	49.5719	204.061	TRUE
ENSG00000186431	FCAR	Fc fragment of IgA, receptor for [Source:HGNC Symbol;Acc:3608]	chr19	+	protein_coding	chr19:55385704-55401838		4.50357	22.6834	6.2219e-24	9.89484e-23	up	0.0887024	2.0586	TRUE
ENSG00000119616	FCF1	FCF1 rRNA-processing protein [Source:HGNC Symbol;Acc:20220]	chr14	+	protein_coding	chr14:75179847-75203394		1.02773	2.03882	7.03104e-07	1.7563e-06	up	107.429	219.463	TRUE
ENSG00000137478	FCHSD2	FCH and double SH3 domains 2 [Source:HGNC Symbol;Acc:29114]	chr11	-	protein_coding	chr11:72547790-72853306		1.58707	3.00439	3.46904e-13	1.78093e-12	up	9.43362	28.4024	TRUE
ENSG00000137714	FDX1	ferredoxin 1 [Source:HGNC Symbol;Acc:3638]	chr11	+	protein_coding	chr11:110300607-110335605		1.1697	2.24965	5.828e-08	1.65966e-07	up	11.6032	26.1573	TRUE
ENSG00000255561	FDXACB1	ferredoxin-fold anticodon binding domain containing 1 [Source:HGNC Symbol;Acc:25110]	chr11	-	protein_coding	chr11:111744780-111751967		1.50006	2.82854	1.31765e-10	5.0759e-10	up	3.48589	9.88307	TRUE
ENSG00000169018	FEM1B	fem-1 homolog b (C. elegans) [Source:HGNC Symbol;Acc:3649]	chr15	+	protein_coding	chr15:68570141-68588203		1.1839	2.2719	1.36879e-08	4.19885e-08	up	60.8211	138.456	TRUE
ENSG00000149781	FERMT3	fermitin family member 3 [Source:HGNC Symbol;Acc:23151]	chr11	+	protein_coding	chr11:63974150-63991354		1.03327	2.04665	0.00061192	0.00107665	up	0.970932	1.99315	TRUE
ENSG00000149557	FEZ1	fasciculation and elongation protein zeta 1 (zygin I) [Source:HGNC Symbol;Acc:3659]	chr11	-	protein_coding	chr11:125315646-125366213		1.71253	3.27734	1.68545e-07	4.54291e-07	up	0.57249	1.88443	TRUE
ENSG00000146192	FGD2	FYVE, RhoGEF and PH domain containing 2 [Source:HGNC Symbol;Acc:3664]	chr6	+	protein_coding	chr6:36973422-36996846		3.42307	10.7262	7.73666e-10	2.73294e-09	up	0.0719209	0.79205	TRUE
ENSG00000154783	FGD5	FYVE, RhoGEF and PH domain containing 5 [Source:HGNC Symbol;Acc:19117]	chr3	+	protein_coding	chr3:14860469-14975895		3.71813	13.1604	1.78041e-14	1.06328e-13	up	0.0919389	1.2362	TRUE
ENSG00000138685	FGF2	fibroblast growth factor 2 (basic) [Source:HGNC Symbol;Acc:3676]	chr4	+	protein_coding	chr4:123747863-123819391		1.6196	3.07289	4.32338e-14	2.46507e-13	up	16.1822	49.8287	TRUE
ENSG00000138675	FGF5	fibroblast growth factor 5 [Source:HGNC Symbol;Acc:3683]	chr4	+	protein_coding	chr4:81187753-81257834		1.28285	2.43319	9.86955e-09	3.07896e-08	up	5.88804	14.3579	TRUE
ENSG00000111790	FGFR1OP2	FGFR1 oncogene partner 2 [Source:HGNC Symbol;Acc:23098]	chr12	+	protein_coding	chr12:27091316-27119583		1.38807	2.61728	5.34288e-11	2.15273e-10	up	25.5559	67.0225	TRUE
ENSG00000088832	FKBP1A	FK506 binding protein 1A, 12kDa [Source:HGNC Symbol;Acc:3711]	chr20	-	protein_coding	chr20:1349622-1373806		1.77607	3.42491	3.41119e-17	2.77173e-16	up	165.403	567.616	TRUE
ENSG00000198225	FKBP1C	FK506 binding protein 1C [Source:HGNC Symbol;Acc:21376]	chr6	+	protein_coding	chr6:63921351-63922929		2.26528	4.80748	2.85475e-08	8.45169e-08	up	0.243093	1.17845	TRUE
ENSG00000224838	FKSG52		chr5	+	protein_coding	chr5:59726565-59726939		2.01963	4.0548	1.04354e-18	9.87092e-18	up	4.26251	17.3238	TRUE
ENSG00000268156	FKSG61		chr14	+	protein_coding	chr14:77882741-77883115		1.92792	3.80506	3.9062e-14	2.23373e-13	up	1.61882	6.1774	TRUE
ENSG00000259752	FKSG62		chr15	-	protein_coding	chr15:47425693-47426320		2.76143	6.78069	8.91916e-31	2.83111e-29	up	2.51196	17.0779	TRUE
ENSG00000269866	FKSG63		chr16	+	protein_coding	chr16:70258261-70258641		2.65917	6.31669	6.31068e-08	1.78896e-07	up	0.129577	0.830554	TRUE
ENSG00000154803	FLCN	folliculin [Source:HGNC Symbol;Acc:27310]	chr17	-	protein_coding	chr17:17115526-17140502		1.61291	3.05868	2.74482e-14	1.59828e-13	up	30.7018	94.0972	TRUE
ENSG00000268927	FLJ00418		chr16	+	protein_coding	chr16:70695570-70699739		1.26935	2.41053	8.48506e-06	1.87826e-05	up	1.11477	2.69528	TRUE
ENSG00000197182	FLJ27365	hsa-mir-4763 [Source:miRBase;Acc:MI0017404]	chr22	+	protein_coding	chr22:46449749-46509808		1.81733	3.52429	1.45849e-10	5.57717e-10	up	0.956907	3.38405	TRUE
ENSG00000168522	FNTA	farnesyltransferase, CAAX box, alpha [Source:HGNC Symbol;Acc:3782]	chr8	+	protein_coding	chr8:42889337-42940931		1.3164	2.49043	5.8264e-10	2.08791e-09	up	19.4558	48.5522	TRUE
ENSG00000133393	FOPNL	FGFR1OP N-terminal like [Source:HGNC Symbol;Acc:26435]	chr16	-	protein_coding	chr16:15959577-15982482		1.33569	2.52397	2.70704e-10	1.00633e-09	up	24.561	62.1169	TRUE
ENSG00000125740	FOSB	FBJ murine osteosarcoma viral oncogene homolog B [Source:HGNC Symbol;Acc:3797]	chr19	+	protein_coding	chr19:45971253-45978437		1.63014	3.09543	1.20619e-13	6.53612e-13	up	8.03117	24.9132	TRUE
ENSG00000141568	FOXK2	forkhead box K2 [Source:HGNC Symbol;Acc:6036]	chr17	+	protein_coding	chr17:80477589-80602538		1.36553	2.57671	6.7138e-11	2.67336e-10	up	64.513	166.564	TRUE
ENSG00000176678	FOXL1	forkhead box L1 [Source:HGNC Symbol;Acc:3817]	chr16	+	protein_coding	chr16:86609974-86615303		1.155	2.22684	2.83779e-06	6.62348e-06	up	2.44531	5.45851	TRUE
ENSG00000183770	FOXL2	forkhead box L2 [Source:HGNC Symbol;Acc:1092]	chr3	-	protein_coding	chr3:138663066-138665982		1.2962	2.4558	3.14508e-07	8.208e-07	up	1.97782	4.86962	TRUE
ENSG00000170802	FOXN2	forkhead box N2 [Source:HGNC Symbol;Acc:5281]	chr2	+	protein_coding	chr2:48541776-48606433		1.38561	2.61282	4.63657e-11	1.88027e-10	up	35.5649	93.1117	TRUE
ENSG00000053254	FOXN3	forkhead box N3 [Source:HGNC Symbol;Acc:1928]	chr14	-	protein_coding	chr14:89591215-90085493		2.03472	4.09744	1.84579e-18	1.69862e-17	up	3.52412	14.4746	TRUE
ENSG00000164379	FOXQ1	forkhead box Q1 [Source:HGNC Symbol;Acc:20951]	chr6	+	protein_coding	chr6:1312675-1314992		1.06726	2.09545	9.98744e-06	2.19157e-05	up	2.90081	6.09269	TRUE
ENSG00000215298	FP15737		chr8	+	protein_coding	chr8:23430157-23432974		2.43301	5.40017	4.95933e-26	9.82867e-25	up	3.98046	21.5464	TRUE
ENSG00000070601	FRMPD1	FERM and PDZ domain containing 1 [Source:HGNC Symbol;Acc:29159]	chr9	+	protein_coding	chr9:37650997-37746901		2.78641	6.89913	3.50101e-27	7.97015e-26	up	1.28463	8.89193	TRUE
ENSG00000260230	FRRS1L	ferric-chelate reductase 1-like [Source:HGNC Symbol;Acc:1362]	chr9	-	protein_coding	chr9:111892573-111929571		4.35881	20.5179	1.35259e-11	5.82393e-11	up	0.0351214	0.76034	TRUE
ENSG00000166225	FRS2	fibroblast growth factor receptor substrate 2 [Source:HGNC Symbol;Acc:16971]	chr12	+	protein_coding	chr12:69864129-69973562		1.10872	2.15655	1.09996e-07	3.03447e-07	up	45.9095	99.2044	TRUE
ENSG00000137218	FRS3	fibroblast growth factor receptor substrate 3 [Source:HGNC Symbol;Acc:16970]	chr6	-	protein_coding	chr6:41737914-41754280		2.15958	4.46783	2.56563e-12	1.19855e-11	up	0.611328	2.74352	TRUE
ENSG00000105255	FSD1	fibronectin type III and SPRY domain containing 1 [Source:HGNC Symbol;Acc:13745]	chr19	+	protein_coding	chr19:4304597-4323840		1.22806	2.34252	0.00838765	0.0126499	up	0.251603	0.593188	TRUE
ENSG00000106701	FSD1L	fibronectin type III and SPRY domain containing 1-like [Source:HGNC Symbol;Acc:13753]	chr9	+	protein_coding	chr9:108210077-108314714		1.63848	3.11339	1.33061e-13	7.16559e-13	up	7.01229	21.8793	TRUE
ENSG00000186628	FSD2	fibronectin type III and SPRY domain containing 2 [Source:HGNC Symbol;Acc:18024]	chr15	-	protein_coding	chr15:83424114-83474822		2.42579	5.37325	1.00929e-09	3.52618e-09	up	0.248127	1.34447	TRUE
ENSG00000188738	FSIP2	fibrous sheath interacting protein 2 [Source:HGNC Symbol;Acc:21675]	chr2	+	protein_coding	chr2:186603355-186698017		2.56114	5.90175	1.07379e-30	3.37412e-29	up	9.69086	57.3159	TRUE
ENSG00000165775	FUNDC2	FUN14 domain containing 2 [Source:HGNC Symbol;Acc:24925]	chrX	+	protein_coding	chrX:154254255-154288578		1.55878	2.94606	3.58665e-13	1.83769e-12	up	15.7588	46.5221	TRUE
ENSG00000140564	FURIN	furin (paired basic amino acid cleaving enzyme) [Source:HGNC Symbol;Acc:8568]	chr15	+	protein_coding	chr15:91411822-91426688		1.25676	2.38958	1.75933e-09	5.97553e-09	up	61.4204	147.063	TRUE
ENSG00000174951	FUT1	fucosyltransferase 1 (galactoside 2-alpha-L-fucosyltransferase, H blood group) [Source:HGNC Symbol;Acc:4012]	chr19	-	protein_coding	chr19:49251268-49258647		3.08367	8.47769	3.22373e-40	2.78149e-38	up	4.37603	37.1867	TRUE
ENSG00000196968	FUT11	fucosyltransferase 11 (alpha (1,3) fucosyltransferase) [Source:HGNC Symbol;Acc:19233]	chr10	+	protein_coding	chr10:75532049-75540009		1.50055	2.82951	3.19751e-12	1.47346e-11	up	13.147	37.2768	TRUE
ENSG00000196371	FUT4	fucosyltransferase 4 (alpha (1,3) fucosyltransferase, myeloid-specific) [Source:HGNC Symbol;Acc:4015]	chr11	+	protein_coding	chr11:94277017-94283063		1.3911	2.62278	2.23795e-10	8.38734e-10	up	8.19634	21.543	TRUE
ENSG00000156413	FUT6	fucosyltransferase 6 (alpha (1,3) fucosyltransferase) [Source:HGNC Symbol;Acc:4017]	chr19	-	protein_coding	chr19:5830621-5839742		3.59751	12.1048	3.0602e-10	1.13088e-09	up	0.0631705	0.787973	TRUE
ENSG00000165060	FXN	frataxin [Source:HGNC Symbol;Acc:3951]	chr9	+	protein_coding	chr9:71650175-71715094		1.4782	2.78601	3.62498e-11	1.49055e-10	up	5.97639	16.6867	TRUE
ENSG00000104290	FZD3	frizzled family receptor 3 [Source:HGNC Symbol;Acc:4041]	chr8	+	protein_coding	chr8:28351729-28431775		1.47678	2.78327	6.35074e-12	2.83451e-11	up	13.8451	38.6145	TRUE
ENSG00000174804	FZD4	frizzled family receptor 4 [Source:HGNC Symbol;Acc:4042]	chr11	-	protein_coding	chr11:86656721-86666433		1.72254	3.30017	1.25373e-12	6.07683e-12	up	2.38933	7.90532	TRUE
ENSG00000151834	GABRA2	gamma-aminobutyric acid (GABA) A receptor, alpha 2 [Source:HGNC Symbol;Acc:4076]	chr4	-	protein_coding	chr4:46250444-46477247		2.55596	5.88059	1.81193e-29	5.15427e-28	up	5.60204	33.0181	TRUE
ENSG00000102287	GABRE	gamma-aminobutyric acid (GABA) A receptor, epsilon [Source:HGNC Symbol;Acc:4085]	chrX	-	protein_coding	chrX:151121596-151143152		3.14982	8.87546	2.50242e-31	8.51423e-30	up	0.897333	7.99547	TRUE
ENSG00000094755	GABRP	gamma-aminobutyric acid (GABA) A receptor, pi [Source:HGNC Symbol;Acc:4089]	chr5	+	protein_coding	chr5:170190354-170241051		1.81912	3.52866	0.00010877	0.000210048	up	0.197183	0.702131	TRUE
ENSG00000197093	GAL3ST4	galactose-3-O-sulfotransferase 4 [Source:HGNC Symbol;Acc:24145]	chr7	-	protein_coding	chr7:99756867-99766373		1.75891	3.38443	3.07427e-08	9.06207e-08	up	0.625112	2.12451	TRUE
ENSG00000141429	GALNT1	UDP-N-acetyl-alpha-D-galactosamine:polypeptide N-acetylgalactosaminyltransferase 1 (GalNAc-T1) [Source:HGNC Symbol;Acc:4123]	chr18	+	protein_coding	chr18:33161081-33291798		1.50056	2.82952	1.13648e-12	5.52396e-12	up	36.356	103.077	TRUE
ENSG00000131386	GALNT15	UDP-N-acetyl-alpha-D-galactosamine:polypeptide N-acetylgalactosaminyltransferase 15 [Source:HGNC Symbol;Acc:21531]	chr3	+	protein_coding	chr3:16216156-16273499		2.3743	5.18484	6.01092e-07	1.51529e-06	up	0.156068	0.819002	TRUE
ENSG00000136895	GARNL3	GTPase activating Rap/RanGAP domain-like 3 [Source:HGNC Symbol;Acc:25425]	chr9	+	protein_coding	chr9:129986544-130155939		2.7186	6.58235	2.0821e-09	6.99873e-09	up	0.155829	1.0387	TRUE
ENSG00000167491	GATAD2A	GATA zinc finger domain containing 2A [Source:HGNC Symbol;Acc:29989]	chr19	+	protein_coding	chr19:19496635-19619740		2.07587	4.21599	2.10849e-22	2.90117e-21	up	75.9936	321.029	TRUE
ENSG00000171766	GATM	glycine amidinotransferase (L-arginine:glycine amidinotransferase) [Source:HGNC Symbol;Acc:4175]	chr15	-	protein_coding	chr15:45653322-45694525		2.07021	4.19948	5.67438e-05	0.000113379	up	0.143842	0.611534	TRUE
ENSG00000198750	GATSL2	GATS protein-like 2 [Source:HGNC Symbol;Acc:37073]	chr7	-	protein_coding	chr7:74807499-74867509		1.7051	3.26051	2.71187e-14	1.58027e-13	up	5.71519	18.6758	TRUE
ENSG00000131979	GCH1	GTP cyclohydrolase 1 [Source:HGNC Symbol;Acc:4193]	chr14	-	protein_coding	chr14:55308726-55369570		1.81644	3.5221	2.89779e-16	2.08643e-15	up	6.7246	23.7366	TRUE
ENSG00000176928	GCNT4	glucosaminyl (N-acetyl) transferase 4, core 2 [Source:HGNC Symbol;Acc:17973]	chr5	-	protein_coding	chr5:74323289-74326724		1.19608	2.29116	0.000653187	0.001145	up	0.551393	1.26837	TRUE
ENSG00000183208	GDPGP1	GDP-D-glucose phosphorylase 1 [Source:HGNC Symbol;Acc:34360]	chr15	+	protein_coding	chr15:90777040-90785315		1.35706	2.56163	2.34137e-07	6.19749e-07	up	1.59425	4.09501	TRUE
ENSG00000164949	GEM	GTP binding protein overexpressed in skeletal muscle [Source:HGNC Symbol;Acc:4234]	chr8	-	protein_coding	chr8:95261481-95274578		1.24811	2.3753	1.30588e-05	2.82035e-05	up	1.10279	2.62733	TRUE
ENSG00000152147	GEMIN6	gem (nuclear organelle) associated protein 6 [Source:HGNC Symbol;Acc:20044]	chr2	+	protein_coding	chr2:38978676-39012142		1.15622	2.22873	3.43174e-07	8.91739e-07	up	5.05256	11.2855	TRUE
ENSG00000145990	GFOD1	glucose-fructose oxidoreductase domain containing 1 [Source:HGNC Symbol;Acc:21096]	chr6	-	protein_coding	chr6:13358062-13487894		1.61591	3.06506	3.06864e-14	1.77624e-13	up	24.0054	73.7277	TRUE
ENSG00000141034	GID4	GID complex subunit 4 [Source:HGNC Symbol;Acc:28453]	chr17	+	protein_coding	chr17:17942606-17971718		1.21207	2.31669	2.35645e-08	7.0378e-08	up	9.99065	23.1937	TRUE
ENSG00000101193	GID8	GID complex subunit 8 [Source:HGNC Symbol;Acc:15857]	chr20	+	protein_coding	chr20:61569471-61576996		1.87427	3.66617	1.24686e-18	1.17232e-17	up	40.7911	149.848	TRUE
ENSG00000146830	GIGYF1	GRB10 interacting GYF protein 1 [Source:HGNC Symbol;Acc:9126]	chr7	-	protein_coding	chr7:100277130-100287071		1.15605	2.22847	4.4697e-08	1.29098e-07	up	22.751	50.8026	TRUE
ENSG00000106560	GIMAP2	GTPase, IMAP family member 2 [Source:HGNC Symbol;Acc:21789]	chr7	+	protein_coding	chr7:150382785-150390729		1.55307	2.93441	2.26629e-05	4.75945e-05	up	0.424933	1.25319	TRUE
ENSG00000101003	GINS1	GINS complex subunit 1 (Psf1 homolog) [Source:HGNC Symbol;Acc:28980]	chr20	+	protein_coding	chr20:25388363-25433264		1.08559	2.12224	1.62443e-07	4.38408e-07	up	124.806	265.396	TRUE
ENSG00000010310	GIPR	gastric inhibitory polypeptide receptor [Source:HGNC Symbol;Acc:4271]	chr19	+	protein_coding	chr19:46171502-46186982		1.99089	3.97481	9.89713e-09	3.08695e-08	up	0.429607	1.71682	TRUE
ENSG00000175066	GK5	glycerol kinase 5 (putative) [Source:HGNC Symbol;Acc:28635]	chr3	-	protein_coding	chr3:141882414-141944449		1.27734	2.42392	1.24327e-09	4.30226e-09	up	33.1795	80.5866	TRUE
ENSG00000180481	GLIPR1L2	GLI pathogenesis-related 1 like 2 [Source:HGNC Symbol;Acc:28592]	chr12	+	protein_coding	chr12:75784850-75826468		2.44231	5.4351	1.84466e-22	2.54939e-21	up	1.66521	9.0772	TRUE
ENSG00000109738	GLRB	glycine receptor, beta [Source:HGNC Symbol;Acc:4329]	chr4	+	protein_coding	chr4:157997209-158093242		1.17509	2.25806	3.0838e-08	9.08674e-08	up	18.9991	42.9886	TRUE
ENSG00000139433	GLTP	glycolipid transfer protein [Source:HGNC Symbol;Acc:24867]	chr12	-	protein_coding	chr12:110288748-110318293		2.26004	4.79004	2.10597e-25	3.90142e-24	up	20.3224	97.5455	TRUE
ENSG00000112624	GLTSCR1L	GLTSCR1-like [Source:HGNC Symbol;Acc:21111]	chr6	+	protein_coding	chr6:42749765-42836298		1.20084	2.29873	2.39861e-08	7.15004e-08	up	12.3105	28.3571	TRUE
ENSG00000196743	GM2A	GM2 ganglioside activator [Source:HGNC Symbol;Acc:4367]	chr5	+	protein_coding	chr5:150591711-150650001		1.00202	2.0028	1.85018e-06	4.41471e-06	up	27.5507	55.2899	TRUE
ENSG00000087338	GMCL1	germ cell-less, spermatogenesis associated 1 [Source:HGNC Symbol;Acc:23843]	chr2	+	protein_coding	chr2:70056774-70108528		1.86292	3.63743	3.86104e-18	3.44165e-17	up	20.5574	74.9292	TRUE
ENSG00000162419	GMEB1	glucocorticoid modulatory element binding protein 1 [Source:HGNC Symbol;Acc:4370]	chr1	+	protein_coding	chr1:28995244-29045865		1.47632	2.78239	5.57833e-12	2.50479e-11	up	15.3565	42.816	TRUE
ENSG00000197045	GMFB	glia maturation factor, beta [Source:HGNC Symbol;Acc:4373]	chr14	-	protein_coding	chr14:54941202-54955914		1.12941	2.1877	5.86852e-08	1.66998e-07	up	62.8109	137.686	TRUE
ENSG00000088256	GNA11	guanine nucleotide binding protein (G protein), alpha 11 (Gq class) [Source:HGNC Symbol;Acc:4379]	chr19	+	protein_coding	chr19:3094408-3124002		1.44748	2.72731	5.05028e-12	2.28015e-11	up	62.5243	170.864	TRUE
ENSG00000120063	GNA13	guanine nucleotide binding protein (G protein), alpha 13 [Source:HGNC Symbol;Acc:4381]	chr17	-	protein_coding	chr17:63006833-63052957		2.01677	4.04677	2.30134e-21	2.86603e-20	up	107.749	436.907	TRUE
ENSG00000141404	GNAL	guanine nucleotide binding protein (G protein), alpha activating activity polypeptide, olfactory type [Source:HGNC Symbol;Acc:4388]	chr18	+	protein_coding	chr18:11688955-11885684		2.06122	4.17338	1.13762e-14	6.92102e-14	up	1.19916	5.02069	TRUE
ENSG00000156052	GNAQ	guanine nucleotide binding protein (G protein), q polypeptide [Source:HGNC Symbol;Acc:4390]	chr9	-	protein_coding	chr9:80331003-80646374		1.26288	2.39974	1.33266e-09	4.59632e-09	up	93.4132	224.614	TRUE
ENSG00000242616	GNG10	guanine nucleotide binding protein (G protein), gamma 10 [Source:HGNC Symbol;Acc:4402]	chr9	+	protein_coding	chr9:114423615-114432526		1.52286	2.87359	3.89861e-13	1.99165e-12	up	75.3743	217.027	TRUE
ENSG00000172380	GNG12	guanine nucleotide binding protein (G protein), gamma 12 [Source:HGNC Symbol;Acc:19663]	chr1	-	protein_coding	chr1:68167149-68299150		1.09371	2.13422	1.32034e-07	3.60422e-07	up	123.464	264.024	TRUE
ENSG00000168243	GNG4	guanine nucleotide binding protein (G protein), gamma 4 [Source:HGNC Symbol;Acc:4407]	chr1	-	protein_coding	chr1:235710987-235814054		3.83488	14.2697	2.75168e-32	1.05585e-30	up	0.320527	4.60893	TRUE
ENSG00000100522	GNPNAT1	glucosamine-phosphate N-acetyltransferase 1 [Source:HGNC Symbol;Acc:19980]	chr14	-	protein_coding	chr14:53241912-53258386		1.45484	2.74126	4.50714e-12	2.04497e-11	up	45.8341	125.896	TRUE
ENSG00000111670	GNPTAB	N-acetylglucosamine-1-phosphate transferase, alpha and beta subunits [Source:HGNC Symbol;Acc:29670]	chr12	-	protein_coding	chr12:102139275-102224716		1.34044	2.53228	1.55811e-10	5.94359e-10	up	52.1468	132.315	TRUE
ENSG00000184206	GOLGA6L4	golgin A6 family-like 4 [Source:HGNC Symbol;Acc:27256]	chr15	+	protein_coding	chr15:84904525-84914120		1.59649	3.02406	0.000366857	0.000664675	up	0.241774	0.736559	TRUE
ENSG00000196648	GOLGA6L9		chr15	+	protein_coding	chr15:83098710-83108085		2.22141	4.66348	3.76579e-16	2.67198e-15	up	1.02931	4.81685	TRUE
ENSG00000153666	GOLGA8I	golgin A8 family, member I [Source:HGNC Symbol;Acc:26660]	chr15	+	protein_coding	chr15:23255242-23268823		1.36338	2.57287	4.51341e-05	9.13859e-05	up	0.604495	1.56145	TRUE
ENSG00000261739	GOLGA8S	golgin A8 family, member S [Source:HGNC Symbol;Acc:44409]	chr15	+	protein_coding	chr15:23599895-23612378		1.79133	3.46135	0.000155247	0.000294092	up	0.195505	0.682879	TRUE
ENSG00000113384	GOLPH3	golgi phosphoprotein 3 (coat-protein) [Source:HGNC Symbol;Acc:15452]	chr5	-	protein_coding	chr5:32124810-32174456		2.16032	4.47014	4.60729e-24	7.49501e-23	up	111.597	499.85	TRUE
ENSG00000111711	GOLT1B	golgi transport 1B [Source:HGNC Symbol;Acc:20175]	chr12	+	protein_coding	chr12:21654715-21671342		1.45538	2.74228	4.07717e-12	1.85744e-11	up	55.6308	152.861	TRUE
ENSG00000108433	GOSR2	golgi SNAP receptor complex member 2 [Source:HGNC Symbol;Acc:4431]	chr17	+	protein_coding	chr17:45000483-45105003		1.3166	2.49078	5.02736e-10	1.81615e-09	up	22.9593	57.3028	TRUE
ENSG00000088053	GP6	glycoprotein VI (platelet) [Source:HGNC Symbol;Acc:14388]	chr19	-	protein_coding	chr19:55525073-55549632		1.90436	3.74343	0.000125153	0.000239729	up	0.166737	0.630786	TRUE
ENSG00000089916	GPATCH2L	G patch domain containing 2-like [Source:HGNC Symbol;Acc:20210]	chr14	+	protein_coding	chr14:76618259-76720685		1.11139	2.16054	9.04846e-08	2.52249e-07	up	74.6932	161.699	TRUE
ENSG00000159592	GPBP1L1	GC-rich promoter binding protein 1-like 1 [Source:HGNC Symbol;Acc:28843]	chr1	-	protein_coding	chr1:46092976-46153785		1.27547	2.42078	9.47237e-10	3.32128e-09	up	82.4813	200.067	TRUE
ENSG00000112293	GPLD1	glycosylphosphatidylinositol specific phospholipase D1 [Source:HGNC Symbol;Acc:4459]	chr6	-	protein_coding	chr6:24424793-24495433		2.26111	4.79361	4.01422e-07	1.03261e-06	up	0.191789	0.928626	TRUE
ENSG00000150625	GPM6A	glycoprotein M6A [Source:HGNC Symbol;Acc:4460]	chr4	-	protein_coding	chr4:176554085-176923815		2.37116	5.17356	3.39506e-08	9.96629e-08	up	0.203776	1.06452	TRUE
ENSG00000181619	GPR135	G protein-coupled receptor 135 [Source:HGNC Symbol;Acc:19991]	chr14	-	protein_coding	chr14:59895740-59932060		1.27204	2.41502	2.52799e-05	5.26816e-05	up	0.887024	2.1492	TRUE
ENSG00000077585	GPR137B	G protein-coupled receptor 137B [Source:HGNC Symbol;Acc:11862]	chr1	+	protein_coding	chr1:236305832-236385165		1.29169	2.44815	2.42729e-05	5.06982e-05	up	0.839077	2.0611	TRUE
ENSG00000163328	GPR155	G protein-coupled receptor 155 [Source:HGNC Symbol;Acc:22951]	chr2	-	protein_coding	chr2:175296966-175351822		1.76513	3.39905	5.7651e-07	1.45732e-06	up	0.440995	1.50664	TRUE
ENSG00000180758	GPR157	G protein-coupled receptor 157 [Source:HGNC Symbol;Acc:23687]	chr1	-	protein_coding	chr1:9160364-9189229		2.07685	4.21884	2.60117e-20	2.9016e-19	up	5.61163	23.7277	TRUE
ENSG00000173890	GPR160	G protein-coupled receptor 160 [Source:HGNC Symbol;Acc:23693]	chr3	+	protein_coding	chr3:169755717-169803191		1.45195	2.73577	2.4784e-09	8.26503e-09	up	2.46928	6.77217	TRUE
ENSG00000166073	GPR176	G protein-coupled receptor 176 [Source:HGNC Symbol;Acc:32370]	chr15	-	protein_coding	chr15:40091233-40213093		1.08147	2.11619	1.99943e-07	5.33854e-07	up	66.7066	141.446	TRUE
ENSG00000152749	GPR180	G protein-coupled receptor 180 [Source:HGNC Symbol;Acc:28899]	chr13	+	protein_coding	chr13:95254157-95286899		1.58313	2.9962	5.624e-14	3.1719e-13	up	52.5382	157.73	TRUE
ENSG00000170075	GPR37L1	G protein-coupled receptor 37 like 1 [Source:HGNC Symbol;Acc:14923]	chr1	+	protein_coding	chr1:202091986-202102720		1.40292	2.64436	6.95729e-07	1.73899e-06	up	1.10458	2.92993	TRUE
ENSG00000156097	GPR61	G protein-coupled receptor 61 [Source:HGNC Symbol;Acc:13300]	chr1	+	protein_coding	chr1:110082494-110091028		3.16567	8.97348	5.67482e-09	1.81309e-08	up	0.0839077	0.77008	TRUE
ENSG00000112218	GPR63	G protein-coupled receptor 63 [Source:HGNC Symbol;Acc:13302]	chr6	-	protein_coding	chr6:97242002-97285353		2.45892	5.49806	1.89726e-24	3.23819e-23	up	2.32544	12.8196	TRUE
ENSG00000173698	GPR64	G protein-coupled receptor 64 [Source:HGNC Symbol;Acc:4516]	chrX	-	protein_coding	chrX:19007427-19140755		3.93142	15.2572	4.60855e-21	5.51507e-20	up	0.130297	2.01987	TRUE
ENSG00000119737	GPR75	G protein-coupled receptor 75 [Source:HGNC Symbol;Acc:4526]	chr2	-	protein_coding	chr2:54080050-54087126		1.08533	2.12186	3.0984e-05	6.39077e-05	up	1.81001	3.8504	TRUE
ENSG00000171657	GPR82	G protein-coupled receptor 82 [Source:HGNC Symbol;Acc:4533]	chrX	+	protein_coding	chrX:41583408-41589388		3.34006	10.1265	1.84253e-10	6.96219e-10	up	0.0861852	0.892386	TRUE
ENSG00000164604	GPR85	G protein-coupled receptor 85 [Source:HGNC Symbol;Acc:4536]	chr7	-	protein_coding	chr7:112718386-112727833		1.02594	2.03628	0.00345997	0.00550417	up	0.587354	1.20042	TRUE
ENSG00000188092	GPR89B	G protein-coupled receptor 89B [Source:HGNC Symbol;Acc:13840]	chr1	+	protein_coding	chr1:147400506-147465753		1.03657	2.05134	9.30552e-06	2.05029e-05	up	3.80533	7.82356	TRUE
ENSG00000185477	GPRIN3	GPRIN family member 3 [Source:HGNC Symbol;Acc:27733]	chr4	-	protein_coding	chr4:90157537-90229161		3.01532	8.0854	6.40917e-10	2.2852e-09	up	0.116152	0.954899	TRUE
ENSG00000175318	GRAMD2	GRAM domain containing 2 [Source:HGNC Symbol;Acc:27287]	chr15	-	protein_coding	chr15:72452148-72490126		1.39651	2.63264	1.53987e-10	5.87542e-10	up	9.11118	24.0371	TRUE
ENSG00000196208	GREB1	growth regulation by estrogen in breast cancer 1 [Source:HGNC Symbol;Acc:24885]	chr2	+	protein_coding	chr2:11674242-11782914		3.95297	15.4868	1.5575e-52	5.52807e-50	up	1.21271	18.8466	TRUE
ENSG00000164418	GRIK2	glutamate receptor, ionotropic, kainate 2 [Source:HGNC Symbol;Acc:4580]	chr6	+	protein_coding	chr6:101846664-102517958		2.70975	6.5421	7.57279e-17	5.84021e-16	up	0.42745	2.81283	TRUE
ENSG00000125388	GRK4	G protein-coupled receptor kinase 4 [Source:HGNC Symbol;Acc:4543]	chr4	+	protein_coding	chr4:2965335-3042474		2.04766	4.13435	2.05825e-15	1.34636e-14	up	1.46239	6.06415	TRUE
ENSG00000113262	GRM6	glutamate receptor, metabotropic 6 [Source:HGNC Symbol;Acc:4598]	chr5	-	protein_coding	chr5:178405328-178423207		3.24883	9.50595	4.66702e-11	1.89213e-10	up	0.103686	1.00427	TRUE
ENSG00000164284	GRPEL2	GrpE-like 2, mitochondrial (E. coli) [Source:HGNC Symbol;Acc:21060]	chr5	+	protein_coding	chr5:148724993-148734146		1.72549	3.30693	4.08866e-16	2.89056e-15	up	36.7875	121.899	TRUE
ENSG00000167914	GSDMA	gasdermin A [Source:HGNC Symbol;Acc:13311]	chr17	+	protein_coding	chr17:38119226-38134019		3.52492	11.5108	4.05206e-13	2.06463e-12	up	0.0979323	1.15014	TRUE
ENSG00000073605	GSDMB	gasdermin B [Source:HGNC Symbol;Acc:23690]	chr17	-	protein_coding	chr17:38060848-38076107		2.52366	5.7504	1.36411e-19	1.40988e-18	up	0.857417	4.94957	TRUE
ENSG00000147697	GSDMC	gasdermin C [Source:HGNC Symbol;Acc:7151]	chr8	-	protein_coding	chr8:130760442-130799134		1.51661	2.86117	6.8433e-05	0.000135521	up	0.385376	1.10846	TRUE
ENSG00000082701	GSK3B	glycogen synthase kinase 3 beta [Source:HGNC Symbol;Acc:4617]	chr3	-	protein_coding	chr3:119540170-119813264		1.1493	2.21807	3.04744e-08	8.98978e-08	up	126.206	280.489	TRUE
ENSG00000104687	GSR	glutathione reductase [Source:HGNC Symbol;Acc:4623]	chr8	-	protein_coding	chr8:30535583-30585443		1.91463	3.77016	1.87484e-19	1.91118e-18	up	66.2751	250.368	TRUE
ENSG00000213366	GSTM2	glutathione S-transferase mu 2 (muscle) [Source:HGNC Symbol;Acc:4634]	chr1	+	protein_coding	chr1:110210644-110252171		3.09779	8.56108	2.42105e-14	1.42248e-13	up	0.185316	1.60448	TRUE
ENSG00000134202	GSTM3	glutathione S-transferase mu 3 (brain) [Source:HGNC Symbol;Acc:4635]	chr1	-	protein_coding	chr1:110276554-110284384		3.44062	10.8575	1.77307e-14	1.0593e-13	up	0.124783	1.37686	TRUE
ENSG00000121964	GTDC1	glycosyltransferase-like domain containing 1 [Source:HGNC Symbol;Acc:20887]	chr2	-	protein_coding	chr2:144695635-145090135		1.27778	2.42466	3.25381e-09	1.07136e-08	up	11.4292	27.7695	TRUE
ENSG00000110768	GTF2H1	general transcription factor IIH, polypeptide 1, 62kDa [Source:HGNC Symbol;Acc:4655]	chr11	+	protein_coding	chr11:18343842-18388591		1.0751	2.10687	2.47735e-07	6.53636e-07	up	53.5212	112.988	TRUE
ENSG00000174428	GTF2IRD2B	GTF2I repeat domain containing 2B [Source:HGNC Symbol;Acc:33125]	chr7	+	protein_coding	chr7:74508364-74565623		1.35725	2.56197	6.86666e-09	2.17739e-08	up	3.47054	8.91209	TRUE
ENSG00000122034	GTF3A	general transcription factor IIIA [Source:HGNC Symbol;Acc:4662]	chr13	+	protein_coding	chr13:27998681-28009958		1.35443	2.55697	1.88919e-10	7.13335e-10	up	19.3947	49.6928	TRUE
ENSG00000138867	GUCD1	guanylyl cyclase domain containing 1 [Source:HGNC Symbol;Acc:14237]	chr22	-	protein_coding	chr22:24936406-24951903		2.30556	4.94359	7.11966e-27	1.55074e-25	up	84.9386	420.741	TRUE
ENSG00000241043	GVQW1	GVQW motif containing 1 [Source:HGNC Symbol;Acc:31424]	chr9	+	protein_coding	chr9:32566787-32568619		2.50427	5.67363	5.07356e-07	1.29087e-06	up	0.132334	0.761473	TRUE
ENSG00000172986	GXYLT2	glucoside xylosyltransferase 2 [Source:HGNC Symbol;Acc:33383]	chr3	+	protein_coding	chr3:72937224-73047289		2.38698	5.23061	6.88593e-22	9.00649e-21	up	1.79802	9.43166	TRUE
ENSG00000049239	H6PD	hexose-6-phosphate dehydrogenase (glucose 1-dehydrogenase) [Source:HGNC Symbol;Acc:4795]	chr1	+	protein_coding	chr1:9294834-9331396		1.10081	2.14475	1.41029e-07	3.83701e-07	up	40.2583	86.5173	TRUE
ENSG00000085382	HACE1	HECT domain and ankyrin repeat containing E3 ubiquitin protein ligase 1 [Source:HGNC Symbol;Acc:21033]	chr6	-	protein_coding	chr6:105175968-105307794		1.10917	2.15721	2.20856e-07	5.86982e-07	up	13.9656	30.1887	TRUE
ENSG00000173805	HAP1	huntingtin-associated protein 1 [Source:HGNC Symbol;Acc:4812]	chr17	-	protein_coding	chr17:39873994-39890896		2.30425	4.93912	6.71322e-17	5.22114e-16	up	0.950794	4.71311	TRUE
ENSG00000135077	HAVCR2	hepatitis A virus cellular receptor 2 [Source:HGNC Symbol;Acc:18437]	chr5	-	protein_coding	chr5:156512843-156569880		5.29401	39.2333	4.77087e-19	4.68596e-18	up	0.0302068	1.26248	TRUE
ENSG00000206172	HBA1	hemoglobin, alpha 1 [Source:HGNC Symbol;Acc:4823]	chr16	+	protein_coding	chr16:226679-227521		1.36867	2.58232	1.48125e-06	3.57649e-06	up	1.0902	2.82393	TRUE
ENSG00000188536	HBA2	hemoglobin, alpha 2 [Source:HGNC Symbol;Acc:4824]	chr16	+	protein_coding	chr16:222846-223709		2.62831	6.18302	4.51128e-17	3.60372e-16	up	0.504046	3.13287	TRUE
ENSG00000244734	HBB	hemoglobin, beta [Source:HGNC Symbol;Acc:4827]	chr11	-	protein_coding	chr11:5246694-5250625		2.06282	4.17802	1.04055e-15	7.05305e-15	up	1.48636	6.22859	TRUE
ENSG00000196917	HCAR1	hydroxycarboxylic acid receptor 1 [Source:HGNC Symbol;Acc:4532]	chr12	-	protein_coding	chr12:123104824-123215390		4.97758	31.5065	1.88156e-22	2.59808e-21	up	0.0513036	1.67945	TRUE
ENSG00000206344	HCG27	HLA complex group 27 (non-protein coding) [Source:HGNC Symbol;Acc:27366]	chr6	+	protein_coding	chr6:31165537-31171745		1.60655	3.04523	3.10633e-06	7.2222e-06	up	0.503446	1.54016	TRUE
ENSG00000068024	HDAC4	histone deacetylase 4 [Source:HGNC Symbol;Acc:14063]	chr2	-	protein_coding	chr2:239969864-240323348		1.30525	2.47126	2.60792e-09	8.67105e-09	up	8.22128	20.36	TRUE
ENSG00000166503	HDGFRP3	Hepatoma-derived growth factor-related protein 3 [Source:UniProtKB/Swiss-Prot;Acc:Q9Y3E1]	chr15	-	protein_coding	chr15:83784320-83876770		2.07799	4.22219	5.82597e-22	7.68447e-21	up	20.905	88.4459	TRUE
ENSG00000112406	HECA	headcase homolog (Drosophila) [Source:HGNC Symbol;Acc:21041]	chr6	+	protein_coding	chr6:139456249-139501939		2.0034	4.00944	1.03221e-20	1.19231e-19	up	25.2912	101.61	TRUE
ENSG00000165338	HECTD2	HECT domain containing E3 ubiquitin protein ligase 2 [Source:HGNC Symbol;Acc:26736]	chr10	+	protein_coding	chr10:93170096-93274586		1.46424	2.75919	1.26736e-10	4.89182e-10	up	4.60294	12.729	TRUE
ENSG00000164683	HEY1	hes-related family bHLH transcription factor with YRPW motif 1 [Source:HGNC Symbol;Acc:4880]	chr8	-	protein_coding	chr8:80676245-80680098		1.68507	3.21555	0.000109523	0.000211399	up	0.251723	0.815378	TRUE
ENSG00000164161	HHIP	hedgehog interacting protein [Source:HGNC Symbol;Acc:14866]	chr4	+	protein_coding	chr4:145567173-145666423		4.27436	19.3513	4.51994e-10	1.64043e-09	up	0.0311657	0.640299	TRUE
ENSG00000156875	HIAT1	hippocampus abundant transcript 1 [Source:HGNC Symbol;Acc:23363]	chr1	+	protein_coding	chr1:100503653-100548933		1.55307	2.93441	1.60539e-13	8.56262e-13	up	51.4954	151.411	TRUE
ENSG00000196312	HIATL2	hippocampus abundant transcript-like 2 [Source:HGNC Symbol;Acc:23672]	chr9	-	protein_coding	chr9:99660348-99775862		1.2246	2.3369	5.11094e-08	1.4667e-07	up	5.57183	13.0492	TRUE
ENSG00000172273	HINFP	histone H4 transcription factor [Source:HGNC Symbol;Acc:17850]	chr11	+	protein_coding	chr11:118992297-119006752		1.13197	2.19158	2.89712e-07	7.58878e-07	up	7.37944	16.207	TRUE
ENSG00000163349	HIPK1	homeodomain interacting protein kinase 1 [Source:HGNC Symbol;Acc:19006]	chr1	+	protein_coding	chr1:114471814-114520426		1.03588	2.05037	5.56271e-07	1.40776e-06	up	146.814	301.622	TRUE
ENSG00000198339	HIST1H4I	histone cluster 1, H4i [Source:HGNC Symbol;Acc:4793]	chr6	+	protein_coding	chr6:27107076-27108418		3.0679	8.38552	6.42495e-12	2.86354e-11	up	0.143842	1.22307	TRUE
ENSG00000148357	HMCN2	hemicentin 2 [Source:HGNC Symbol;Acc:21293]	chr9	+	protein_coding	chr9:133046882-133309510		4.96836	31.3059	1.01724e-24	1.77699e-23	up	0.0599341	1.93947	TRUE
ENSG00000205581	HMGN1	high mobility group nucleosome binding domain 1 [Source:HGNC Symbol;Acc:4984]	chr21	-	protein_coding	chr21:40714241-40721573		2.2538	4.76937	6.47285e-26	1.26834e-24	up	141.39	675.681	TRUE
ENSG00000198830	HMGN2	high mobility group nucleosomal binding domain 2 [Source:HGNC Symbol;Acc:4986]	chr1	+	protein_coding	chr1:26798941-26802463		1.02611	2.03653	6.73477e-07	1.68796e-06	up	302.913	618.115	TRUE
ENSG00000182952	HMGN4	high mobility group nucleosomal binding domain 4 [Source:HGNC Symbol;Acc:4989]	chr6	+	protein_coding	chr6:26538633-26546482		1.0387	2.05437	1.0229e-06	2.5133e-06	up	17.285	35.5822	TRUE
ENSG00000135100	HNF1A	HNF1 homeobox A [Source:HGNC Symbol;Acc:11621]	chr12	+	protein_coding	chr12:121416346-121440315		4.56525	23.6744	3.78053e-13	1.93449e-12	up	0.034522	0.863395	TRUE
ENSG00000241935	HOGA1	4-hydroxy-2-oxoglutarate aldolase 1 [Source:HGNC Symbol;Acc:25155]	chr10	+	protein_coding	chr10:99344080-99372559		3.36746	10.3206	2.76436e-17	2.26619e-16	up	0.179802	1.87764	TRUE
ENSG00000152413	HOMER1	homer homolog 1 (Drosophila) [Source:HGNC Symbol;Acc:17512]	chr5	-	protein_coding	chr5:78668459-78810040		1.07418	2.10553	4.94489e-07	1.25895e-06	up	14.8037	31.2335	TRUE
ENSG00000103942	HOMER2	homer homolog 2 (Drosophila) [Source:HGNC Symbol;Acc:17513]	chr15	-	protein_coding	chr15:83509838-83654661		1.50626	2.84072	6.73132e-05	0.000133456	up	0.395565	1.12953	TRUE
ENSG00000171476	HOPX	HOP homeobox [Source:HGNC Symbol;Acc:24961]	chr4	-	protein_coding	chr4:57514155-57548065		3.01124	8.0626	3.62346e-07	9.38746e-07	up	0.0721606	0.596812	TRUE
ENSG00000253293	HOXA10	homeobox A10 [Source:HGNC Symbol;Acc:5100]	chr7	-	protein_coding	chr7:27210210-27219880		2.86096	7.265	4.3433e-36	2.35259e-34	up	5.8136	42.3317	TRUE
ENSG00000106031	HOXA13	homeobox A13 [Source:HGNC Symbol;Acc:5102]	chr7	-	protein_coding	chr7:27233122-27239725		1.15137	2.22125	0.000798846	0.00138264	up	0.599341	1.33631	TRUE
ENSG00000105996	HOXA2	homeobox A2 [Source:HGNC Symbol;Acc:5103]	chr7	-	protein_coding	chr7:27139721-27142430		1.88057	3.6822	1.60809e-06	3.86482e-06	up	0.311657	1.15512	TRUE
ENSG00000105997	HOXA3	homeobox A3 [Source:HGNC Symbol;Acc:5104]	chr7	-	protein_coding	chr7:27145803-27192200		1.57574	2.98089	6.16231e-12	2.75434e-11	up	4.20737	12.5704	TRUE
ENSG00000159184	HOXB13	homeobox B13 [Source:HGNC Symbol;Acc:5112]	chr17	-	protein_coding	chr17:46802125-46806540		2.02812	4.07872	1.84007e-16	1.35741e-15	up	2.00803	8.21245	TRUE
ENSG00000120093	HOXB3	homeobox B3 [Source:HGNC Symbol;Acc:5114]	chr17	-	protein_coding	chr17:46626232-46682274		1.3757	2.59493	2.76973e-05	5.7451e-05	up	0.638538	1.66337	TRUE
ENSG00000123388	HOXC11	homeobox C11 [Source:HGNC Symbol;Acc:5123]	chr12	+	protein_coding	chr12:54366910-54371427		1.78476	3.4456	1.37672e-10	5.28913e-10	up	1.05484	3.64655	TRUE
ENSG00000128714	HOXD13	homeobox D13 [Source:HGNC Symbol;Acc:5136]	chr2	+	protein_coding	chr2:176957619-176960666		1.41461	2.66587	2.76392e-05	5.73533e-05	up	0.575367	1.54016	TRUE
ENSG00000257017	HP	haptoglobin [Source:HGNC Symbol;Acc:5141]	chr16	+	protein_coding	chr16:72088491-72094954		3.5859	12.0078	2.28786e-08	6.84343e-08	up	0.0478274	0.597038	TRUE
ENSG00000127483	HP1BP3	heterochromatin protein 1, binding protein 3 [Source:HGNC Symbol;Acc:24973]	chr1	-	protein_coding	chr1:21069154-21113816		1.37663	2.59661	4.12415e-11	1.6856e-10	up	117.869	306.669	TRUE
ENSG00000135116	HRK	harakiri, BCL2 interacting protein (contains only BH3 domain) [Source:HGNC Symbol;Acc:5185]	chr12	-	protein_coding	chr12:117293949-117319246		2.90303	7.47995	5.31023e-22	7.01606e-21	up	0.547558	4.11653	TRUE
ENSG00000226742	HSBP1L1	heat shock factor binding protein 1-like 1 [Source:HGNC Symbol;Acc:37243]	chr18	+	protein_coding	chr18:77724561-77730822		1.27555	2.42091	1.57829e-07	4.26661e-07	up	2.60114	6.31239	TRUE
ENSG00000170509	HSD17B13	hydroxysteroid (17-beta) dehydrogenase 13 [Source:HGNC Symbol;Acc:18685]	chr4	-	protein_coding	chr4:88224941-88244058		3.47689	11.1339	1.23218e-18	1.16061e-17	up	0.178484	2.01104	TRUE
ENSG00000099377	HSD3B7	hydroxy-delta-5-steroid dehydrogenase, 3 beta- and steroid delta-isomerase 7 [Source:HGNC Symbol;Acc:18324]	chr16	+	protein_coding	chr16:30996519-31000473		1.02698	2.03776	3.62226e-06	8.3521e-06	up	6.94948	14.1914	TRUE
ENSG00000126550	HTN1	histatin 1 [Source:HGNC Symbol;Acc:5283]	chr4	+	protein_coding	chr4:70916119-70924562		1.61193	3.05661	5.65516e-05	0.000113053	up	0.324004	0.996347	TRUE
ENSG00000179546	HTR1D	5-hydroxytryptamine (serotonin) receptor 1D, G protein-coupled [Source:HGNC Symbol;Acc:5289]	chr1	-	protein_coding	chr1:23516993-23521222		2.2346	4.70632	3.115e-23	4.63305e-22	up	5.77776	27.2531	TRUE
ENSG00000136273	HUS1	HUS1 checkpoint homolog (S. pombe) [Source:HGNC Symbol;Acc:5309]	chr7	-	protein_coding	chr7:47735328-48019178		1.56502	2.95881	5.95113e-13	2.97976e-12	up	10.3335	30.6392	TRUE
ENSG00000242028	HYPK	huntingtin interacting protein K [Source:HGNC Symbol;Acc:18418]	chr15	+	protein_coding	chr15:44088340-44095241		2.72684	6.62005	1.63238e-17	1.37354e-16	up	0.449506	2.99267	TRUE
ENSG00000134330	IAH1	isoamyl acetate-hydrolyzing esterase 1 homolog (S. cerevisiae) [Source:HGNC Symbol;Acc:27696]	chr2	+	protein_coding	chr2:9613787-9636672		1.13446	2.19536	1.15079e-07	3.1674e-07	up	14.1919	31.2204	TRUE
ENSG00000163596	ICA1L	islet cell autoantigen 1,69kDa-like [Source:HGNC Symbol;Acc:14442]	chr2	-	protein_coding	chr2:203640690-203736708		1.11131	2.16041	4.64923e-05	9.39531e-05	up	1.42643	3.09006	TRUE
ENSG00000112144	ICK	intestinal cell (MAK-like) kinase [Source:HGNC Symbol;Acc:21219]	chr6	-	protein_coding	chr6:52866077-52926600		1.8888	3.70328	9.72425e-18	8.38562e-17	up	8.26443	30.6714	TRUE
ENSG00000116237	ICMT	isoprenylcysteine carboxyl methyltransferase [Source:HGNC Symbol;Acc:5350]	chr1	-	protein_coding	chr1:6281253-6296032		1.45641	2.74425	3.03329e-12	1.40109e-11	up	166.889	458.895	TRUE
ENSG00000115738	ID2	inhibitor of DNA binding 2, dominant negative helix-loop-helix protein [Source:HGNC Symbol;Acc:5361]	chr2	+	protein_coding	chr2:8818975-8824583		2.25352	4.76846	4.07202e-12	1.85564e-11	up	0.491459	2.35554	TRUE
ENSG00000188676	IDO2	indoleamine 2,3-dioxygenase 2 [Source:HGNC Symbol;Acc:27269]	chr8	+	protein_coding	chr8:39792133-39873910		5.51021	45.5764	1.27563e-11	5.51537e-11	up	0.0119868	0.634863	TRUE
ENSG00000241489	IDS	Iduronate 2-sulfatase (Hunter syndrome), isoform CRA_e; Iduronate 2-sulfatase 14 kDa chain; cDNA FLJ42669 fis, clone BRAMY2022168, highly similar to IDURONATE 2-SULFATASE [Source:UniProtKB/TrEMBL;Acc:B3KWA1]	chrX	-	protein_coding	chrX:148564074-148615470		1.55786	2.94416	2.67625e-07	7.03738e-07	up	0.796044	2.35214	TRUE
ENSG00000010404	IDS	iduronate 2-sulfatase [Source:HGNC Symbol;Acc:5389]	chrX	-	protein_coding	chrX:148558521-148615470		1.52469	2.87726	3.4768e-13	1.78433e-12	up	90.7892	261.745	TRUE
ENSG00000134049	IER3IP1	immediate early response 3 interacting protein 1 [Source:HGNC Symbol;Acc:18550]	chr18	-	protein_coding	chr18:44681413-44702745		1.21808	2.32637	7.63073e-09	2.40746e-08	up	26.2631	61.2213	TRUE
ENSG00000159128	IFNGR2	interferon gamma receptor 2 (interferon gamma transducer 1) [Source:HGNC Symbol;Acc:5440]	chr21	+	protein_coding	chr21:34775202-34851655		2.20115	4.59846	1.89372e-24	3.2358e-23	up	27.6296	127.312	TRUE
ENSG00000185436	IFNLR1	interferon, lambda receptor 1 [Source:HGNC Symbol;Acc:18584]	chr1	-	protein_coding	chr1:24480647-24514449		2.40762	5.30598	2.82107e-28	7.19879e-27	up	18.4103	97.8866	TRUE
ENSG00000258664	IFRG15	Homo sapiens torsin A interacting protein 2 (TOR1AIP2), transcript variant 1, mRNA. [Source:RefSeq mRNA;Acc:NM_022347]	chr1	-	protein_coding	chr1:179833916-179834311		1.53935	2.90663	4.60506e-11	1.86798e-10	up	3.41061	9.93675	TRUE
ENSG00000109083	IFT20	intraflagellar transport 20 homolog (Chlamydomonas) [Source:HGNC Symbol;Acc:30989]	chr17	-	protein_coding	chr17:26655352-26662515		2.51264	5.70662	2.27492e-29	6.36693e-28	up	8.0579	46.0836	TRUE
ENSG00000017427	IGF1	insulin-like growth factor 1 (somatomedin C) [Source:HGNC Symbol;Acc:5464]	chr12	-	protein_coding	chr12:102789645-102874423		5.22318	37.3536	2.71748e-10	1.00997e-09	up	0.0130656	0.560346	TRUE
ENSG00000167244	IGF2	insulin-like growth factor 2 (somatomedin A) [Source:HGNC Symbol;Acc:5466]	chr11	-	protein_coding	chr11:2150342-2170833		1.76158	3.3907	1.26534e-08	3.8999e-08	up	0.685286	2.33289	TRUE
ENSG00000115457	IGFBP2	insulin-like growth factor binding protein 2, 36kDa [Source:HGNC Symbol;Acc:5471]	chr2	+	protein_coding	chr2:217497551-217529159		4.27506	19.3607	1.94282e-23	2.93718e-22	up	0.107881	2.12882	TRUE
ENSG00000144847	IGSF11	immunoglobulin superfamily, member 11 [Source:HGNC Symbol;Acc:16669]	chr3	-	protein_coding	chr3:118619404-118864915		1.23035	2.34624	0.00956571	0.0143201	up	0.239736	0.566235	TRUE
ENSG00000030419	IKZF2	IKAROS family zinc finger 2 (Helios) [Source:HGNC Symbol;Acc:13177]	chr2	-	protein_coding	chr2:213864429-214017151		1.19889	2.29563	2.41347e-08	7.19297e-08	up	12.7899	29.4216	TRUE
ENSG00000095574	IKZF5	IKAROS family zinc finger 5 (Pegasus) [Source:HGNC Symbol;Acc:14283]	chr10	-	protein_coding	chr10:124750322-124768333		1.53132	2.8905	7.63408e-13	3.78841e-12	up	17.8604	51.7312	TRUE
ENSG00000136634	IL10	interleukin 10 [Source:HGNC Symbol;Acc:5962]	chr1	-	protein_coding	chr1:206940947-206945839		3.10749	8.61879	3.03434e-07	7.93053e-07	up	0.0655679	0.581184	TRUE
ENSG00000095752	IL11	interleukin 11 [Source:HGNC Symbol;Acc:5966]	chr19	-	protein_coding	chr19:55875757-55881831		1.78227	3.43966	1.93382e-15	1.26999e-14	up	5.62529	19.3922	TRUE
ENSG00000096996	IL12RB1	interleukin 12 receptor, beta 1 [Source:HGNC Symbol;Acc:5971]	chr19	-	protein_coding	chr19:18169805-18209754		3.69302	12.9333	3.74239e-21	4.53412e-20	up	0.171172	2.24161	TRUE
ENSG00000164136	IL15	interleukin 15 [Source:HGNC Symbol;Acc:5977]	chr4	+	protein_coding	chr4:142557752-142655140		1.89365	3.71574	4.47657e-13	2.27204e-12	up	1.39862	5.21253	TRUE
ENSG00000172458	IL17D	interleukin 17D [Source:HGNC Symbol;Acc:5984]	chr13	+	protein_coding	chr13:21276266-21297237		1.55652	2.94144	1.15478e-05	2.51278e-05	up	0.467486	1.38161	TRUE
ENSG00000144730	IL17RD	interleukin 17 receptor D [Source:HGNC Symbol;Acc:17616]	chr3	-	protein_coding	chr3:57124010-57204334		1.3416	2.53432	4.21801e-10	1.53621e-09	up	13.3673	33.9472	TRUE
ENSG00000115594	IL1R1	interleukin 1 receptor, type I [Source:HGNC Symbol;Acc:5993]	chr2	+	protein_coding	chr2:102681004-102796334		1.69173	3.23044	1.14109e-15	7.71783e-15	up	53.5211	173.243	TRUE
ENSG00000136718	IMP4	IMP4, U3 small nucleolar ribonucleoprotein, homolog (yeast) [Source:HGNC Symbol;Acc:30856]	chr2	+	protein_coding	chr2:131099798-131105383		1.37406	2.592	7.98898e-11	3.14822e-10	up	26.5628	68.9901	TRUE
ENSG00000154059	IMPACT	impact RWD domain protein [Source:HGNC Symbol;Acc:20387]	chr18	+	protein_coding	chr18:22006580-22033499		1.31974	2.49622	3.46805e-10	1.27556e-09	up	35.1214	87.8471	TRUE
ENSG00000148153	INIP	INTS3 and NABP interacting protein [Source:HGNC Symbol;Acc:24994]	chr9	-	protein_coding	chr9:115446206-115480516		1.06133	2.08685	3.66315e-07	9.47771e-07	up	45.5097	95.1624	TRUE
ENSG00000241644	INMT	indolethylamine N-methyltransferase [Source:HGNC Symbol;Acc:6069]	chr7	+	protein_coding	chr7:30737601-30797218		4.76688	27.2255	1.33274e-37	8.46076e-36	up	0.149116	4.11925	TRUE
ENSG00000068383	INPP5A	inositol polyphosphate-5-phosphatase, 40kDa [Source:HGNC Symbol;Acc:6076]	chr10	+	protein_coding	chr10:134351324-134596979		1.22772	2.34197	6.03388e-09	1.92152e-08	up	24.9685	58.594	TRUE
ENSG00000186480	INSIG1	insulin induced gene 1 [Source:HGNC Symbol;Acc:6083]	chr7	+	protein_coding	chr7:155089486-155101945		2.09464	4.27121	1.21902e-22	1.71663e-21	up	47.312	202.486	TRUE
ENSG00000125629	INSIG2	insulin induced gene 2 [Source:HGNC Symbol;Acc:20452]	chr2	+	protein_coding	chr2:118846028-118868573		1.49594	2.82047	3.86386e-12	1.76593e-11	up	12.8139	36.2164	TRUE
ENSG00000151151	IPMK	inositol polyphosphate multikinase [Source:HGNC Symbol;Acc:20739]	chr10	-	protein_coding	chr10:59951278-60027694		1.30526	2.47128	4.51757e-10	1.63996e-09	up	51.1113	126.563	TRUE
ENSG00000090376	IRAK3	interleukin-1 receptor-associated kinase 3 [Source:HGNC Symbol;Acc:17020]	chr12	+	protein_coding	chr12:66582659-66648402		1.49622	2.82103	1.15914e-05	2.52156e-05	up	0.539526	1.52861	TRUE
ENSG00000198001	IRAK4	interleukin-1 receptor-associated kinase 4 [Source:HGNC Symbol;Acc:17967]	chr12	+	protein_coding	chr12:44152747-44183346		1.2488	2.37644	4.30509e-09	1.39661e-08	up	18.1387	43.1935	TRUE
ENSG00000168264	IRF2BP2	interferon regulatory factor 2 binding protein 2 [Source:HGNC Symbol;Acc:21729]	chr1	-	protein_coding	chr1:234740015-234745271		2.08612	4.24604	1.45195e-22	2.03e-21	up	65.6398	279.267	TRUE
ENSG00000167378	IRGQ	immunity-related GTPase family, Q [Source:HGNC Symbol;Acc:24868]	chr19	-	protein_coding	chr19:44088521-44100287		1.28327	2.4339	7.88003e-10	2.78107e-09	up	68.7215	167.595	TRUE
ENSG00000135070	ISCA1	iron-sulfur cluster assembly 1 [Source:HGNC Symbol;Acc:28660]	chr9	-	protein_coding	chr9:88879461-88897676		2.18107	4.5349	4.70294e-24	7.62677e-23	up	27.1699	123.464	TRUE
ENSG00000136003	ISCU	iron-sulfur cluster assembly enzyme [Source:HGNC Symbol;Acc:29882]	chr12	+	protein_coding	chr12:108956358-108963160		1.04823	2.06799	1.11901e-06	2.73569e-06	up	12.0228	24.9143	TRUE
ENSG00000140678	ITGAX	integrin, alpha X (complement component 3 receptor 4 subunit) [Source:HGNC Symbol;Acc:6152]	chr16	+	protein_coding	chr16:31366455-31394318		2.31954	4.99172	2.83321e-06	6.61379e-06	up	0.143842	0.727272	TRUE
ENSG00000123243	ITIH5	inter-alpha-trypsin inhibitor heavy chain family, member 5 [Source:HGNC Symbol;Acc:21449]	chr10	-	protein_coding	chr10:7601232-7708961		3.25406	9.54049	3.49974e-17	2.8422e-16	up	0.204735	1.9739	TRUE
ENSG00000113263	ITK	IL2-inducible T-cell kinase [Source:HGNC Symbol;Acc:6171]	chr5	+	protein_coding	chr5:156569944-156682201		4.98855	31.747	1.65909e-13	8.83093e-13	up	0.0242134	0.830554	TRUE
ENSG00000205730	ITPRIPL2	inositol 1,4,5-trisphosphate receptor interacting protein-like 2 [Source:HGNC Symbol;Acc:27257]	chr16	+	protein_coding	chr16:19125254-19132946		1.68293	3.2108	1.47662e-15	9.84646e-15	up	61.82	198.889	TRUE
ENSG00000009765	IYD	iodotyrosine deiodinase [Source:HGNC Symbol;Acc:21071]	chr6	+	protein_coding	chr6:150690028-150727105		3.334	10.0841	4.23857e-09	1.37645e-08	up	0.0708421	0.733614	TRUE
ENSG00000182264	IZUMO1	izumo sperm-egg fusion 1 [Source:HGNC Symbol;Acc:28539]	chr19	-	protein_coding	chr19:49244109-49250166		3.30993	9.91721	5.1323e-08	1.47256e-07	up	0.0605334	0.619008	TRUE
ENSG00000161652	IZUMO2	IZUMO family member 2 [Source:HGNC Symbol;Acc:28518]	chr19	-	protein_coding	chr19:50655805-50666452		3.48998	11.2354	4.43838e-08	1.28265e-07	up	0.0503446	0.586846	TRUE
ENSG00000105639	JAK3	Janus kinase 3 [Source:HGNC Symbol;Acc:6193]	chr19	-	protein_coding	chr19:17935589-17958880		2.60708	6.0927	5.47632e-13	2.75705e-12	up	0.3089	1.89575	TRUE
ENSG00000176049	JAKMIP2	janus kinase and microtubule interacting protein 2 [Source:HGNC Symbol;Acc:29067]	chr5	-	protein_coding	chr5:146967990-147162338		3.94565	15.4085	5.999e-11	2.40037e-10	up	0.0485466	0.77778	TRUE
ENSG00000140044	JDP2	Jun dimerization protein 2 [Source:HGNC Symbol;Acc:17546]	chr14	+	protein_coding	chr14:75894419-75940814		1.52256	2.873	1.86303e-12	8.83537e-12	up	11.8291	34.0559	TRUE
ENSG00000168970	JMJD7-PLA2G4B	JMJD7-PLA2G4B readthrough [Source:HGNC Symbol;Acc:34449]	chr15	+	protein_coding	chr15:42120293-42140353		1.20172	2.30013	1.09669e-05	2.39539e-05	up	1.37357	3.1682	TRUE
ENSG00000100221	JOSD1	Josephin domain containing 1 [Source:HGNC Symbol;Acc:28953]	chr22	-	protein_coding	chr22:39081548-39097561		2.36855	5.16423	3.71671e-28	9.39221e-27	up	88.0036	455.379	TRUE
ENSG00000130522	JUND	jun D proto-oncogene [Source:HGNC Symbol;Acc:6206]	chr19	-	protein_coding	chr19:18390563-18392432		2.06554	4.18591	1.87104e-21	2.35455e-20	up	14.552	61.0401	TRUE
ENSG00000144445	KANSL1L	KAT8 regulatory NSL complex subunit 1-like [Source:HGNC Symbol;Acc:26310]	chr2	-	protein_coding	chr2:210886147-211036107		1.89001	3.70638	4.70213e-16	3.30333e-15	up	3.42643	12.7301	TRUE
ENSG00000114166	KAT2B	K(lysine) acetyltransferase 2B [Source:HGNC Symbol;Acc:8638]	chr3	+	protein_coding	chr3:20081515-20195896		1.02901	2.04063	6.23094e-06	1.40275e-05	up	4.95055	10.1243	TRUE
ENSG00000102781	KATNAL1	katanin p60 subunit A-like 1 [Source:HGNC Symbol;Acc:28361]	chr13	-	protein_coding	chr13:30776767-30881621		1.6574	3.15448	8.65119e-15	5.33803e-14	up	20.011	63.2537	TRUE
ENSG00000134152	KATNBL1	katanin p80 subunit B-like 1 [Source:HGNC Symbol;Acc:26199]	chr15	-	protein_coding	chr15:34432875-34502297		1.22809	2.34256	9.73588e-09	3.03969e-08	up	14.2354	33.416	TRUE
ENSG00000189337	KAZN	kazrin, periplakin interacting protein [Source:HGNC Symbol;Acc:29173]	chr1	+	protein_coding	chr1:14925200-15444539		1.37208	2.58844	2.37115e-10	8.87377e-10	up	10.7405	27.8594	TRUE
ENSG00000253320	KB-1507C5.2	HCG15011, isoform CRA_a; Protein LOC100996457 [Source:UniProtKB/TrEMBL;Acc:G3V139]	chr8	+	protein_coding	chr8:103876528-103990104		2.25465	4.77219	1.34557e-08	4.13007e-08	up	0.26371	1.26837	TRUE
ENSG00000187715	KBTBD12	kelch repeat and BTB (POZ) domain containing 12 [Source:HGNC Symbol;Acc:25731]	chr3	+	protein_coding	chr3:127634075-127706514		3.95673	15.5272	2.36163e-44	3.04807e-42	up	0.614804	9.59361	TRUE
ENSG00000176407	KCMF1	potassium channel modulatory factor 1 [Source:HGNC Symbol;Acc:20589]	chr2	+	protein_coding	chr2:85198216-85286595		1.22772	2.34197	4.90414e-09	1.57816e-08	up	36.0927	84.6979	TRUE
ENSG00000104848	KCNA7	potassium voltage-gated channel, shaker-related subfamily, member 7 [Source:HGNC Symbol;Acc:6226]	chr19	-	protein_coding	chr19:49570675-49576198		2.01446	4.0403	4.41406e-09	1.43017e-08	up	0.442194	1.7961	TRUE
ENSG00000169282	KCNAB1	potassium voltage-gated channel, shaker-related subfamily, beta member 1 [Source:HGNC Symbol;Acc:6228]	chr3	+	protein_coding	chr3:155755490-156256545		1.71233	3.27689	0.000391258	0.000706882	up	0.191789	0.634183	TRUE
ENSG00000152049	KCNE4	potassium voltage-gated channel, Isk-related family, member 4 [Source:HGNC Symbol;Acc:6244]	chr2	+	protein_coding	chr2:223916532-224063117		3.68038	12.8205	7.80497e-20	8.26375e-19	up	0.156068	2.02803	TRUE
ENSG00000140015	KCNH5	potassium voltage-gated channel, subfamily H (eag-related), member 5 [Source:HGNC Symbol;Acc:6254]	chr14	-	protein_coding	chr14:63173287-63568755		1.765	3.39875	4.74049e-08	1.36566e-07	up	0.587354	2.00493	TRUE
ENSG00000187486	KCNJ11	potassium inwardly-rectifying channel, subfamily J, member 11 [Source:HGNC Symbol;Acc:6257]	chr11	-	protein_coding	chr11:17407406-17410878		5.22101	37.2975	4.72455e-41	4.41816e-39	up	0.112077	4.25967	TRUE
ENSG00000120457	KCNJ5	potassium inwardly-rectifying channel, subfamily J, member 5 [Source:HGNC Symbol;Acc:6266]	chr11	+	protein_coding	chr11:128761251-128790930		1.78957	3.45712	0.000500009	0.00089038	up	0.159784	0.558308	TRUE
ENSG00000099337	KCNK6	potassium channel, subfamily K, member 6 [Source:HGNC Symbol;Acc:6281]	chr19	+	protein_coding	chr19:38810484-38819660		1.11674	2.16856	0.00111464	0.0018952	up	0.611447	1.33088	TRUE
ENSG00000145936	KCNMB1	potassium large conductance calcium-activated channel, subfamily M, beta member 1 [Source:HGNC Symbol;Acc:6285]	chr5	-	protein_coding	chr5:169801675-169816681		4.99598	31.9109	2.18582e-22	3.00228e-21	up	0.0502248	1.66654	TRUE
ENSG00000135643	KCNMB4	potassium large conductance calcium-activated channel, subfamily M, beta member 4 [Source:HGNC Symbol;Acc:6289]	chr12	+	protein_coding	chr12:70760056-70828072		1.60367	3.03915	5.17601e-11	2.08765e-10	up	2.3294	7.09742	TRUE
ENSG00000143603	KCNN3	potassium intermediate/small conductance calcium-activated channel, subfamily N, member 3 [Source:HGNC Symbol;Acc:6292]	chr1	-	protein_coding	chr1:154669931-154842756		2.38756	5.23273	1.108e-06	2.70921e-06	up	0.144082	0.763738	TRUE
ENSG00000170745	KCNS3	potassium voltage-gated channel, delayed-rectifier, subfamily S, member 3 [Source:HGNC Symbol;Acc:6302]	chr2	+	protein_coding	chr2:18059114-18542882		1.25017	2.3787	5.14859e-09	1.65307e-08	up	14.6239	34.8574	TRUE
ENSG00000164794	KCNV1	potassium channel, subfamily V, member 1 [Source:HGNC Symbol;Acc:18861]	chr8	-	protein_coding	chr8:110975874-110988076		2.80852	7.00566	2.30134e-07	6.09669e-07	up	0.0958945	0.684918	TRUE
ENSG00000174943	KCTD13	potassium channel tetramerization domain containing 13 [Source:HGNC Symbol;Acc:22234]	chr16	-	protein_coding	chr16:29916333-29938356		1.70849	3.2682	7.35964e-13	3.65455e-12	up	2.79293	9.15036	TRUE
ENSG00000155729	KCTD18	potassium channel tetramerization domain containing 18 [Source:HGNC Symbol;Acc:26446]	chr2	-	protein_coding	chr2:201353675-201384507		1.38026	2.60316	9.97822e-10	3.48769e-09	up	5.1246	13.3697	TRUE
ENSG00000168676	KCTD19	potassium channel tetramerization domain containing 19 [Source:HGNC Symbol;Acc:24753]	chr16	-	protein_coding	chr16:67323331-67360666		4.44568	21.7913	1.40896e-09	4.85092e-09	up	0.024573	0.577333	TRUE
ENSG00000136636	KCTD3	potassium channel tetramerization domain containing 3 [Source:HGNC Symbol;Acc:21305]	chr1	+	protein_coding	chr1:215740735-215795149		1.09921	2.14237	1.52727e-07	4.13523e-07	up	36.38	78.0958	TRUE
ENSG00000168301	KCTD6	potassium channel tetramerization domain containing 6 [Source:HGNC Symbol;Acc:22235]	chr3	+	protein_coding	chr3:58477841-58488087		2.38704	5.23081	1.30508e-21	1.65972e-20	up	1.70405	8.93949	TRUE
ENSG00000136240	KDELR2	KDEL (Lys-Asp-Glu-Leu) endoplasmic reticulum protein retention receptor 2 [Source:HGNC Symbol;Acc:6305]	chr7	-	protein_coding	chr7:6485584-6523873		2.19922	4.59231	7.20547e-25	1.27699e-23	up	184.549	849.19	TRUE
ENSG00000122548	KIAA0087	KIAA0087 [Source:HGNC Symbol;Acc:22191]	chr7	-	protein_coding	chr7:26572740-26578407		3.92578	15.1976	3.40703e-09	1.11875e-08	up	0.0385975	0.615611	TRUE
ENSG00000132680	KIAA0907	KIAA0907 [Source:HGNC Symbol;Acc:29145]	chr1	-	protein_coding	chr1:155882834-155904191		1.46136	2.75368	3.15424e-11	1.30489e-10	up	7.6519	21.116	TRUE
ENSG00000122203	KIAA1191	KIAA1191 [Source:HGNC Symbol;Acc:29209]	chr5	-	protein_coding	chr5:175773064-175788971		1.04909	2.06923	4.80052e-07	1.224e-06	up	50.9002	105.535	TRUE
ENSG00000114656	KIAA1257	KIAA1257 [Source:HGNC Symbol;Acc:29231]	chr3	-	protein_coding	chr3:128628709-128721533		3.39148	10.4939	3.9813e-26	7.97128e-25	up	0.37267	3.93715	TRUE
ENSG00000164323	KIAA1430	KIAA1430 [Source:HGNC Symbol;Acc:29276]	chr4	-	protein_coding	chr4:186080819-186130658		1.30484	2.47057	5.80269e-10	2.07989e-09	up	30.8421	76.3511	TRUE
ENSG00000250305	KIAA1456	KIAA1456 [Source:HGNC Symbol;Acc:26725]	chr8	+	protein_coding	chr8:12803151-12889012		2.82933	7.10743	1.96445e-11	8.3118e-11	up	0.182559	1.31208	TRUE
ENSG00000135835	KIAA1614	KIAA1614 [Source:HGNC Symbol;Acc:29327]	chr1	+	protein_coding	chr1:180882290-180920750		2.30012	4.92499	1.50103e-08	4.5865e-08	up	0.243212	1.20789	TRUE
ENSG00000198894	KIAA1737		chr14	+	protein_coding	chr14:77564440-77583630		1.6265	3.08762	1.42336e-14	8.57586e-14	up	39.5513	122.365	TRUE
ENSG00000179698	KIAA1875	KIAA1875 [Source:HGNC Symbol;Acc:26959]	chr8	+	protein_coding	chr8:145162629-145173218		3.35969	10.2652	3.78973e-21	4.58436e-20	up	0.256997	2.66153	TRUE
ENSG00000173214	KIAA1919	KIAA1919 [Source:HGNC Symbol;Acc:21053]	chr6	+	protein_coding	chr6:111580551-111592370		1.7752	3.42285	8.06275e-16	5.53233e-15	up	7.80102	26.7594	TRUE
ENSG00000186185	KIF18B	kinesin family member 18B [Source:HGNC Symbol;Acc:27102]	chr17	-	protein_coding	chr17:43002077-43025082		1.65022	3.13882	6.14501e-15	3.8479e-14	up	39.0956	122.961	TRUE
ENSG00000104970	KIR3DX1	killer cell immunoglobulin-like receptor, three domains, X1 [Source:HGNC Symbol;Acc:25043]	chr19	+	protein_coding	chr19:55043909-55057053		3.59699	12.1004	1.06607e-26	2.29639e-25	up	0.294276	3.5897	TRUE
ENSG00000134962	KLB	klotho beta [Source:HGNC Symbol;Acc:15527]	chr4	+	protein_coding	chr4:39408473-39453156		3.90157	14.9448	1.82544e-10	6.90265e-10	up	0.0475877	0.739956	TRUE
ENSG00000172059	KLF11	Kruppel-like factor 11 [Source:HGNC Symbol;Acc:11811]	chr2	+	protein_coding	chr2:10182976-10194963		2.08286	4.23645	4.80812e-22	6.38506e-21	up	20.7012	87.8797	TRUE
ENSG00000129911	KLF16	Kruppel-like factor 16 [Source:HGNC Symbol;Acc:16857]	chr19	-	protein_coding	chr19:1852399-1863567		1.15924	2.2334	3.05477e-08	9.00799e-08	up	40.3117	90.2126	TRUE
ENSG00000127528	KLF2	Kruppel-like factor 2 [Source:HGNC Symbol;Acc:6347]	chr19	+	protein_coding	chr19:16435628-16438685		1.55418	2.93666	4.25454e-05	8.64748e-05	up	0.383578	1.13247	TRUE
ENSG00000109787	KLF3	Kruppel-like factor 3 (basic) [Source:HGNC Symbol;Acc:16516]	chr4	+	protein_coding	chr4:38665817-38702663		1.81326	3.51435	1.2534e-17	1.06498e-16	up	46.4321	163.507	TRUE
ENSG00000067082	KLF6	Kruppel-like factor 6 [Source:HGNC Symbol;Acc:2235]	chr10	-	protein_coding	chr10:3818188-3827473		1.43171	2.69766	7.11079e-12	3.16109e-11	up	122.337	330.681	TRUE
ENSG00000102349	KLF8	Kruppel-like factor 8 [Source:HGNC Symbol;Acc:6351]	chrX	+	protein_coding	chrX:56258854-56314322		1.70306	3.25591	3.66347e-14	2.09954e-13	up	5.37357	17.5349	TRUE
ENSG00000119138	KLF9	Kruppel-like factor 9 [Source:HGNC Symbol;Acc:1123]	chr9	-	protein_coding	chr9:72999503-73029540		1.06453	2.09149	8.23832e-06	1.82779e-05	up	3.17651	6.65892	TRUE
ENSG00000128607	KLHDC10	kelch domain containing 10 [Source:HGNC Symbol;Acc:22194]	chr7	+	protein_coding	chr7:129710350-129775560		1.28092	2.42994	9.84532e-10	3.44355e-09	up	43.5721	106.09	TRUE
ENSG00000178502	KLHL11	kelch-like family member 11 [Source:HGNC Symbol;Acc:19008]	chr17	-	protein_coding	chr17:40009797-40021684		1.01552	2.02163	2.30457e-06	5.43581e-06	up	12.4663	25.2541	TRUE
ENSG00000109466	KLHL2	kelch-like family member 2 [Source:HGNC Symbol;Acc:6353]	chr4	+	protein_coding	chr4:166128770-166244308		1.26287	2.39973	4.16705e-09	1.35447e-08	up	12.9697	31.1882	TRUE
ENSG00000146021	KLHL3	kelch-like family member 3 [Source:HGNC Symbol;Acc:6354]	chr5	-	protein_coding	chr5:136953189-137071779		1.80478	3.49377	2.66432e-12	1.23872e-11	up	1.54642	5.41842	TRUE
ENSG00000168427	KLHL30	kelch-like family member 30 [Source:HGNC Symbol;Acc:24770]	chr2	+	protein_coding	chr2:239047363-239061588		2.70775	6.53303	3.91214e-09	1.27602e-08	up	0.151034	0.999518	TRUE
ENSG00000124743	KLHL31	kelch-like family member 31 [Source:HGNC Symbol;Acc:21353]	chr6	-	protein_coding	chr6:53512699-53530506		2.96405	7.8031	1.65827e-19	1.69818e-18	up	0.383578	3.01237	TRUE
ENSG00000172578	KLHL6	kelch-like family member 6 [Source:HGNC Symbol;Acc:18653]	chr3	-	protein_coding	chr3:183205319-183273477		1.95444	3.87564	1.20049e-07	3.29432e-07	up	0.360803	1.40675	TRUE
ENSG00000227268	KLLN	killin, p53-regulated DNA replication inhibitor [Source:HGNC Symbol;Acc:37212]	chr10	-	protein_coding	chr10:89618918-89623194		1.77413	3.42032	3.86039e-10	1.41156e-09	up	0.971052	3.33263	TRUE
ENSG00000134539	KLRD1	killer cell lectin-like receptor subfamily D, member 1 [Source:HGNC Symbol;Acc:6378]	chr12	+	protein_coding	chr12:10378657-10469850		2.32399	5.00716	1.16845e-17	9.95505e-17	up	1.02511	5.15093	TRUE
ENSG00000133703	KRAS	Kirsten rat sarcoma viral oncogene homolog [Source:HGNC Symbol;Acc:6407]	chr12	-	protein_coding	chr12:25357723-25403870		1.76523	3.39928	7.15487e-17	5.5343e-16	up	55.9427	190.546	TRUE
ENSG00000184619	KRBA2	KRAB-A domain containing 2 [Source:HGNC Symbol;Acc:26989]	chr17	-	protein_coding	chr17:8271955-8280029		1.14092	2.20521	1.07417e-06	2.63101e-06	up	3.69446	8.16556	TRUE
ENSG00000240563	L1TD1	LINE-1 type transposase domain containing 1 [Source:HGNC Symbol;Acc:25595]	chr1	+	protein_coding	chr1:62660503-62678000		3.99655	15.9618	9.42827e-23	1.34222e-21	up	0.137728	2.2321	TRUE
ENSG00000185513	L3MBTL1	l(3)mbt-like 1 (Drosophila) [Source:HGNC Symbol;Acc:15905]	chr20	+	protein_coding	chr20:42136320-42179590		1.50397	2.83621	0.0012124	0.00205024	up	0.228109	0.65185	TRUE
ENSG00000261732	LA16c-431H6.6		chr16	+	protein_coding	chr16:1682260-1736716		2.35174	5.1044	1.89544e-14	1.12852e-13	up	0.587234	3.01146	TRUE
ENSG00000167613	LAIR1	leukocyte-associated immunoglobulin-like receptor 1 [Source:HGNC Symbol;Acc:6477]	chr19	-	protein_coding	chr19:54865362-54882165		2.62989	6.18977	8.70821e-26	1.6873e-24	up	1.63212	10.1327	TRUE
ENSG00000101680	LAMA1	laminin, alpha 1 [Source:HGNC Symbol;Acc:6481]	chr18	-	protein_coding	chr18:6941743-7117813		1.9738	3.92803	4.38625e-16	3.09255e-15	up	2.26946	8.93791	TRUE
ENSG00000091128	LAMB4	laminin, beta 4 [Source:HGNC Symbol;Acc:6491]	chr7	-	protein_coding	chr7:107663993-107770801		4.04174	16.4697	4.62879e-24	7.51432e-23	up	0.143962	2.40605	TRUE
ENSG00000149357	LAMTOR1	late endosomal/lysosomal adaptor, MAPK and MTOR activator 1 [Source:HGNC Symbol;Acc:26068]	chr11	-	protein_coding	chr11:71796941-71814433		1.18318	2.27077	1.28963e-08	3.97084e-08	up	85.8376	195.306	TRUE
ENSG00000133424	LARGE	like-glycosyltransferase [Source:HGNC Symbol;Acc:6511]	chr22	-	protein_coding	chr22:33558212-34318829		1.84064	3.58169	2.05424e-08	6.18013e-08	up	0.543242	1.95464	TRUE
ENSG00000213658	LAT	linker for activation of T cells [Source:HGNC Symbol;Acc:18874]	chr16	+	protein_coding	chr16:28996147-29002104		2.59591	6.04569	2.69529e-06	6.3069e-06	up	0.099131	0.610401	TRUE
ENSG00000150457	LATS2	large tumor suppressor kinase 2 [Source:HGNC Symbol;Acc:6515]	chr13	-	protein_coding	chr13:21547171-21635686		1.09961	2.14297	1.55423e-07	4.20447e-07	up	34.0066	73.0217	TRUE
ENSG00000213626	LBH	limb bud and heart development [Source:HGNC Symbol;Acc:29532]	chr2	+	protein_coding	chr2:30454397-30546596		3.45261	10.9481	5.0202e-08	1.44172e-07	up	0.0519029	0.588884	TRUE
ENSG00000157578	LCA5L	Leber congenital amaurosis 5-like [Source:HGNC Symbol;Acc:1255]	chr21	-	protein_coding	chr21:40777770-40817731		1.64224	3.12149	8.05371e-08	2.25726e-07	up	0.743542	2.32972	TRUE
ENSG00000179241	LDLRAD3	low density lipoprotein receptor class A domain containing 3 [Source:HGNC Symbol;Acc:27046]	chr11	+	protein_coding	chr11:35965531-36253686		1.65901	3.15799	1.47892e-14	8.89e-14	up	13.3413	42.2194	TRUE
ENSG00000197980	LEKR1	leucine, glutamate and lysine rich 1 [Source:HGNC Symbol;Acc:33765]	chr3	+	protein_coding	chr3:156543270-156763918		1.84226	3.58571	4.32465e-09	1.40266e-08	up	0.635301	2.28759	TRUE
ENSG00000104660	LEPROTL1	leptin receptor overlapping transcript-like 1 [Source:HGNC Symbol;Acc:6555]	chr8	+	protein_coding	chr8:29952914-30034724		1.22635	2.33974	7.87398e-09	2.48119e-08	up	18.5319	43.4481	TRUE
ENSG00000145685	LHFPL2	lipoma HMGIC fusion partner-like 2 [Source:HGNC Symbol;Acc:6588]	chr5	-	protein_coding	chr5:77781038-78065844		1.09073	2.12982	2.27847e-07	6.03918e-07	up	24.7049	52.7235	TRUE
ENSG00000197753	LHFPL5	lipoma HMGIC fusion partner-like 5 [Source:HGNC Symbol;Acc:21253]	chr6	+	protein_coding	chr6:35773070-35801651		2.14978	4.43761	4.06271e-09	1.32292e-08	up	0.347618	1.55239	TRUE
ENSG00000121454	LHX4	LIM homeobox 4 [Source:HGNC Symbol;Acc:21734]	chr1	+	protein_coding	chr1:180199421-180249380		1.18452	2.27288	0.000530151	0.000941372	up	0.6003	1.36961	TRUE
ENSG00000204577	LILRB3	leukocyte immunoglobulin-like receptor, subfamily B (with TM and ITIM domains), member 3 [Source:HGNC Symbol;Acc:6607]	chr19	-	protein_coding	chr19:54720147-54746602		4.37866	20.8021	7.66074e-14	4.25455e-13	up	0.0443512	0.963279	TRUE
ENSG00000106683	LIMK1	LIM domain kinase 1 [Source:HGNC Symbol;Acc:6613]	chr7	+	protein_coding	chr7:73497263-73536855		1.86168	3.6343	1.68647e-18	1.55752e-17	up	56.5063	205.773	TRUE
ENSG00000187772	LIN28B	lin-28 homolog B (C. elegans) [Source:HGNC Symbol;Acc:32207]	chr6	+	protein_coding	chr6:105404923-105531207		1.50977	2.84765	1.14441e-11	4.97833e-11	up	6.365	18.1648	TRUE
ENSG00000189308	LIN54	lin-54 homolog (C. elegans) [Source:HGNC Symbol;Acc:25397]	chr4	-	protein_coding	chr4:83831126-83934079		1.70039	3.24989	1.33212e-15	8.94012e-15	up	26.9694	87.8253	TRUE
ENSG00000148943	LIN7C	lin-7 homolog C (C. elegans) [Source:HGNC Symbol;Acc:17789]	chr11	-	protein_coding	chr11:27516123-27528320		1.27238	2.4156	9.86324e-10	3.44904e-09	up	106.297	257.282	TRUE
ENSG00000263812	LINC00908	long intergenic non-protein coding RNA 908 [Source:HGNC Symbol;Acc:27599]	chr18	+	protein_coding	chr18:74240612-74322925		3.17634	9.04012	1.16353e-17	9.91856e-17	up	0.236979	2.16234	TRUE
ENSG00000251209	LINC00923	long intergenic non-protein coding RNA 923 [Source:HGNC Symbol;Acc:28088]	chr15	-	protein_coding	chr15:98285448-98417780		2.89603	7.44375	1.44887e-21	1.83363e-20	up	0.529338	3.9607	TRUE
ENSG00000175536	LIPT2	lipoyl(octanoyl) transferase 2 (putative) [Source:HGNC Symbol;Acc:37216]	chr11	-	protein_coding	chr11:74202757-74204778		1.11677	2.16861	0.00162284	0.00269932	up	0.551393	1.20042	TRUE
ENSG00000189067	LITAF	lipopolysaccharide-induced TNF factor [Source:HGNC Symbol;Acc:16841]	chr16	-	protein_coding	chr16:11641853-11730237		1.26051	2.3958	1.50531e-09	5.15649e-09	up	73.3473	176.076	TRUE
ENSG00000152022	LIX1L	Lix1 homolog (mouse)-like [Source:HGNC Symbol;Acc:28715]	chr1	+	protein_coding	chr1:145477085-145501669		2.04278	4.12038	6.60119e-21	7.78632e-20	up	12.6316	52.1561	TRUE
ENSG00000105983	LMBR1	limb development membrane protein 1 [Source:HGNC Symbol;Acc:13243]	chr7	-	protein_coding	chr7:156461646-156685924		1.19346	2.28701	1.11601e-08	3.45671e-08	up	50.0762	114.754	TRUE
ENSG00000136944	LMX1B	LIM homeobox transcription factor 1, beta [Source:HGNC Symbol;Acc:6654]	chr9	+	protein_coding	chr9:129376722-129463311		4.38391	20.878	3.70014e-12	1.69458e-11	up	0.0366797	0.806319	TRUE
ENSG00000139517	LNX2	ligand of numb-protein X 2 [Source:HGNC Symbol;Acc:20421]	chr13	-	protein_coding	chr13:28120050-28194541		1.77805	3.42962	1.0808e-16	8.18569e-16	up	19.4419	66.8151	TRUE
ENSG00000205791	LOH12CR2	loss of heterozygosity, 12, chromosomal region 2 (non-protein coding) [Source:HGNC Symbol;Acc:26524]	chr12	-	protein_coding	chr12:12508342-12510001		1.91805	3.77911	5.58635e-08	1.59521e-07	up	0.4181	1.58863	TRUE
ENSG00000171517	LPAR3	lysophosphatidic acid receptor 3 [Source:HGNC Symbol;Acc:14298]	chr1	-	protein_coding	chr1:85277285-85358896		2.16221	4.47599	3.87908e-05	7.91579e-05	up	0.131855	0.598171	TRUE
ENSG00000176454	LPCAT4	lysophosphatidylcholine acyltransferase 4 [Source:HGNC Symbol;Acc:30059]	chr15	-	protein_coding	chr15:34651106-34659479		1.25965	2.39438	1.84006e-08	5.56581e-08	up	5.86155	14.0653	TRUE
ENSG00000123684	LPGAT1	lysophosphatidylglycerol acyltransferase 1 [Source:HGNC Symbol;Acc:28985]	chr1	-	protein_coding	chr1:211916799-212004114		2.46122	5.50681	6.93162e-30	2.05021e-28	up	43.966	242.6	TRUE
ENSG00000110031	LPXN	leupaxin [Source:HGNC Symbol;Acc:14061]	chr11	-	protein_coding	chr11:58294344-58345693		1.05292	2.07472	8.20255e-06	1.82037e-05	up	3.48852	7.25415	TRUE
ENSG00000198799	LRIG2	leucine-rich repeats and immunoglobulin-like domains 2 [Source:HGNC Symbol;Acc:20889]	chr1	+	protein_coding	chr1:113615831-113674882		1.56722	2.96333	2.84302e-13	1.47458e-12	up	15.1952	45.1215	TRUE
ENSG00000109771	LRP2BP	LRP2 binding protein [Source:HGNC Symbol;Acc:25434]	chr4	-	protein_coding	chr4:186285032-186317053		1.86697	3.64765	2.31235e-05	4.84594e-05	up	0.227869	0.838028	TRUE
ENSG00000100068	LRP5L	low density lipoprotein receptor-related protein 5-like [Source:HGNC Symbol;Acc:25323]	chr22	-	protein_coding	chr22:25747385-25801344		1.52514	2.87814	3.16441e-06	7.35067e-06	up	0.611328	1.76665	TRUE
ENSG00000168904	LRRC28	leucine rich repeat containing 28 [Source:HGNC Symbol;Acc:28355]	chr15	+	protein_coding	chr15:99791567-99930934		1.94954	3.86252	8.21025e-18	7.12331e-17	up	4.80072	18.5852	TRUE
ENSG00000176681	LRRC37A	leucine rich repeat containing 37A [Source:HGNC Symbol;Acc:29069]	chr17	+	protein_coding	chr17:44370099-44415160		2.45211	5.47215	7.3053e-21	8.58442e-20	up	1.23224	6.76515	TRUE
ENSG00000176809	LRRC37A3	leucine rich repeat containing 37, member A3 [Source:HGNC Symbol;Acc:32427]	chr17	-	protein_coding	chr17:62850430-62915598		1.19198	2.28467	1.7921e-06	4.28266e-06	up	2.2407	5.1319	TRUE
ENSG00000122477	LRRC39	leucine rich repeat containing 39 [Source:HGNC Symbol;Acc:28228]	chr1	-	protein_coding	chr1:100614409-100643771		1.51425	2.8565	0.000442141	0.000792484	up	0.275697	0.792729	TRUE
ENSG00000171962	LRRC48	leucine rich repeat containing 48 [Source:HGNC Symbol;Acc:25384]	chr17	+	protein_coding	chr17:17876127-17920203		1.57536	2.9801	5.88265e-05	0.000117345	up	0.347618	1.04187	TRUE
ENSG00000197147	LRRC8B	leucine rich repeat containing 8 family, member B [Source:HGNC Symbol;Acc:30692]	chr1	+	protein_coding	chr1:89990395-90063423		1.06521	2.09248	3.81641e-07	9.84162e-07	up	31.3935	65.8223	TRUE
ENSG00000177363	LRRN4CL	LRRN4 C-terminal like [Source:HGNC Symbol;Acc:33724]	chr11	-	protein_coding	chr11:62453874-62457371		2.44161	5.43247	8.90545e-08	2.48528e-07	up	0.169254	0.929984	TRUE
ENSG00000146006	LRRTM2	leucine rich repeat transmembrane neuronal 2 [Source:HGNC Symbol;Acc:19409]	chr5	-	protein_coding	chr5:138204612-138211057		5.788	55.2536	9.00334e-14	4.94392e-13	up	0.0119868	0.77008	TRUE
ENSG00000184154	LRTOMT	leucine rich transmembrane and O-methyltransferase domain containing [Source:HGNC Symbol;Acc:25033]	chr11	+	protein_coding	chr11:71791382-71821828		2.97758	7.87665	7.00964e-38	4.63854e-36	up	4.46868	35.2814	TRUE
ENSG00000185565	LSAMP	limbic system-associated membrane protein [Source:HGNC Symbol;Acc:6705]	chr3	-	protein_coding	chr3:115521235-117716095		3.26586	9.6188	1.06607e-07	2.94618e-07	up	0.0599341	0.594547	TRUE
ENSG00000175324	LSM1	LSM1 homolog, U6 small nuclear RNA associated (S. cerevisiae) [Source:HGNC Symbol;Acc:20472]	chr8	-	protein_coding	chr8:38020839-38034248		1.76053	3.38821	6.68352e-16	4.62606e-15	up	10.2128	34.6762	TRUE
ENSG00000155858	LSM11	LSM11, U7 small nuclear RNA associated [Source:HGNC Symbol;Acc:30860]	chr5	+	protein_coding	chr5:157170703-157187717		1.26798	2.40825	1.71714e-08	5.21114e-08	up	5.51202	13.3034	TRUE
ENSG00000161654	LSM12	LSM12 homolog (S. cerevisiae) [Source:HGNC Symbol;Acc:26407]	chr17	-	protein_coding	chr17:42112003-42144987		2.0398	4.11189	1.14542e-21	1.47105e-20	up	55.7984	229.897	TRUE
ENSG00000257103	LSM14A	LSM14A, SCD6 homolog A (S. cerevisiae) [Source:HGNC Symbol;Acc:24489]	chr19	+	protein_coding	chr19:34663409-34720420		1.3163	2.49027	2.6697e-10	9.93707e-10	up	107.881	269.188	TRUE
ENSG00000204392	LSM2	LSM2 homolog, U6 small nuclear RNA associated (S. cerevisiae) [Source:HGNC Symbol;Acc:13940]	chr6	-	protein_coding	chr6:31765173-31774761		1.20774	2.30976	1.67584e-08	5.08977e-08	up	14.3362	33.1814	TRUE
ENSG00000130520	LSM4	LSM4 homolog, U6 small nuclear RNA associated (S. cerevisiae) [Source:HGNC Symbol;Acc:17259]	chr19	-	protein_coding	chr19:18417040-18434084		1.93024	3.81118	1.56863e-19	1.60955e-18	up	32.9757	125.931	TRUE
ENSG00000106355	LSM5	LSM5 homolog, U6 small nuclear RNA associated (S. cerevisiae) [Source:HGNC Symbol;Acc:17162]	chr7	-	protein_coding	chr7:32524951-32534895		1.07954	2.11336	3.20277e-07	8.35158e-07	up	22.2715	47.1631	TRUE
ENSG00000272658	LTB4R2	Leukotriene B4 receptor 2 [Source:UniProtKB/Swiss-Prot;Acc:Q9NPC1]	chr14	+	protein_coding	chr14:24778161-24781252		1.14327	2.2088	1.66512e-05	3.55491e-05	up	1.60923	3.56388	TRUE
ENSG00000007392	LUC7L	LUC7-like (S. cerevisiae) [Source:HGNC Symbol;Acc:6723]	chr16	-	protein_coding	chr16:238968-279462		1.17792	2.26251	2.66695e-07	7.0153e-07	up	4.53102	10.2742	TRUE
ENSG00000108848	LUC7L3	LUC7-like 3 (S. cerevisiae) [Source:HGNC Symbol;Acc:24309]	chr17	+	protein_coding	chr17:48796905-48833574		1.23513	2.35402	8.93897e-09	2.79871e-08	up	12.9817	30.6224	TRUE
ENSG00000171357	LURAP1	leucine rich adaptor protein 1 [Source:HGNC Symbol;Acc:32327]	chr1	+	protein_coding	chr1:46669006-46686933		1.5162	2.86037	0.00230854	0.00376056	up	0.191789	0.553325	TRUE
ENSG00000240053	LY6G5B	lymphocyte antigen 6 complex, locus G5B [Source:HGNC Symbol;Acc:13931]	chr6	+	protein_coding	chr6:31637944-31641553		1.02749	2.03847	0.000428734	0.000770487	up	1.10447	2.25792	TRUE
ENSG00000204428	LY6G5C	lymphocyte antigen 6 complex, locus G5C [Source:HGNC Symbol;Acc:13932]	chr6	-	protein_coding	chr6:31644461-31651817		1.23284	2.35029	0.000346343	0.000628862	up	0.575367	1.35761	TRUE
ENSG00000054219	LY75	lymphocyte antigen 75 [Source:HGNC Symbol;Acc:6729]	chr2	-	protein_coding	chr2:160628362-160761260		1.33779	2.52765	2.41609e-05	5.04845e-05	up	0.729278	1.85	TRUE
ENSG00000187123	LYPD6	LY6/PLAUR domain containing 6 [Source:HGNC Symbol;Acc:28751]	chr2	+	protein_coding	chr2:150186499-150330662		1.77945	3.43295	1.70317e-09	5.79485e-09	up	0.815103	2.80853	TRUE
ENSG00000120992	LYPLA1	lysophospholipase I [Source:HGNC Symbol;Acc:6737]	chr8	-	protein_coding	chr8:54958938-55014577		1.5224	2.87268	3.70966e-13	1.89947e-12	up	95.7364	275.568	TRUE
ENSG00000214113	LYRM4	LYR motif containing 4 [Source:HGNC Symbol;Acc:21365]	chr6	-	protein_coding	chr6:5102827-5261172		1.19972	2.29695	2.20704e-08	6.61435e-08	up	13.564	31.2202	TRUE
ENSG00000232859	LYRM9	LYR motif containing 9 [Source:HGNC Symbol;Acc:27314]	chr17	-	protein_coding	chr17:26205340-26221778		2.661	6.32471	1.52731e-07	4.13523e-07	up	0.119868	0.77008	TRUE
ENSG00000163155	LYSMD1	LysM, putative peptidoglycan-binding, domain containing 1 [Source:HGNC Symbol;Acc:32070]	chr1	-	protein_coding	chr1:151132224-151138424		1.08055	2.11484	3.04007e-06	7.07553e-06	up	4.13545	8.76532	TRUE
ENSG00000090382	LYZ	lysozyme [Source:HGNC Symbol;Acc:6740]	chr12	+	protein_coding	chr12:69742121-69748014		3.57667	11.9312	9.16815e-31	2.90424e-29	up	0.410429	4.92806	TRUE
ENSG00000162441	LZIC	leucine zipper and CTNNBIP1 domain containing [Source:HGNC Symbol;Acc:17497]	chr1	-	protein_coding	chr1:9982173-10003465		1.05752	2.08135	6.21048e-07	1.56308e-06	up	18.4837	38.5493	TRUE
ENSG00000173212	MAB21L3	mab-21-like 3 (C. elegans) [Source:HGNC Symbol;Acc:26787]	chr1	+	protein_coding	chr1:116654376-116677861		2.11876	4.34319	3.46753e-06	8.01427e-06	up	0.190231	0.834404	TRUE
ENSG00000172264	MACROD2	MACRO domain containing 2 [Source:HGNC Symbol;Acc:16126]	chr20	+	protein_coding	chr20:13976015-16033842		1.21882	2.32756	0.00394576	0.00623568	up	0.323644	0.757396	TRUE
ENSG00000182759	MAFA	v-maf avian musculoaponeurotic fibrosarcoma oncogene homolog A [Source:HGNC Symbol;Acc:23145]	chr8	-	protein_coding	chr8:144501352-144512576		2.75952	6.77171	9.82053e-09	3.06489e-08	up	0.131855	0.905976	TRUE
ENSG00000197063	MAFG	v-maf avian musculoaponeurotic fibrosarcoma oncogene homolog G [Source:HGNC Symbol;Acc:6781]	chr17	-	protein_coding	chr17:79876146-79885590		1.13801	2.20077	5.64952e-08	1.61177e-07	up	35.5169	78.3216	TRUE
ENSG00000187391	MAGI2	membrane associated guanylate kinase, WW and PDZ domain containing 2 [Source:HGNC Symbol;Acc:18957]	chr7	-	protein_coding	chr7:77646393-79082890		1.56594	2.96071	0.000678056	0.00118527	up	0.227749	0.679482	TRUE
ENSG00000111837	MAK	male germ cell-associated kinase [Source:HGNC Symbol;Acc:6816]	chr6	-	protein_coding	chr6:10762956-10838764		1.82662	3.54704	8.62445e-10	3.03147e-09	up	0.777225	2.7673	TRUE
ENSG00000198042	MAK16	MAK16 homolog (S. cerevisiae) [Source:HGNC Symbol;Acc:13703]	chr8	+	protein_coding	chr8:33342268-33358778		1.14883	2.21734	4.91725e-08	1.41401e-07	up	26.5148	58.9111	TRUE
ENSG00000147676	MAL2	mal, T-cell differentiation protein 2 (gene/pseudogene) [Source:HGNC Symbol;Acc:13634]	chr8	+	protein_coding	chr8:120177273-120257913		3.03219	8.18048	5.31265e-43	6.10056e-41	up	367.719	3014.09	TRUE
ENSG00000144063	MALL	mal, T-cell differentiation protein-like [Source:HGNC Symbol;Acc:6818]	chr2	-	protein_coding	chr2:110841447-110874143		1.56102	2.95063	1.12405e-13	6.11862e-13	up	62.8723	185.884	TRUE
ENSG00000117643	MAN1C1	mannosidase, alpha, class 1C, member 1 [Source:HGNC Symbol;Acc:19080]	chr1	+	protein_coding	chr1:25943959-26112698		2.41662	5.33917	2.1684e-08	6.50854e-08	up	0.197902	1.06724	TRUE
ENSG00000111261	MANSC1	MANSC domain containing 1 [Source:HGNC Symbol;Acc:25505]	chr12	-	protein_coding	chr12:12482198-12503475		1.05974	2.08456	0.0010044	0.00171861	up	0.761522	1.59271	TRUE
ENSG00000197769	MAP1LC3C	microtubule-associated protein 1 light chain 3 gamma [Source:HGNC Symbol;Acc:13353]	chr1	-	protein_coding	chr1:242158792-242162375		3.80176	13.9459	2.47861e-37	1.52396e-35	up	0.475517	6.67002	TRUE
ENSG00000034152	MAP2K3	mitogen-activated protein kinase kinase 3 [Source:HGNC Symbol;Acc:6843]	chr17	+	protein_coding	chr17:21187984-21218552		1.13913	2.20248	4.2748e-08	1.23812e-07	up	82.721	182.554	TRUE
ENSG00000073803	MAP3K13	mitogen-activated protein kinase kinase kinase 13 [Source:HGNC Symbol;Acc:6852]	chr3	+	protein_coding	chr3:185000729-185206885		1.03463	2.04859	9.06352e-07	2.2368e-06	up	24.4776	50.2459	TRUE
ENSG00000180815	MAP3K15	mitogen-activated protein kinase kinase kinase 15 [Source:HGNC Symbol;Acc:31689]	chrX	-	protein_coding	chrX:19378174-19533379		2.72174	6.59667	1.96448e-09	6.62907e-09	up	0.155829	1.04097	TRUE
ENSG00000156265	MAP3K7CL	MAP3K7 C-terminal like [Source:HGNC Symbol;Acc:16457]	chr21	+	protein_coding	chr21:30449792-30548210		1.24297	2.36685	4.93149e-05	9.93487e-05	up	0.851064	2.02101	TRUE
ENSG00000104814	MAP4K1	mitogen-activated protein kinase kinase kinase kinase 1 [Source:HGNC Symbol;Acc:6863]	chr19	-	protein_coding	chr19:39078281-39109522		3.04594	8.25884	5.71117e-10	2.04896e-09	up	0.112796	0.947651	TRUE
ENSG00000109339	MAPK10	mitogen-activated protein kinase 10 [Source:HGNC Symbol;Acc:6872]	chr4	-	protein_coding	chr4:86936276-87515284		1.30311	2.46761	0.000896692	0.00154174	up	0.383578	0.951275	TRUE
ENSG00000069956	MAPK6	mitogen-activated protein kinase 6 [Source:HGNC Symbol;Acc:6879]	chr15	+	protein_coding	chr15:52244303-52358462		1.26143	2.39733	1.49664e-09	5.1313e-09	up	67.6055	162.396	TRUE
ENSG00000107643	MAPK8	mitogen-activated protein kinase 8 [Source:HGNC Symbol;Acc:6881]	chr10	+	protein_coding	chr10:49514698-49647403		1.30798	2.47594	4.15015e-10	1.51326e-09	up	51.676	128.203	TRUE
ENSG00000162889	MAPKAPK2	mitogen-activated protein kinase-activated protein kinase 2 [Source:HGNC Symbol;Acc:6887]	chr1	+	protein_coding	chr1:206858289-206907628		1.3305	2.5149	2.08738e-10	7.84941e-10	up	53.3893	134.537	TRUE
ENSG00000099785	MARCH2	membrane-associated ring finger (C3HC4) 2, E3 ubiquitin protein ligase [Source:HGNC Symbol;Acc:28038]	chr19	+	protein_coding	chr19:8478154-8503901		2.57481	5.95794	1.17336e-27	2.81481e-26	up	2.90081	17.3268	TRUE
ENSG00000165406	MARCH8	membrane-associated ring finger (C3HC4) 8, E3 ubiquitin protein ligase [Source:HGNC Symbol;Acc:23356]	chr10	-	protein_coding	chr10:45950035-46090354		1.13038	2.18917	9.34897e-08	2.60255e-07	up	20.5574	45.095	TRUE
ENSG00000175130	MARCKSL1	MARCKS-like 1 [Source:HGNC Symbol;Acc:7142]	chr1	-	protein_coding	chr1:32799433-32801980		1.47894	2.78744	4.31707e-12	1.9633e-11	up	17.6206	49.2172	TRUE
ENSG00000152939	MARVELD2	MARVEL domain containing 2 [Source:HGNC Symbol;Acc:26401]	chr5	+	protein_coding	chr5:68710939-68740157		1.74867	3.3605	2.19478e-16	1.60392e-15	up	27.4575	92.458	TRUE
ENSG00000105613	MAST1	microtubule associated serine/threonine kinase 1 [Source:HGNC Symbol;Acc:19034]	chr19	+	protein_coding	chr19:12944765-12985765		1.26782	2.40798	0.000134925	0.000257468	up	0.638418	1.5431	TRUE
ENSG00000038274	MAT2B	methionine adenosyltransferase II, beta [Source:HGNC Symbol;Acc:6905]	chr5	+	protein_coding	chr5:162930120-162946342		1.00826	2.01149	1.45392e-06	3.51321e-06	up	34.6659	69.87	TRUE
ENSG00000125952	MAX	MYC associated factor X [Source:HGNC Symbol;Acc:6913]	chr14	-	protein_coding	chr14:65472892-65569413		1.87118	3.65831	1.28479e-18	1.20411e-17	up	46.9404	172.068	TRUE
ENSG00000103495	MAZ	MYC-associated zinc finger protein (purine-binding transcription factor) [Source:HGNC Symbol;Acc:6914]	chr16	+	protein_coding	chr16:29817427-29823649		1.71625	3.28581	3.67497e-16	2.61467e-15	up	98.5196	324.362	TRUE
ENSG00000180611	MB21D2	Mab-21 domain containing 2 [Source:HGNC Symbol;Acc:30438]	chr3	-	protein_coding	chr3:192514604-192635950		1.16283	2.23896	3.45741e-08	1.01398e-07	up	25.7237	57.7107	TRUE
ENSG00000172197	MBOAT1	membrane bound O-acyltransferase domain containing 1 [Source:HGNC Symbol;Acc:21579]	chr6	-	protein_coding	chr6:20100935-20212670		2.4851	5.59872	1.29527e-29	3.69804e-28	up	14.1347	79.3021	TRUE
ENSG00000171444	MCC	mutated in colorectal cancers [Source:HGNC Symbol;Acc:6935]	chr5	-	protein_coding	chr5:112357796-112824527		1.1877	2.27789	2.26452e-08	6.7775e-08	up	18.3773	41.9469	TRUE
ENSG00000053524	MCF2L2	MCF.2 cell line derived transforming sequence-like 2 [Source:HGNC Symbol;Acc:30319]	chr3	-	protein_coding	chr3:182895831-183146566		3.20276	9.20721	1.2771e-38	9.5428e-37	up	1.88996	17.4518	TRUE
ENSG00000178460	MCMDC2	minichromosome maintenance domain containing 2 [Source:HGNC Symbol;Acc:26368]	chr8	+	protein_coding	chr8:67782984-67834283		2.32361	5.00583	1.13917e-08	3.52566e-08	up	0.239976	1.21152	TRUE
ENSG00000175471	MCTP1	multiple C2 domains, transmembrane 1 [Source:HGNC Symbol;Acc:26183]	chr5	-	protein_coding	chr5:94039446-94620279		1.02732	2.03823	0.00849203	0.0127999	up	0.431525	0.883327	TRUE
ENSG00000050393	MCUR1	mitochondrial calcium uniporter regulator 1 [Source:HGNC Symbol;Acc:21097]	chr6	-	protein_coding	chr6:13786789-13814800		1.47281	2.77563	2.78498e-12	1.2929e-11	up	37.5034	104.305	TRUE
ENSG00000135272	MDFIC	MyoD family inhibitor domain containing [Source:HGNC Symbol;Acc:28870]	chr7	+	protein_coding	chr7:114562209-114659256		1.65805	3.15589	5.36454e-15	3.3836e-14	up	31.8297	100.654	TRUE
ENSG00000135679	MDM2	MDM2 oncogene, E3 ubiquitin protein ligase [Source:HGNC Symbol;Acc:6973]	chr12	+	protein_coding	chr12:69201956-69239214		1.54935	2.92685	1.35716e-13	7.29095e-13	up	145.256	425.988	TRUE
ENSG00000198625	MDM4	Mdm4 p53 binding protein homolog (mouse) [Source:HGNC Symbol;Acc:6974]	chr1	+	protein_coding	chr1:204485511-204542871		2.56188	5.90478	4.4669e-32	1.68502e-30	up	52.3827	309.931	TRUE
ENSG00000163875	MEAF6	MYST/Esa1-associated factor 6 [Source:HGNC Symbol;Acc:25674]	chr1	-	protein_coding	chr1:37958176-37980375		1.19798	2.29418	1.47447e-08	4.50977e-08	up	22.3554	51.3915	TRUE
ENSG00000152944	MED21	mediator complex subunit 21 [Source:HGNC Symbol;Acc:11473]	chr12	+	protein_coding	chr12:27175479-27219276		1.19821	2.29455	1.30049e-08	4.00036e-08	up	26.8145	61.6517	TRUE
ENSG00000118579	MED28	mediator complex subunit 28 [Source:HGNC Symbol;Acc:24628]	chr4	+	protein_coding	chr4:17616254-17635728		1.73539	3.32971	3.68927e-16	2.62246e-15	up	26.7775	89.3422	TRUE
ENSG00000103313	MEFV	Mediterranean fever [Source:HGNC Symbol;Acc:6998]	chr16	-	protein_coding	chr16:3292028-3306627		2.91321	7.53291	2.64802e-18	2.39734e-17	up	0.365598	2.77229	TRUE
ENSG00000143995	MEIS1	Meis homeobox 1 [Source:HGNC Symbol;Acc:7000]	chr2	+	protein_coding	chr2:66660584-66801001		1.34263	2.53614	3.21017e-07	8.3681e-07	up	1.59425	4.05424	TRUE
ENSG00000140406	MESDC1	mesoderm development candidate 1 [Source:HGNC Symbol;Acc:13519]	chr15	+	protein_coding	chr15:81293295-81296342		1.27687	2.42313	2.03261e-09	6.84418e-09	up	17.3689	42.1732	TRUE
ENSG00000106484	MEST	mesoderm specific transcript [Source:HGNC Symbol;Acc:7028]	chr7	+	protein_coding	chr7:130126012-130146133		1.29093	2.44685	6.11048e-10	2.18369e-09	up	76.9074	188.556	TRUE
ENSG00000203791	METTL10	methyltransferase like 10 [Source:HGNC Symbol;Acc:33787]	chr10	-	protein_coding	chr10:126436718-126480439		1.24885	2.37651	5.30187e-09	1.69949e-08	up	14.7227	35.0606	TRUE
ENSG00000139160	METTL20	methyltransferase like 20 [Source:HGNC Symbol;Acc:28739]	chr12	+	protein_coding	chr12:31800094-31826048		2.78011	6.86906	6.50737e-25	1.15615e-23	up	0.969374	6.68339	TRUE
ENSG00000144401	METTL21A	methyltransferase like 21A [Source:HGNC Symbol;Acc:30476]	chr2	-	protein_coding	chr2:208445355-208490652		2.49626	5.64223	8.19228e-30	2.40035e-28	up	13.7266	77.6109	TRUE
ENSG00000123427	METTL21B	methyltransferase like 21B [Source:HGNC Symbol;Acc:24936]	chr12	+	protein_coding	chr12:58165275-58176324		1.98915	3.97002	5.29606e-19	5.17252e-18	up	6.2691	24.9436	TRUE
ENSG00000101574	METTL4	methyltransferase like 4 [Source:HGNC Symbol;Acc:24726]	chr18	-	protein_coding	chr18:2537524-2571508		1.00895	2.01245	1.63715e-06	3.93162e-06	up	25.3281	51.0744	TRUE
ENSG00000181588	MEX3D	mex-3 RNA binding family member D [Source:HGNC Symbol;Acc:16734]	chr19	-	protein_coding	chr19:1554668-1568057		2.14124	4.4114	2.80988e-23	4.1952e-22	up	26.2751	116.146	TRUE
ENSG00000197614	MFAP5	microfibrillar associated protein 5 [Source:HGNC Symbol;Acc:29673]	chr12	-	protein_coding	chr12:8789942-8815484		2.61638	6.13209	1.01567e-08	3.16348e-08	up	0.158825	0.985928	TRUE
ENSG00000147324	MFHAS1	malignant fibrous histiocytoma amplified sequence 1 [Source:HGNC Symbol;Acc:16982]	chr8	-	protein_coding	chr8:8640864-8751155		1.34713	2.54406	1.21777e-10	4.71556e-10	up	58.8193	149.939	TRUE
ENSG00000171109	MFN1	mitofusin 1 [Source:HGNC Symbol;Acc:18262]	chr3	+	protein_coding	chr3:179065480-179112719		1.62425	3.08281	1.17405e-14	7.13427e-14	up	70.1627	216.73	TRUE
ENSG00000205639	MFSD2B	major facilitator superfamily domain containing 2B [Source:HGNC Symbol;Acc:37207]	chr2	+	protein_coding	chr2:24232951-24286191		1.49019	2.80925	2.82347e-07	7.40703e-07	up	0.961582	2.71023	TRUE
ENSG00000174514	MFSD4	major facilitator superfamily domain containing 4 [Source:HGNC Symbol;Acc:25433]	chr1	+	protein_coding	chr1:205538013-205572046		3.84302	14.3504	1.13114e-08	3.50218e-08	up	0.0385975	0.581184	TRUE
ENSG00000071073	MGAT4A	mannosyl (alpha-1,3-)-glycoprotein beta-1,4-N-acetylglucosaminyltransferase, isozyme A [Source:HGNC Symbol;Acc:7047]	chr2	-	protein_coding	chr2:99235569-99347589		1.2693	2.41044	1.50518e-09	5.15649e-09	up	35.9544	86.8405	TRUE
ENSG00000102858	MGRN1	mahogunin ring finger 1, E3 ubiquitin protein ligase [Source:HGNC Symbol;Acc:20254]	chr16	+	protein_coding	chr16:4666494-4740975		1.89308	3.71426	1.47401e-18	1.3694e-17	up	17.6686	65.761	TRUE
ENSG00000008394	MGST1	microsomal glutathione S-transferase 1 [Source:HGNC Symbol;Acc:7061]	chr12	+	protein_coding	chr12:16500076-16762193		4.02614	16.2925	2.07969e-09	6.99213e-09	up	0.0360803	0.619008	TRUE
ENSG00000167470	MIDN	midnolin [Source:HGNC Symbol;Acc:16298]	chr19	+	protein_coding	chr19:1248552-1259142		1.13575	2.19733	5.61919e-08	1.604e-07	up	41.786	92.0019	TRUE
ENSG00000198160	MIER1	mesoderm induction early response 1, transcriptional regulator [Source:HGNC Symbol;Acc:29657]	chr1	+	protein_coding	chr1:67390578-67454302		1.01867	2.02605	9.96923e-07	2.45296e-06	up	52.8499	107.29	TRUE
ENSG00000151338	MIPOL1	mirror-image polydactyly 1 [Source:HGNC Symbol;Acc:21460]	chr14	+	protein_coding	chr14:37667118-38021566		1.47725	2.78418	4.1911e-11	1.70939e-10	up	5.74624	16.0337	TRUE
ENSG00000187098	MITF	microphthalmia-associated transcription factor [Source:HGNC Symbol;Acc:7105]	chr3	+	protein_coding	chr3:69788586-70017488		1.20937	2.31236	5.62514e-08	1.60541e-07	up	6.35301	14.7221	TRUE
ENSG00000099875	MKNK2	MAP kinase interacting serine/threonine kinase 2 [Source:HGNC Symbol;Acc:7111]	chr19	-	protein_coding	chr19:2037470-2051243		1.89474	3.71855	4.74077e-19	4.65932e-18	up	51.6752	192.543	TRUE
ENSG00000120215	MLANA	melan-A [Source:HGNC Symbol;Acc:7124]	chr9	+	protein_coding	chr9:5890802-5910606		3.45858	10.9935	2.06074e-14	1.22088e-13	up	0.121426	1.35715	TRUE
ENSG00000078403	MLLT10	myeloid/lymphoid or mixed-lineage leukemia (trithorax homolog, Drosophila); translocated to, 10 [Source:HGNC Symbol;Acc:16063]	chr10	+	protein_coding	chr10:21823094-22032559		1.15804	2.23154	7.05271e-08	1.99136e-07	up	12.742	28.4929	TRUE
ENSG00000108788	MLX	MLX, MAX dimerization protein [Source:HGNC Symbol;Acc:11645]	chr17	+	protein_coding	chr17:40719086-40725257		1.14487	2.21127	6.14765e-08	1.74465e-07	up	21.8964	48.5171	TRUE
ENSG00000009950	MLXIPL	MLX interacting protein-like [Source:HGNC Symbol;Acc:12744]	chr7	-	protein_coding	chr7:73007524-73038873		3.70279	13.0212	5.91934e-17	4.65235e-16	up	0.118669	1.57187	TRUE
ENSG00000108960	MMD	monocyte to macrophage differentiation-associated [Source:HGNC Symbol;Acc:7153]	chr17	-	protein_coding	chr17:53469974-53499353		3.29577	9.82033	1.16544e-48	2.49325e-46	up	26.4669	260.445	TRUE
ENSG00000169446	MMGT1	membrane magnesium transporter 1 [Source:HGNC Symbol;Acc:28100]	chrX	-	protein_coding	chrX:135044229-135056222		1.47168	2.77344	2.06241e-12	9.73367e-12	up	88.8463	246.901	TRUE
ENSG00000125966	MMP24	matrix metallopeptidase 24 (membrane-inserted) [Source:HGNC Symbol;Acc:7172]	chr20	+	protein_coding	chr20:33814457-33864801		1.134	2.19467	0.00320419	0.00512178	up	0.431525	0.951275	TRUE
ENSG00000114978	MOB1A	MOB kinase activator 1A [Source:HGNC Symbol;Acc:16015]	chr2	-	protein_coding	chr2:74379655-74406025		1.66532	3.17185	2.0066e-15	1.31503e-14	up	315.294	1002.05	TRUE
ENSG00000172081	MOB3A	MOB kinase activator 3A [Source:HGNC Symbol;Acc:29802]	chr19	-	protein_coding	chr19:2071037-2096672		1.36115	2.56889	1.48072e-10	5.65944e-10	up	20.2629	52.1593	TRUE
ENSG00000168314	MOBP	myelin-associated oligodendrocyte basic protein [Source:HGNC Symbol;Acc:7189]	chr3	+	protein_coding	chr3:39508689-39570970		3.95142	15.4702	9.14947e-09	2.86003e-08	up	0.0351214	0.572803	TRUE
ENSG00000124217	MOCS3	molybdenum cofactor synthesis 3 [Source:HGNC Symbol;Acc:15765]	chr20	+	protein_coding	chr20:49575363-49577820		1.51559	2.85916	3.14926e-12	1.45337e-11	up	10.0735	28.8624	TRUE
ENSG00000204655	MOG	myelin oligodendrocyte glycoprotein [Source:HGNC Symbol;Acc:7197]	chr6	+	protein_coding	chr6:29624758-29640149		2.91025	7.5175	2.77469e-07	7.28274e-07	up	0.0833084	0.640299	TRUE
ENSG00000116151	MORN1	MORN repeat containing 1 [Source:HGNC Symbol;Acc:25852]	chr1	-	protein_coding	chr1:2252692-2323146		1.04502	2.0634	4.09507e-06	9.39928e-06	up	5.15181	10.6534	TRUE
ENSG00000171160	MORN4	MORN repeat containing 4 [Source:HGNC Symbol;Acc:24001]	chr10	-	protein_coding	chr10:99374310-99393344		2.01736	4.04842	4.52739e-20	4.89642e-19	up	9.09511	36.8997	TRUE
ENSG00000082126	MPP4	membrane protein, palmitoylated 4 (MAGUK p55 subfamily member 4) [Source:HGNC Symbol;Acc:13680]	chr2	-	protein_coding	chr2:202509593-202563417		3.89411	14.8677	4.73387e-16	3.32414e-15	up	0.089062	1.35398	TRUE
ENSG00000150054	MPP7	membrane protein, palmitoylated 7 (MAGUK p55 subfamily member 7) [Source:HGNC Symbol;Acc:26542]	chr10	-	protein_coding	chr10:28339922-28623415		1.40162	2.64198	7.91354e-07	1.96542e-06	up	1.08565	2.87715	TRUE
ENSG00000156968	MPV17L	MPV17 mitochondrial membrane protein-like [Source:HGNC Symbol;Acc:26827]	chr16	+	protein_coding	chr16:15489611-15507125		3.83171	14.2383	1.96077e-29	5.54736e-28	up	0.265148	3.80872	TRUE
ENSG00000197965	MPZL1	myelin protein zero-like 1 [Source:HGNC Symbol;Acc:7226]	chr1	+	protein_coding	chr1:167690429-167761156		1.50471	2.83767	6.24643e-13	3.12162e-12	up	140.557	399.649	TRUE
ENSG00000160588	MPZL3	myelin protein zero-like 3 [Source:HGNC Symbol;Acc:27279]	chr11	-	protein_coding	chr11:118097409-118123065		1.72952	3.31618	8.92122e-16	6.09994e-15	up	15.7432	52.3154	TRUE
ENSG00000158186	MRAS	muscle RAS oncogene homolog [Source:HGNC Symbol;Acc:7227]	chr3	+	protein_coding	chr3:138066539-138124375		1.26999	2.4116	0.00839587	0.0126611	up	0.227749	0.553098	TRUE
ENSG00000101189	MRGBP	MRG/MORF4L binding protein [Source:HGNC Symbol;Acc:15866]	chr20	+	protein_coding	chr20:61427805-61431945		1.72869	3.31428	6.06753e-16	4.22643e-15	up	21.2646	70.6208	TRUE
ENSG00000185414	MRPL30	mitochondrial ribosomal protein L30 [Source:HGNC Symbol;Acc:14036]	chr2	+	protein_coding	chr2:99797542-99814089		1.07227	2.10273	0.018174	0.0260293	up	0.284927	0.602474	TRUE
ENSG00000198015	MRPL42	mitochondrial ribosomal protein L42 [Source:HGNC Symbol;Acc:14493]	chr12	+	protein_coding	chr12:93861264-93897545		1.2479	2.37496	2.52412e-09	8.40494e-09	up	44.8187	106.656	TRUE
ENSG00000048544	MRPS10	mitochondrial ribosomal protein S10 [Source:HGNC Symbol;Acc:14502]	chr6	-	protein_coding	chr6:42174539-42185603		1.09225	2.13206	1.58036e-07	4.27146e-07	up	56.5564	120.823	TRUE
ENSG00000182180	MRPS16	mitochondrial ribosomal protein S16 [Source:HGNC Symbol;Acc:14048]	chr10	-	protein_coding	chr10:75006510-75012451		1.7381	3.33597	1.6066e-16	1.19364e-15	up	101.337	338.729	TRUE
ENSG00000239789	MRPS17	mitochondrial ribosomal protein S17 [Source:HGNC Symbol;Acc:14047]	chr7	+	protein_coding	chr7:56019512-56024192		2.32844	5.02261	1.93628e-26	4.03865e-25	up	14.2094	71.5175	TRUE
ENSG00000113048	MRPS27	mitochondrial ribosomal protein S27 [Source:HGNC Symbol;Acc:14512]	chr5	-	protein_coding	chr5:71515236-71616473		1.33641	2.52522	1.99197e-10	7.50146e-10	up	39.0765	98.8751	TRUE
ENSG00000172689	MS4A10	membrane-spanning 4-domains, subfamily A, member 10 [Source:HGNC Symbol;Acc:13368]	chr11	+	protein_coding	chr11:60552821-60568778		4.30078	19.7089	4.66058e-16	3.27562e-15	up	0.0592149	1.20608	TRUE
ENSG00000120458	MSANTD2	Myb/SANT-like DNA-binding domain containing 2 [Source:HGNC Symbol;Acc:26266]	chr11	-	protein_coding	chr11:124636394-124670569		1.75093	3.36575	5.12794e-12	2.31253e-11	up	1.73809	5.8662	TRUE
ENSG00000066697	MSANTD3	Myb/SANT-like DNA-binding domain containing 3 [Source:HGNC Symbol;Acc:23370]	chr9	+	protein_coding	chr9:103189438-103213511		1.63208	3.09959	2.05389e-14	1.21729e-13	up	20.557	63.8487	TRUE
ENSG00000204410	MSH5	mutS homolog 5 [Source:HGNC Symbol;Acc:7328]	chr6	+	protein_coding	chr6:31707725-31732622		1.68568	3.21693	8.94363e-14	4.91805e-13	up	4.97249	16.0322	TRUE
ENSG00000153944	MSI2	musashi RNA-binding protein 2 [Source:HGNC Symbol;Acc:18585]	chr17	+	protein_coding	chr17:55333212-55762046		1.36533	2.57635	7.95372e-11	3.13591e-10	up	42.1733	108.871	TRUE
ENSG00000174579	MSL2	male-specific lethal 2 homolog (Drosophila) [Source:HGNC Symbol;Acc:25544]	chr3	-	protein_coding	chr3:135867764-135916083		1.17101	2.2517	2.24229e-08	6.71387e-08	up	39.5924	89.3292	TRUE
ENSG00000052802	MSMO1	methylsterol monooxygenase 1 [Source:HGNC Symbol;Acc:10545]	chr4	+	protein_coding	chr4:166248775-166264312		1.03142	2.04403	8.04116e-07	1.9968e-06	up	38.6563	79.173	TRUE
ENSG00000174099	MSRB3	methionine sulfoxide reductase B3 [Source:HGNC Symbol;Acc:27375]	chr12	+	protein_coding	chr12:65672423-65882024		1.20381	2.30347	2.52416e-07	6.64976e-07	up	3.70057	8.54358	TRUE
ENSG00000166343	MSS51	MSS51 mitochondrial translational activator [Source:HGNC Symbol;Acc:21000]	chr10	-	protein_coding	chr10:75183339-75193319		3.18713	9.10797	2.26981e-12	1.06642e-11	up	0.131855	1.21922	TRUE
ENSG00000182979	MTA1	metastasis associated 1 [Source:HGNC Symbol;Acc:7410]	chr14	+	protein_coding	chr14:105886159-105937066		1.69391	3.23532	1.16528e-15	7.87456e-15	up	44.2714	143.52	TRUE
ENSG00000198938	MT-CO3	mitochondrially encoded cytochrome c oxidase III [Source:HGNC Symbol;Acc:7422]	chrM	+	protein_coding	chrM:9207-9990		1.36067	2.56804	6.35645e-11	2.53754e-10	up	188.364	484.688	TRUE
ENSG00000214827	MTCP1	mature T-cell proliferation 1 [Source:HGNC Symbol;Acc:7423]	chrX	-	protein_coding	chrX:154289897-154376212		1.45698	2.74534	1.0316e-09	3.60254e-09	up	2.88307	7.93409	TRUE
ENSG00000188786	MTF1	metal-regulatory transcription factor 1 [Source:HGNC Symbol;Acc:7428]	chr1	-	protein_coding	chr1:38275239-38325292		1.14807	2.21617	4.75851e-08	1.37059e-07	up	29.196	64.8339	TRUE
ENSG00000103707	MTFMT	mitochondrial methionyl-tRNA formyltransferase [Source:HGNC Symbol;Acc:29666]	chr15	-	protein_coding	chr15:65294845-65321977		1.51191	2.85188	4.59421e-11	1.86406e-10	up	4.13749	11.8266	TRUE
ENSG00000163738	MTHFD2L	methylenetetrahydrofolate dehydrogenase (NADP+ dependent) 2-like [Source:HGNC Symbol;Acc:31865]	chr4	+	protein_coding	chr4:74979891-75168816		2.79558	6.94311	1.20694e-35	6.17991e-34	up	9.09799	63.3051	TRUE
ENSG00000132749	MTL5	metallothionein-like 5, testis-specific (tesmin) [Source:HGNC Symbol;Acc:7446]	chr11	-	protein_coding	chr11:68474908-68519032		1.10134	2.14554	1.06106e-05	2.32145e-05	up	2.27749	4.89839	TRUE
ENSG00000166912	MTMR10	myotubularin related protein 10 [Source:HGNC Symbol;Acc:25999]	chr15	-	protein_coding	chr15:31231144-31283810		1.43825	2.70991	1.45135e-11	6.22857e-11	up	19.059	51.7539	TRUE
ENSG00000150712	MTMR12	myotubularin related protein 12 [Source:HGNC Symbol;Acc:18191]	chr5	-	protein_coding	chr5:32227100-32313115		1.18406	2.27216	1.37781e-08	4.22487e-08	up	58.4581	133.092	TRUE
ENSG00000108389	MTMR4	myotubularin related protein 4 [Source:HGNC Symbol;Acc:7452]	chr17	-	protein_coding	chr17:56566898-56595266		1.17861	2.26358	1.50444e-08	4.59602e-08	up	74.7258	169.485	TRUE
ENSG00000003987	MTMR7	myotubularin related protein 7 [Source:HGNC Symbol;Acc:7454]	chr8	-	protein_coding	chr8:17155539-17271037		1.53973	2.9074	0.000682331	0.00119181	up	0.239736	0.702131	TRUE
ENSG00000107951	MTPAP	mitochondrial poly(A) polymerase [Source:HGNC Symbol;Acc:25532]	chr10	-	protein_coding	chr10:30598730-30663377		1.26642	2.40563	2.64065e-09	8.778e-09	up	18.0127	43.4205	TRUE
ENSG00000256618	MTRNR2L1	MT-RNR2-like 1 [Source:HGNC Symbol;Acc:37155]	chr17	+	protein_coding	chr17:22022437-22023991		4.22507	18.7014	2.92079e-47	5.30394e-45	up	0.491459	9.2439	TRUE
ENSG00000256045	MTRNR2L10	MT-RNR2-like 10 [Source:HGNC Symbol;Acc:37167]	chrX	-	protein_coding	chrX:55207824-55208944		5.32835	40.1784	6.39062e-49	1.48959e-46	up	0.144082	5.87729	TRUE
ENSG00000269028	MTRNR2L12	MT-RNR2-like 12 (pseudogene) [Source:HGNC Symbol;Acc:37169]	chr3	-	protein_coding	chr3:96335981-96337000		4.6499	25.105	1.01288e-52	3.67865e-50	up	0.374228	9.46088	TRUE
ENSG00000255633	MTRNR2L9	MT-RNR2-like 9 (pseudogene) [Source:HGNC Symbol;Acc:37166]	chr6	+	protein_coding	chr6:62284008-62284534		5.06863	33.559	3.65998e-14	2.09831e-13	up	0.0240935	0.87404	TRUE
ENSG00000170873	MTSS1	metastasis suppressor 1 [Source:HGNC Symbol;Acc:20443]	chr8	-	protein_coding	chr8:125563031-125740730		1.09356	2.134	0.00676733	0.0103471	up	0.383578	0.8224	TRUE
ENSG00000177034	MTX3	metaxin 3 [Source:HGNC Symbol;Acc:24812]	chr5	-	protein_coding	chr5:79275584-79287082		1.03893	2.0547	9.62316e-07	2.36968e-06	up	18.6994	38.4999	TRUE
ENSG00000059728	MXD1	MAX dimerization protein 1 [Source:HGNC Symbol;Acc:6761]	chr2	+	protein_coding	chr2:70124820-70170077		1.56234	2.95332	1.34136e-13	7.21602e-13	up	39.4558	116.76	TRUE
ENSG00000119950	MXI1	MAX interactor 1, dimerization protein [Source:HGNC Symbol;Acc:7534]	chr10	+	protein_coding	chr10:111967363-112047123		2.18469	4.5463	2.58202e-21	3.19266e-20	up	3.87174	17.6439	TRUE
ENSG00000182534	MXRA7	matrix-remodelling associated 7 [Source:HGNC Symbol;Acc:7541]	chr17	-	protein_coding	chr17:74668633-74707098		1.60925	3.05094	5.0963e-14	2.88784e-13	up	18.733	57.2704	TRUE
ENSG00000118513	MYB	v-myb avian myeloblastosis viral oncogene homolog [Source:HGNC Symbol;Acc:7545]	chr6	+	protein_coding	chr6:135502453-135540311		1.90743	3.7514	1.40956e-11	6.05919e-11	up	0.949955	3.57611	TRUE
ENSG00000116990	MYCL	v-myc avian myelocytomatosis viral oncogene lung carcinoma derived homolog [Source:HGNC Symbol;Acc:7555]	chr1	-	protein_coding	chr1:40361098-40367928		1.8467	3.59676	5.19584e-06	1.18027e-05	up	0.287684	1.04187	TRUE
ENSG00000104177	MYEF2	myelin expression factor 2 [Source:HGNC Symbol;Acc:17940]	chr15	-	protein_coding	chr15:48431625-48470714		4.27294	19.3323	2.65195e-30	8.02627e-29	up	0.167815	3.28665	TRUE
ENSG00000133392	MYH11	myosin, heavy chain 11, smooth muscle [Source:HGNC Symbol;Acc:7569]	chr16	-	protein_coding	chr16:15797029-15950890		5.00232	32.0514	1.39432e-16	1.04437e-15	up	0.0321247	1.09261	TRUE
ENSG00000109063	MYH3	myosin, heavy chain 3, skeletal muscle, embryonic [Source:HGNC Symbol;Acc:7573]	chr17	-	protein_coding	chr17:10531843-10560626		1.15653	2.2292	0.000360787	0.000654251	up	0.719688	1.60992	TRUE
ENSG00000078814	MYH7B	myosin, heavy chain 7B, cardiac muscle, beta [Source:HGNC Symbol;Acc:15906]	chr20	+	protein_coding	chr20:33563206-33590240		3.64091	12.4745	1.08163e-26	2.32669e-25	up	0.277854	3.49548	TRUE
ENSG00000140795	MYLK3	myosin light chain kinase 3 [Source:HGNC Symbol;Acc:29826]	chr16	-	protein_coding	chr16:46740891-46824319		2.49708	5.64542	9.40338e-08	2.61676e-07	up	0.155829	0.890575	TRUE
ENSG00000145949	MYLK4	myosin light chain kinase family, member 4 [Source:HGNC Symbol;Acc:27972]	chr6	-	protein_coding	chr6:2663863-2751200		1.98317	3.95362	2.08974e-09	7.02291e-09	up	0.503446	2.00017	TRUE
ENSG00000162601	MYSM1	Myb-like, SWIRM and MPN domains 1 [Source:HGNC Symbol;Acc:29401]	chr1	-	protein_coding	chr1:59120411-59165764		1.37248	2.58915	9.37313e-11	3.66684e-10	up	23.0387	59.7718	TRUE
ENSG00000186487	MYT1L	myelin transcription factor 1-like [Source:HGNC Symbol;Acc:7623]	chr2	-	protein_coding	chr2:1792885-2335032		2.83286	7.12485	1.15183e-17	9.8242e-17	up	0.385856	2.76662	TRUE
ENSG00000263155	MYZAP	myocardial zonula adherens protein [Source:HGNC Symbol;Acc:43444]	chr15	+	protein_coding	chr15:57884139-57977562		1.4265	2.68794	0.000786119	0.00136227	up	0.295715	0.79975	TRUE
ENSG00000204899	MZT1	mitotic spindle organizing protein 1 [Source:HGNC Symbol;Acc:33830]	chr13	-	protein_coding	chr13:73282495-73301825		1.74913	3.36157	1.31421e-16	9.87679e-16	up	56.1343	189.077	TRUE
ENSG00000139597	N4BP2L1	NEDD4 binding protein 2-like 1 [Source:HGNC Symbol;Acc:25037]	chr13	-	protein_coding	chr13:32974861-33002315		1.07031	2.09989	0.0179793	0.0257693	up	0.287684	0.607457	TRUE
ENSG00000244754	N4BP2L2	NEDD4 binding protein 2-like 2 [Source:HGNC Symbol;Acc:26916]	chr13	-	protein_coding	chr13:33006554-33112970		1.0754	2.10731	4.23135e-07	1.08472e-06	up	17.2481	36.4211	TRUE
ENSG00000128534	NAA38	N(alpha)-acetyltransferase 38, NatC auxiliary subunit [Source:HGNC Symbol;Acc:20471]	chr7	+	protein_coding	chr7:117824086-117832878		2.28171	4.86254	7.21205e-25	1.27699e-23	up	8.57908	41.8063	TRUE
ENSG00000177694	NAALADL2	N-acetylated alpha-linked acidic dipeptidase-like 2 [Source:HGNC Symbol;Acc:23219]	chr3	+	protein_coding	chr3:174156363-175523428		1.93172	3.8151	5.63675e-05	0.000112713	up	0.179802	0.692845	TRUE
ENSG00000138386	NAB1	NGFI-A binding protein 1 (EGR1 binding protein 1) [Source:HGNC Symbol;Acc:7626]	chr2	+	protein_coding	chr2:191511472-191557492		1.32675	2.50838	2.61586e-10	9.75218e-10	up	40.5874	102.013	TRUE
ENSG00000173559	NABP1	nucleic acid binding protein 1 [Source:HGNC Symbol;Acc:26232]	chr2	+	protein_coding	chr2:192542794-192561385		2.36901	5.16586	6.11797e-28	1.51417e-26	up	39.1797	202.806	TRUE
ENSG00000160877	NACC1	nucleus accumbens associated 1, BEN and BTB (POZ) domain containing [Source:HGNC Symbol;Acc:20967]	chr19	+	protein_coding	chr19:13228917-13251955		1.50719	2.84256	6.03365e-13	3.01915e-12	up	108.085	307.851	TRUE
ENSG00000008130	NADK	NAD kinase [Source:HGNC Symbol;Acc:29831]	chr1	-	protein_coding	chr1:1682671-1711896		1.5518	2.93183	1.88097e-13	9.93747e-13	up	41.0548	120.608	TRUE
ENSG00000152620	NADK2	NAD kinase 2, mitochondrial [Source:HGNC Symbol;Acc:26404]	chr5	-	protein_coding	chr5:36192694-36242381		1.67319	3.18919	3.24752e-15	2.08111e-14	up	30.1357	96.303	TRUE
ENSG00000249437	NAIP	NLR family, apoptosis inhibitory protein [Source:HGNC Symbol;Acc:7634]	chr5	-	protein_coding	chr5:70264310-70320941		4.14173	17.6516	1.53734e-24	2.65043e-23	up	0.133653	2.39653	TRUE
ENSG00000188613	NANOS1	nanos homolog 1 (Drosophila) [Source:HGNC Symbol;Acc:23044]	chr10	+	protein_coding	chr10:120789228-120793854		1.60764	3.04753	3.75116e-12	1.71694e-11	up	3.75187	11.4606	TRUE
ENSG00000170191	NANP	N-acetylneuraminic acid phosphatase [Source:HGNC Symbol;Acc:16140]	chr20	-	protein_coding	chr20:25593571-25604811		1.79925	3.48039	4.99118e-17	3.95872e-16	up	19.0351	66.3854	TRUE
ENSG00000125814	NAPB	N-ethylmaleimide-sensitive factor attachment protein, beta [Source:HGNC Symbol;Acc:15751]	chr20	-	protein_coding	chr20:23355159-23402125		1.754	3.37293	1.43979e-14	8.6648e-14	up	4.42877	14.9722	TRUE
ENSG00000203836	NBPF24	neuroblastoma breakpoint family, member 24 [Source:HGNC Symbol;Acc:27299]	chr1	-	protein_coding	chr1:147574428-147634886		1.15179	2.22189	4.57105e-05	9.25051e-05	up	1.20551	2.68622	TRUE
ENSG00000071051	NCK2	NCK adaptor protein 2 [Source:HGNC Symbol;Acc:7665]	chr2	+	protein_coding	chr2:106361354-106510730		1.19747	2.29338	1.92735e-08	5.8152e-08	up	16.4099	37.7113	TRUE
ENSG00000184454	NCMAP	noncompact myelin associated protein [Source:HGNC Symbol;Acc:29332]	chr1	+	protein_coding	chr1:24882602-24935819		4.377	20.7782	1.19644e-10	4.63667e-10	up	0.0305664	0.675179	TRUE
ENSG00000107130	NCS1	neuronal calcium sensor 1 [Source:HGNC Symbol;Acc:3953]	chr9	+	protein_coding	chr9:132934857-132999583		2.79634	6.94674	2.03456e-36	1.13884e-34	up	15.3311	106.724	TRUE
ENSG00000072864	NDE1	nudE neurodevelopment protein 1 [Source:HGNC Symbol;Acc:17619]	chr16	+	protein_coding	chr16:15737124-15820210		1.31008	2.47956	1.28055e-09	4.42538e-09	up	11.5912	28.801	TRUE
ENSG00000172260	NEGR1	neuronal growth regulator 1 [Source:HGNC Symbol;Acc:17302]	chr1	-	protein_coding	chr1:71861623-72748417		1.32318	2.50218	4.63883e-08	1.3376e-07	up	2.6588	6.66889	TRUE
ENSG00000140398	NEIL1	nei endonuclease VIII-like 1 (E. coli) [Source:HGNC Symbol;Acc:18448]	chr15	+	protein_coding	chr15:75639296-75647592		1.60638	3.04488	1.03167e-05	2.26032e-05	up	0.424813	1.30008	TRUE
ENSG00000154328	NEIL2	nei endonuclease VIII-like 2 (E. coli) [Source:HGNC Symbol;Acc:18956]	chr8	+	protein_coding	chr8:11627148-11644855		2.39659	5.26557	2.43788e-27	5.67399e-26	up	9.82919	51.8671	TRUE
ENSG00000163491	NEK10	NIMA-related kinase 10 [Source:HGNC Symbol;Acc:18592]	chr3	-	protein_coding	chr3:27151576-27410951		2.19398	4.57566	2.72435e-05	5.66075e-05	up	0.131855	0.611534	TRUE
ENSG00000114904	NEK4	NIMA-related kinase 4 [Source:HGNC Symbol;Acc:11399]	chr3	-	protein_coding	chr3:52744800-52804965		2.00724	4.02013	7.47983e-21	8.76971e-20	up	29.2239	117.722	TRUE
ENSG00000197168	NEK5	NIMA-related kinase 5 [Source:HGNC Symbol;Acc:7748]	chr13	-	protein_coding	chr13:52611093-52703214		3.30398	9.87639	8.88469e-18	7.68285e-17	up	0.203656	2.03278	TRUE
ENSG00000151414	NEK7	NIMA-related kinase 7 [Source:HGNC Symbol;Acc:13386]	chr1	+	protein_coding	chr1:198126093-198291550		2.32157	4.99877	3.70657e-27	8.40139e-26	up	70.3027	352.13	TRUE
ENSG00000171208	NETO2	neuropilin (NRP) and tolloid (TLL)-like 2 [Source:HGNC Symbol;Acc:14644]	chr16	-	protein_coding	chr16:47111614-47177908		1.2579	2.39147	1.49952e-09	5.14004e-09	up	108.164	259.186	TRUE
ENSG00000124257	NEURL2	neuralized E3 ubiquitin protein ligase 2 [Source:HGNC Symbol;Acc:16156]	chr20	-	protein_coding	chr20:44517264-44519926		1.47663	2.78298	0.000293972	0.000538529	up	0.323644	0.905976	TRUE
ENSG00000186575	NF2	neurofibromin 2 (merlin) [Source:HGNC Symbol;Acc:7773]	chr22	+	protein_coding	chr22:29999545-30094587		1.79778	3.47684	1.49486e-17	1.26054e-16	up	154.188	537.153	TRUE
ENSG00000167604	NFKBID	nuclear factor of kappa light polypeptide gene enhancer in B-cells inhibitor, delta [Source:HGNC Symbol;Acc:15671]	chr19	-	protein_coding	chr19:36378555-36393205		1.36252	2.57134	7.98651e-06	1.77368e-05	up	0.82709	2.13403	TRUE
ENSG00000144802	NFKBIZ	nuclear factor of kappa light polypeptide gene enhancer in B-cells inhibitor, zeta [Source:HGNC Symbol;Acc:29805]	chr3	+	protein_coding	chr3:101546835-101579866		1.26719	2.40692	1.72447e-09	5.86094e-09	up	31.1873	75.2166	TRUE
ENSG00000104361	NIPAL2	NIPA-like domain containing 2 [Source:HGNC Symbol;Acc:25854]	chr8	-	protein_coding	chr8:99202061-99306621		1.56909	2.96718	1.98095e-11	8.37933e-11	up	3.37944	10.0511	TRUE
ENSG00000167034	NKX3-1	NK3 homeobox 1 [Source:HGNC Symbol;Acc:7838]	chr8	-	protein_coding	chr8:23536206-23540440		1.74801	3.35894	5.41425e-16	3.78658e-15	up	14.1444	47.609	TRUE
ENSG00000087095	NLK	nemo-like kinase [Source:HGNC Symbol;Acc:29858]	chr17	+	protein_coding	chr17:26368763-26523407		2.57473	5.95759	1.92011e-31	6.61952e-30	up	13.5211	80.7225	TRUE
ENSG00000142405	NLRP12	NLR family, pyrin domain containing 12 [Source:HGNC Symbol;Acc:22938]	chr19	-	protein_coding	chr19:54296857-54327648		2.0177	4.04939	5.43894e-11	2.18861e-10	up	0.64573	2.62597	TRUE
ENSG00000157064	NMNAT2	nicotinamide nucleotide adenylyltransferase 2 [Source:HGNC Symbol;Acc:16789]	chr1	-	protein_coding	chr1:183217372-183387737		1.25863	2.39269	1.55911e-08	4.75004e-08	up	6.37699	15.2911	TRUE
ENSG00000152465	NMT2	N-myristoyltransferase 2 [Source:HGNC Symbol;Acc:7858]	chr10	-	protein_coding	chr10:15144583-15210692		1.1027	2.14756	1.29806e-06	3.15612e-06	up	4.84975	10.438	TRUE
ENSG00000185823	NPAP1	nuclear pore associated protein 1 [Source:HGNC Symbol;Acc:1190]	chr15	+	protein_coding	chr15:24920541-24928593		1.7873	3.45169	9.98961e-05	0.00019375	up	0.211447	0.736106	TRUE
ENSG00000170485	NPAS2	neuronal PAS domain protein 2 [Source:HGNC Symbol;Acc:7895]	chr2	+	protein_coding	chr2:101436614-101613291		1.43928	2.71185	5.50561e-05	0.000110204	up	0.479473	1.30619	TRUE
ENSG00000148734	NPFFR1	neuropeptide FF receptor 1 [Source:HGNC Symbol;Acc:17425]	chr10	-	protein_coding	chr10:72007085-72043432		2.44826	5.45759	1.10382e-09	3.83842e-09	up	0.238298	1.31185	TRUE
ENSG00000214967	NPIPA7	nuclear pore complex interacting protein family, member A7 [Source:HGNC Symbol;Acc:41982]	chr16	+	protein_coding	chr16:16472912-16487811		3.47327	11.106	4.4876e-17	3.58663e-16	up	0.155469	1.74989	TRUE
ENSG00000169246	NPIPB3	nuclear pore complex interacting protein family, member B3 [Source:HGNC Symbol;Acc:28989]	chr16	-	protein_coding	chr16:21413558-21459888		1.21484	2.32115	1.05085e-06	2.57723e-06	up	2.26874	5.27912	TRUE
ENSG00000185864	NPIPB4	nuclear pore complex interacting protein family, member B4 [Source:HGNC Symbol;Acc:41985]	chr16	-	protein_coding	chr16:21845890-21892148		2.69724	6.48562	5.86561e-31	1.9204e-29	up	3.55061	23.0843	TRUE
ENSG00000243716	NPIPB5	nuclear pore complex interacting protein family, member B5 [Source:HGNC Symbol;Acc:37233]	chr16	+	protein_coding	chr16:22490442-22547842		1.78399	3.44378	1.78185e-15	1.17464e-14	up	5.65454	19.5163	TRUE
ENSG00000196993	NPIPB9	nuclear pore complex interacting protein family, member B9 [Source:HGNC Symbol;Acc:41987]	chr16	+	protein_coding	chr16:28763108-28784128		2.93593	7.6525	6.58614e-17	5.13508e-16	up	0.304705	2.34942	TRUE
ENSG00000204174	NPY4R	neuropeptide Y receptor Y4 [Source:HGNC Symbol;Acc:9329]	chr10	+	protein_coding	chr10:47083534-47088320		1.98601	3.96139	1.01781e-11	4.4487e-11	up	0.803117	3.19357	TRUE
ENSG00000174738	NR1D2	nuclear receptor subfamily 1, group D, member 2 [Source:HGNC Symbol;Acc:7963]	chr3	+	protein_coding	chr3:23986751-24022109		1.09311	2.13333	1.41182e-07	3.84053e-07	up	86.6527	185.227	TRUE
ENSG00000143257	NR1I3	nuclear receptor subfamily 1, group I, member 3 [Source:HGNC Symbol;Acc:7969]	chr1	-	protein_coding	chr1:161199456-161208092		3.10831	8.62369	2.10412e-16	1.54272e-15	up	0.228229	1.98703	TRUE
ENSG00000123358	NR4A1	nuclear receptor subfamily 4, group A, member 1 [Source:HGNC Symbol;Acc:7980]	chr12	+	protein_coding	chr12:52416616-52453291		1.33381	2.52067	6.71266e-07	1.68323e-06	up	1.43374	3.62413	TRUE
ENSG00000148200	NR6A1	nuclear receptor subfamily 6, group A, member 1 [Source:HGNC Symbol;Acc:7985]	chr9	-	protein_coding	chr9:127279554-127533589		2.79515	6.94101	1.15179e-31	4.11614e-30	up	2.60989	18.1628	TRUE
ENSG00000198435	NRARP	NOTCH-regulated ankyrin repeat protein [Source:HGNC Symbol;Acc:33843]	chr9	-	protein_coding	chr9:140194083-140196703		2.14963	4.43713	1.66522e-19	1.70418e-18	up	2.67306	11.8909	TRUE
ENSG00000213281	NRAS	neuroblastoma RAS viral (v-ras) oncogene homolog [Source:HGNC Symbol;Acc:7989]	chr1	-	protein_coding	chr1:115247090-115259515		1.85327	3.61318	1.58782e-18	1.46936e-17	up	238.07	861.898	TRUE
ENSG00000134986	NREP	neuronal regeneration related protein [Source:HGNC Symbol;Acc:16834]	chr5	-	protein_coding	chr5:110998318-111333161		2.4148	5.33245	2.46471e-13	1.28562e-12	up	0.443512	2.37819	TRUE
ENSG00000175352	NRIP3	nuclear receptor interacting protein 3 [Source:HGNC Symbol;Acc:1167]	chr11	-	protein_coding	chr11:9002123-9025596		1.89397	3.71657	1.25781e-18	1.18119e-17	up	19.1572	71.3454	TRUE
ENSG00000179915	NRXN1	neurexin 1 [Source:HGNC Symbol;Acc:8008]	chr2	-	protein_coding	chr2:50145643-51259674		1.37656	2.59649	2.21573e-10	8.31006e-10	up	10.3326	26.8848	TRUE
ENSG00000168824	NSG1	Homo sapiens neuron specific gene family member 1 (NSG1), transcript variant 3, mRNA. [Source:RefSeq mRNA;Acc:NM_001287763]	chr4	+	protein_coding	chr4:4349867-4420785		5.3426	40.5773	1.92113e-29	5.44505e-28	up	0.0560983	2.35848	TRUE
ENSG00000111696	NT5DC3	5'-nucleotidase domain containing 3 [Source:HGNC Symbol;Acc:30826]	chr12	-	protein_coding	chr12:104164231-104234975		1.47153	2.77315	3.23166e-12	1.48832e-11	up	31.6332	87.9007	TRUE
ENSG00000144130	NT5DC4	5'-nucleotidase domain containing 4 [Source:HGNC Symbol;Acc:27678]	chr2	+	protein_coding	chr2:113479063-113500456		1.63792	3.11218	3.54942e-07	9.2048e-07	up	0.623314	1.94785	TRUE
ENSG00000157045	NTAN1	N-terminal asparagine amidase [Source:HGNC Symbol;Acc:29909]	chr16	-	protein_coding	chr16:15131710-15149921		1.32411	2.50378	1.16652e-08	3.60529e-08	up	3.81325	9.56937	TRUE
ENSG00000163545	NUAK2	NUAK family, SNF1-like kinase, 2 [Source:HGNC Symbol;Acc:29558]	chr1	-	protein_coding	chr1:205271187-205290883		1.07792	2.11099	3.0347e-07	7.93053e-07	up	26.2677	55.5626	TRUE
ENSG00000170584	NUDCD2	NudC domain containing 2 [Source:HGNC Symbol;Acc:30535]	chr5	-	protein_coding	chr5:162873532-162887146		1.06429	2.09114	6.62257e-07	1.66224e-06	up	13.9488	29.2288	TRUE
ENSG00000136159	NUDT15	nudix (nucleoside diphosphate linked moiety X)-type motif 15 [Source:HGNC Symbol;Acc:23063]	chr13	+	protein_coding	chr13:48611703-48621358		1.91154	3.76211	3.04208e-19	3.05519e-18	up	36.7577	138.566	TRUE
ENSG00000213965	NUDT19	nudix (nucleoside diphosphate linked moiety X)-type motif 19 [Source:HGNC Symbol;Acc:32036]	chr19	+	protein_coding	chr19:33182867-33204702		1.27427	2.41876	1.44561e-09	4.96833e-09	up	29.7395	72.0781	TRUE
ENSG00000272325	NUDT3	nudix (nucleoside diphosphate linked moiety X)-type motif 3 [Source:HGNC Symbol;Acc:8050]	chr6	-	protein_coding	chr6:34247456-34360451		1.1641	2.24093	2.09829e-08	6.30778e-08	up	104.672	235.029	TRUE
ENSG00000173598	NUDT4	nudix (nucleoside diphosphate linked moiety X)-type motif 4 [Source:HGNC Symbol;Acc:8051]	chr12	+	protein_coding	chr12:93771659-93797024		2.15809	4.46322	7.25015e-24	1.14369e-22	up	51.4604	230.141	TRUE
ENSG00000170917	NUDT6	nudix (nucleoside diphosphate linked moiety X)-type motif 6 [Source:HGNC Symbol;Acc:8053]	chr4	-	protein_coding	chr4:123809852-123844123		1.3637	2.57345	4.63267e-07	1.18255e-06	up	1.36662	3.52696	TRUE
ENSG00000139496	NUPL1	nucleoporin like 1 [Source:HGNC Symbol;Acc:20261]	chr13	+	protein_coding	chr13:25875662-25923938		1.37444	2.59268	4.35705e-11	1.77198e-10	up	127.714	331.779	TRUE
ENSG00000188039	NWD1	NACHT and WD repeat domain containing 1 [Source:HGNC Symbol;Acc:27619]	chr19	+	protein_coding	chr19:16830787-16928774		1.00622	2.00864	0.0178672	0.0256298	up	0.346419	0.699187	TRUE
ENSG00000167693	NXN	nucleoredoxin [Source:HGNC Symbol;Acc:18008]	chr17	-	protein_coding	chr17:702553-883010		1.19863	2.29522	9.9798e-09	3.11149e-08	up	45.8125	105.361	TRUE
ENSG00000144815	NXPE3	neurexophilin and PC-esterase domain family, member 3 [Source:HGNC Symbol;Acc:28238]	chr3	+	protein_coding	chr3:101498046-101547073		1.1787	2.26373	2.64117e-08	7.84167e-08	up	20.487	46.4714	TRUE
ENSG00000101888	NXT2	nuclear transport factor 2-like export factor 2 [Source:HGNC Symbol;Acc:18151]	chrX	+	protein_coding	chrX:108779010-108787919		2.12676	4.36734	6.79302e-23	9.80467e-22	up	21.7681	95.2634	TRUE
ENSG00000262180	OCLM	oculomedin [Source:HGNC Symbol;Acc:8103]	chr1	+	protein_coding	chr1:186369704-186370587		4.19137	18.2695	1.30942e-20	1.50251e-19	up	0.0958945	1.7893	TRUE
ENSG00000119900	OGFRL1	opioid growth factor receptor-like 1 [Source:HGNC Symbol;Acc:21378]	chr6	+	protein_coding	chr6:71998506-72018653		1.86877	3.65221	1.23829e-18	1.16567e-17	up	59.7171	218.537	TRUE
ENSG00000054277	OPN3	opsin 3 [Source:HGNC Symbol;Acc:14007]	chr1	-	protein_coding	chr1:241753404-241840678		1.43019	2.69483	3.69733e-11	1.51751e-10	up	11.4234	30.8485	TRUE
ENSG00000242180	OR51B5	olfactory receptor, family 51, subfamily B, member 5 [Source:HGNC Symbol;Acc:19599]	chr11	-	protein_coding	chr11:5363744-5364809		1.83787	3.57482	5.32522e-07	1.35028e-06	up	0.384058	1.38071	TRUE
ENSG00000188000	OR7D2	olfactory receptor, family 7, subfamily D, member 2 [Source:HGNC Symbol;Acc:8378]	chr19	+	protein_coding	chr19:9296279-9299493		5.36731	41.2783	3.00967e-22	4.06591e-21	up	0.0356008	1.55148	TRUE
ENSG00000175938	ORAI3	ORAI calcium release-activated calcium modulator 3 [Source:HGNC Symbol;Acc:28185]	chr16	+	protein_coding	chr16:30960387-30967782		1.24682	2.37318	1.88901e-08	5.70172e-08	up	6.73947	16.0283	TRUE
ENSG00000149716	ORAOV1	oral cancer overexpressed 1 [Source:HGNC Symbol;Acc:17589]	chr11	-	protein_coding	chr11:69467844-69490184		1.86459	3.64165	1.41361e-18	1.31642e-17	up	64.1295	234.004	TRUE
ENSG00000091651	ORC6	origin recognition complex, subunit 6 [Source:HGNC Symbol;Acc:17151]	chr16	+	protein_coding	chr16:46723555-46732306		1.2822	2.4321	1.13159e-09	3.92974e-09	up	30.5266	74.3935	TRUE
ENSG00000144645	OSBPL10	oxysterol binding protein-like 10 [Source:HGNC Symbol;Acc:16395]	chr3	-	protein_coding	chr3:31699382-32119072		1.05887	2.0833	6.98134e-07	1.74472e-06	up	15.2331	31.8	TRUE
ENSG00000164823	OSGIN2	oxidative stress induced growth inhibitor family member 2 [Source:HGNC Symbol;Acc:1355]	chr8	+	protein_coding	chr8:90914087-90940116		1.79423	3.46831	5.06357e-17	4.008e-16	up	21.78	75.6943	TRUE
ENSG00000165312	OTUD1	OTU domain containing 1 [Source:HGNC Symbol;Acc:27346]	chr10	+	protein_coding	chr10:23728198-23731308		1.57812	2.9858	1.72987e-11	7.3571e-11	up	3.28439	9.82984	TRUE
ENSG00000169914	OTUD3	OTU domain containing 3 [Source:HGNC Symbol;Acc:29038]	chr1	+	protein_coding	chr1:20209006-20239438		1.97016	3.91812	4.28255e-19	4.2276e-18	up	8.13701	31.9506	TRUE
ENSG00000189401	OTUD6A	OTU domain containing 6A [Source:HGNC Symbol;Acc:32312]	chrX	+	protein_coding	chrX:69282341-69284029		4.10206	17.1729	1.08769e-17	9.32293e-17	up	0.0831885	1.46315	TRUE
ENSG00000257950	P2RX5-TAX1BP3	P2RX5-TAX1BP3 readthrough (NMD candidate) [Source:HGNC Symbol;Acc:49191]	chr17	-	protein_coding	chr17:3566357-3599488		2.79327	6.932	1.17742e-26	2.51542e-25	up	1.17519	8.17417	TRUE
ENSG00000101104	PABPC1L	poly(A) binding protein, cytoplasmic 1-like [Source:HGNC Symbol;Acc:15797]	chr20	+	protein_coding	chr20:43538703-43587676		1.73368	3.32575	3.30668e-14	1.90625e-13	up	4.29907	14.3305	TRUE
ENSG00000151846	PABPC3	poly(A) binding protein, cytoplasmic 3 [Source:HGNC Symbol;Acc:8556]	chr13	+	protein_coding	chr13:25670300-25673389		1.14794	2.21598	9.62558e-05	0.000187108	up	1.02176	2.27106	TRUE
ENSG00000090621	PABPC4	poly(A) binding protein, cytoplasmic 4 (inducible form) [Source:HGNC Symbol;Acc:8557]	chr1	-	protein_coding	chr1:40026488-40042462		1.66637	3.17415	1.99358e-15	1.30759e-14	up	227.867	724.72	TRUE
ENSG00000254535	PABPC4L	poly(A) binding protein, cytoplasmic 4-like [Source:HGNC Symbol;Acc:31955]	chr4	-	protein_coding	chr4:135117488-135122903		1.04449	2.06264	0.00124468	0.00210074	up	0.755169	1.56281	TRUE
ENSG00000100836	PABPN1	poly(A) binding protein, nuclear 1 [Source:HGNC Symbol;Acc:8565]	chr14	+	protein_coding	chr14:23790498-23795394		1.31248	2.48368	2.94292e-10	1.08935e-09	up	119.676	297.829	TRUE
ENSG00000163138	PACRGL	PARK2 co-regulated-like [Source:HGNC Symbol;Acc:28442]	chr4	+	protein_coding	chr4:20697905-20754530		1.19937	2.2964	5.41688e-08	1.54908e-07	up	7.37189	16.9649	TRUE
ENSG00000179364	PACS2	phosphofurin acidic cluster sorting protein 2 [Source:HGNC Symbol;Acc:23794]	chr14	+	protein_coding	chr14:105766900-105864484		1.26633	2.40548	2.28589e-09	7.65738e-09	up	21.3315	51.4169	TRUE
ENSG00000168092	PAFAH1B2	platelet-activating factor acetylhydrolase 1b, catalytic subunit 2 (30kDa) [Source:HGNC Symbol;Acc:8575]	chr11	+	protein_coding	chr11:117014983-117047610		1.93445	3.82233	6.9917e-20	7.44303e-19	up	109.378	418.91	TRUE
ENSG00000076641	PAG1	phosphoprotein associated with glycosphingolipid microdomains 1 [Source:HGNC Symbol;Acc:30043]	chr8	-	protein_coding	chr8:81880045-82024303		1.71888	3.29181	2.74905e-07	7.21908e-07	up	0.532334	1.76031	TRUE
ENSG00000263136	PAGR1	PAXIP1-associated glutamate-rich protein 1 [Source:RefSeq peptide;Acc:NP_078792]	chr16	+	protein_coding	chr16:29827832-29831438		1.82463	3.54216	1.66796e-06	4.0007e-06	up	0.344861	1.22896	TRUE
ENSG00000124374	PAIP2B	poly(A) binding protein interacting protein 2B [Source:HGNC Symbol;Acc:29200]	chr2	-	protein_coding	chr2:71409869-71454213		1.3458	2.54171	2.58756e-09	8.60519e-09	up	5.13036	13.0687	TRUE
ENSG00000077264	PAK3	p21 protein (Cdc42/Rac)-activated kinase 3 [Source:HGNC Symbol;Acc:8592]	chrX	+	protein_coding	chrX:110187513-110470589		2.30873	4.95447	1.97803e-06	4.70181e-06	up	0.151873	0.761699	TRUE
ENSG00000152520	PAN3	PAN3 poly(A) specific ribonuclease subunit homolog (S. cerevisiae) [Source:HGNC Symbol;Acc:29991]	chr13	+	protein_coding	chr13:28712643-28869475		1.33613	2.52474	2.67882e-10	9.96788e-10	up	24.4771	61.9235	TRUE
ENSG00000152782	PANK1	pantothenate kinase 1 [Source:HGNC Symbol;Acc:8598]	chr10	-	protein_coding	chr10:91342745-91405215		1.38352	2.60903	1.36294e-09	4.69765e-09	up	4.50225	11.7729	TRUE
ENSG00000120137	PANK3	pantothenate kinase 3 [Source:HGNC Symbol;Acc:19365]	chr5	-	protein_coding	chr5:167975500-168006605		1.73998	3.34032	1.45041e-16	1.08327e-15	up	114.761	384.1	TRUE
ENSG00000112941	PAPD7	PAP associated domain containing 7 [Source:HGNC Symbol;Acc:16705]	chr5	+	protein_coding	chr5:6714718-6757161		1.51404	2.85609	6.51185e-13	3.2501e-12	up	44.0036	125.931	TRUE
ENSG00000100767	PAPLN	papilin, proteoglycan-like sulfated glycoprotein [Source:HGNC Symbol;Acc:19262]	chr14	+	protein_coding	chr14:73704205-73741348		1.1039	2.14935	5.21391e-07	1.32356e-06	up	7.78436	16.7667	TRUE
ENSG00000090060	PAPOLA	poly(A) polymerase alpha [Source:HGNC Symbol;Acc:14981]	chr14	+	protein_coding	chr14:96967770-97033448		1.3269	2.50863	1.76549e-10	6.69052e-10	up	222.17	558.448	TRUE
ENSG00000163291	PAQR3	progestin and adipoQ receptor family member III [Source:HGNC Symbol;Acc:30130]	chr4	-	protein_coding	chr4:79808281-79860592		1.70325	3.25633	1.22957e-15	8.28035e-15	up	26.2871	85.7733	TRUE
ENSG00000137819	PAQR5	progestin and adipoQ receptor family member V [Source:HGNC Symbol;Acc:29645]	chr15	+	protein_coding	chr15:69591286-69700119		1.35617	2.56005	3.05378e-09	1.00784e-08	up	4.42313	11.3489	TRUE
ENSG00000182749	PAQR7	progestin and adipoQ receptor family member VII [Source:HGNC Symbol;Acc:23146]	chr1	-	protein_coding	chr1:26187701-26197744		1.33222	2.5179	3.54007e-10	1.30083e-09	up	20.1378	50.8085	TRUE
ENSG00000124171	PARD6B	par-6 family cell polarity regulator beta [Source:HGNC Symbol;Acc:16245]	chr20	+	protein_coding	chr20:49348081-49373332		2.58548	6.00215	1.23752e-32	4.93018e-31	up	61.8872	372.201	TRUE
ENSG00000178184	PARD6G	par-6 family cell polarity regulator gamma [Source:HGNC Symbol;Acc:16076]	chr18	-	protein_coding	chr18:77915115-78005429		2.42776	5.38056	9.06239e-17	6.92743e-16	up	0.707941	3.82526	TRUE
ENSG00000185345	PARK2	parkin RBR E3 ubiquitin protein ligase [Source:HGNC Symbol;Acc:8607]	chr6	-	protein_coding	chr6:161768452-163148803		4.99214	31.8262	1.69069e-18	1.56049e-17	up	0.0379982	1.27222	TRUE
ENSG00000173200	PARP15	poly (ADP-ribose) polymerase family, member 15 [Source:HGNC Symbol;Acc:26876]	chr3	+	protein_coding	chr3:122296449-122357894		2.7736	6.83814	3.03388e-35	1.51859e-33	up	9.54666	65.4221	TRUE
ENSG00000188677	PARVB	parvin, beta [Source:HGNC Symbol;Acc:14653]	chr22	+	protein_coding	chr22:44395091-44568829		3.04611	8.25983	7.49827e-24	1.18045e-22	up	0.51795	4.3009	TRUE
ENSG00000185630	PBX1	pre-B-cell leukemia homeobox 1 [Source:HGNC Symbol;Acc:8632]	chr1	+	protein_coding	chr1:164524821-164868533		1.02407	2.03365	0.000894175	0.00153775	up	0.899011	1.83392	TRUE
ENSG00000132570	PCBD2	pterin-4 alpha-carbinolamine dehydratase/dimerization cofactor of hepatocyte nuclear factor 1 alpha (TCF1) 2 [Source:HGNC Symbol;Acc:24474]	chr5	+	protein_coding	chr5:134240596-134343649		2.36143	5.13878	1.89378e-24	3.2358e-23	up	3.72934	19.2103	TRUE
ENSG00000102290	PCDH11X	protocadherin 11 X-linked [Source:HGNC Symbol;Acc:8656]	chrX	+	protein_coding	chrX:91034260-91878229		2.84938	7.2069	7.11249e-10	2.52215e-09	up	0.141684	1.0353	TRUE
ENSG00000099715	PCDH11Y	protocadherin 11 Y-linked [Source:HGNC Symbol;Acc:15813]	chrY	+	protein_coding	chrY:4868267-5610265		4.25543	19.099	6.97872e-29	1.85351e-27	up	0.156788	3.03593	TRUE
ENSG00000204961	PCDHA9	protocadherin alpha 9 [Source:HGNC Symbol;Acc:8675]	chr5	+	protein_coding	chr5:140227048-140391929		4.34771	20.3607	2.1991e-16	1.60633e-15	up	0.0582559	1.22647	TRUE
ENSG00000056661	PCGF2	polycomb group ring finger 2 [Source:HGNC Symbol;Acc:12929]	chr17	-	protein_coding	chr17:36890150-36906070		1.04978	2.07022	1.14179e-06	2.7879e-06	up	11.3875	23.6233	TRUE
ENSG00000185619	PCGF3	polycomb group ring finger 3 [Source:HGNC Symbol;Acc:10066]	chr4	+	protein_coding	chr4:699537-764428		2.01472	4.04101	1.02174e-20	1.18197e-19	up	18.2679	73.9729	TRUE
ENSG00000180628	PCGF5	polycomb group ring finger 5 [Source:HGNC Symbol;Acc:28264]	chr10	+	protein_coding	chr10:92979908-93044088		1.44105	2.71519	5.19738e-12	2.34114e-11	up	130.143	354.066	TRUE
ENSG00000168300	PCMTD1	protein-L-isoaspartate (D-aspartate) O-methyltransferase domain containing 1 [Source:HGNC Symbol;Acc:30483]	chr8	-	protein_coding	chr8:52730140-52811735		1.57349	2.97624	3.0859e-13	1.59314e-12	up	12.6216	37.6433	TRUE
ENSG00000203880	PCMTD2	protein-L-isoaspartate (D-aspartate) O-methyltransferase domain containing 2 [Source:HGNC Symbol;Acc:15882]	chr20	+	protein_coding	chr20:62887094-62926855		1.70286	3.25546	2.01908e-15	1.32243e-14	up	17.4584	56.9521	TRUE
ENSG00000081154	PCNP	PEST proteolytic signal containing nuclear protein [Source:HGNC Symbol;Acc:30023]	chr3	+	protein_coding	chr3:101292939-101313281		1.16162	2.23708	2.44321e-08	7.27744e-08	up	67.5577	151.434	TRUE
ENSG00000177225	PDDC1	Parkinson disease 7 domain containing 1 [Source:HGNC Symbol;Acc:26616]	chr11	-	protein_coding	chr11:767220-777488		1.22772	2.34196	8.77261e-09	2.74939e-08	up	15.8636	37.2281	TRUE
ENSG00000152270	PDE3B	phosphodiesterase 3B, cGMP-inhibited [Source:HGNC Symbol;Acc:8779]	chr11	+	protein_coding	chr11:14665269-14892350		4.04044	16.4549	4.2314e-30	1.26836e-28	up	0.215403	3.58178	TRUE
ENSG00000065989	PDE4A	phosphodiesterase 4A, cAMP-specific [Source:HGNC Symbol;Acc:8780]	chr19	+	protein_coding	chr19:10527449-10580305		1.90679	3.74973	2.35382e-17	1.94392e-16	up	5.41804	20.3618	TRUE
ENSG00000105650	PDE4C	phosphodiesterase 4C, cAMP-specific [Source:HGNC Symbol;Acc:8782]	chr19	-	protein_coding	chr19:18318771-18366229		1.59872	3.02875	1.20954e-06	2.94687e-06	up	0.583518	1.77481	TRUE
ENSG00000132915	PDE6A	phosphodiesterase 6A, cGMP-specific, rod, alpha [Source:HGNC Symbol;Acc:8785]	chr5	-	protein_coding	chr5:149237519-149324356		3.19087	9.13161	8.69679e-34	3.80442e-32	up	1.06611	9.7705	TRUE
ENSG00000133256	PDE6B	phosphodiesterase 6B, cGMP-specific, rod, beta [Source:HGNC Symbol;Acc:8786]	chr4	+	protein_coding	chr4:619373-664571		3.25707	9.56037	1.2003e-07	3.29432e-07	up	0.0599341	0.590923	TRUE
ENSG00000205268	PDE7A	phosphodiesterase 7A [Source:HGNC Symbol;Acc:8791]	chr8	-	protein_coding	chr8:66629745-66754557		1.21021	2.31371	2.55843e-08	7.60759e-08	up	9.76925	22.6505	TRUE
ENSG00000197461	PDGFA	platelet-derived growth factor alpha polypeptide [Source:HGNC Symbol;Acc:8799]	chr7	-	protein_coding	chr7:536895-559933		1.42798	2.6907	1.96894e-09	6.64223e-09	up	2.97273	8.01789	TRUE
ENSG00000175087	PDIK1L	PDLIM1 interacting kinase 1 like [Source:HGNC Symbol;Acc:18981]	chr1	+	protein_coding	chr1:26437664-26452034		1.2852	2.43716	2.30795e-09	7.72796e-09	up	12.6221	30.8258	TRUE
ENSG00000165650	PDZD8	PDZ domain containing 8 [Source:HGNC Symbol;Acc:26974]	chr10	-	protein_coding	chr10:119040000-119134978		1.01077	2.01498	1.08424e-06	2.65442e-06	up	91.2945	184.323	TRUE
ENSG00000197329	PELI1	pellino E3 ubiquitin protein ligase 1 [Source:HGNC Symbol;Acc:8827]	chr2	-	protein_coding	chr2:64319786-64371588		1.48606	2.80123	7.5852e-12	3.35956e-11	up	10.4165	29.2404	TRUE
ENSG00000132326	PER2	period circadian clock 2 [Source:HGNC Symbol;Acc:8846]	chr2	-	protein_coding	chr2:239152679-239198743		1.37815	2.59935	1.56804e-10	5.97854e-10	up	12.4802	32.5078	TRUE
ENSG00000164751	PEX2	peroxisomal biogenesis factor 2 [Source:HGNC Symbol;Acc:9717]	chr8	-	protein_coding	chr8:77892494-77913280		1.51275	2.85353	7.97718e-13	3.94864e-12	up	33.5031	95.7952	TRUE
ENSG00000070087	PFN2	profilin 2 [Source:HGNC Symbol;Acc:8882]	chr3	-	protein_coding	chr3:149682691-149768575		1.8779	3.67539	7.29574e-19	6.99862e-18	up	90.0569	331.655	TRUE
ENSG00000176732	PFN4	profilin family, member 4 [Source:HGNC Symbol;Acc:31103]	chr2	-	protein_coding	chr2:24338241-24346347		1.20458	2.30469	0.00866045	0.0130399	up	0.26371	0.611534	TRUE
ENSG00000247077	PGAM5	phosphoglycerate mutase family member 5 [Source:HGNC Symbol;Acc:28763]	chr12	+	protein_coding	chr12:133287405-133299228		1.85633	3.62086	2.22122e-18	2.0274e-17	up	50.2131	182.18	TRUE
ENSG00000197121	PGAP1	post-GPI attachment to proteins 1 [Source:HGNC Symbol;Acc:25712]	chr2	-	protein_coding	chr2:197697728-197792520		1.40426	2.64683	7.60839e-10	2.68885e-09	up	4.50788	11.9584	TRUE
ENSG00000130517	PGPEP1	pyroglutamyl-peptidase I [Source:HGNC Symbol;Acc:13568]	chr19	+	protein_coding	chr19:18451397-18480760		1.74032	3.3411	7.82563e-16	5.37436e-15	up	13.4825	45.1403	TRUE
ENSG00000112137	PHACTR1	phosphatase and actin regulator 1 [Source:HGNC Symbol;Acc:20990]	chr6	+	protein_coding	chr6:12717893-13288645		2.61399	6.12196	3.67869e-08	1.07585e-07	up	0.143842	0.892386	TRUE
ENSG00000111752	PHC1	polyhomeotic homolog 1 (Drosophila) [Source:HGNC Symbol;Acc:3182]	chr12	+	protein_coding	chr12:9066492-9094063		1.24832	2.37565	4.83143e-09	1.55733e-08	up	16.3064	38.8177	TRUE
ENSG00000056487	PHF21B	PHD finger protein 21B [Source:HGNC Symbol;Acc:25161]	chr22	-	protein_coding	chr22:45277042-45405880		1.25507	2.38678	3.2424e-06	7.52207e-06	up	1.43842	3.44271	TRUE
ENSG00000139289	PHLDA1	pleckstrin homology-like domain, family A, member 1 [Source:HGNC Symbol;Acc:8933]	chr12	-	protein_coding	chr12:76419227-76427712		1.73631	3.33181	1.42999e-16	1.06955e-15	up	321.828	1074.4	TRUE
ENSG00000116793	PHTF1	putative homeodomain transcription factor 1 [Source:HGNC Symbol;Acc:8939]	chr1	-	protein_coding	chr1:114239453-114302111		1.06306	2.08936	5.09206e-07	1.29501e-06	up	20.3057	42.512	TRUE
ENSG00000175287	PHYHD1	phytanoyl-CoA dioxygenase domain containing 1 [Source:HGNC Symbol;Acc:23396]	chr9	+	protein_coding	chr9:131683174-131704320		4.20318	18.4197	1.70937e-15	1.1302e-14	up	0.061852	1.17573	TRUE
ENSG00000078043	PIAS2	protein inhibitor of activated STAT, 2 [Source:HGNC Symbol;Acc:17311]	chr18	-	protein_coding	chr18:44388353-44500123		1.83714	3.57301	5.67822e-17	4.47185e-16	up	8.83488	31.6346	TRUE
ENSG00000165195	PIGA	phosphatidylinositol glycan anchor biosynthesis, class A [Source:HGNC Symbol;Acc:8957]	chrX	-	protein_coding	chrX:15337573-15353676		1.70644	3.26353	2.82813e-15	1.82056e-14	up	13.0896	42.8074	TRUE
ENSG00000151665	PIGF	phosphatidylinositol glycan anchor biosynthesis, class F [Source:HGNC Symbol;Acc:8962]	chr2	-	protein_coding	chr2:46808076-46844258		1.44841	2.72907	4.70769e-11	1.90664e-10	up	7.6356	20.8827	TRUE
ENSG00000108474	PIGL	phosphatidylinositol glycan anchor biosynthesis, class L [Source:HGNC Symbol;Acc:8966]	chr17	+	protein_coding	chr17:16120505-16252115		2.40575	5.29911	4.00465e-27	9.01161e-26	up	7.72658	41.0335	TRUE
ENSG00000184886	PIGW	phosphatidylinositol glycan anchor biosynthesis, class W [Source:HGNC Symbol;Acc:23213]	chr17	+	protein_coding	chr17:34890847-34895159		1.84374	3.5894	5.05915e-18	4.44869e-17	up	31.7651	114.248	TRUE
ENSG00000255072	PIGY	phosphatidylinositol glycan anchor biosynthesis, class Y [Source:HGNC Symbol;Acc:28213]	chr4	-	protein_coding	chr4:89442724-89442940		3.22267	9.33512	8.07629e-14	4.46362e-13	up	0.149835	1.41785	TRUE
ENSG00000133056	PIK3C2B	phosphatidylinositol-4-phosphate 3-kinase, catalytic subunit type 2 beta [Source:HGNC Symbol;Acc:8972]	chr1	-	protein_coding	chr1:204391756-204463852		1.00196	2.00272	1.84834e-06	4.41098e-06	up	27.6982	55.5834	TRUE
ENSG00000171608	PIK3CD	phosphatidylinositol-4,5-bisphosphate 3-kinase, catalytic subunit delta [Source:HGNC Symbol;Acc:8977]	chr1	+	protein_coding	chr1:9711790-9789172		1.24161	2.36463	3.95335e-09	1.28892e-08	up	26.3142	62.349	TRUE
ENSG00000100100	PIK3IP1	phosphoinositide-3-kinase interacting protein 1 [Source:HGNC Symbol;Acc:24942]	chr22	-	protein_coding	chr22:31677579-31688520		1.18262	2.26989	1.36851e-05	2.94827e-05	up	1.4148	3.22029	TRUE
ENSG00000117461	PIK3R3	phosphoinositide-3-kinase, regulatory subunit 3 (gamma) [Source:HGNC Symbol;Acc:8981]	chr1	-	protein_coding	chr1:46505812-46642160		1.35118	2.55122	3.62257e-10	1.32927e-09	up	12.1718	31.1173	TRUE
ENSG00000102096	PIM2	pim-2 oncogene [Source:HGNC Symbol;Acc:8987]	chrX	-	protein_coding	chrX:48770459-48776301		1.51684	2.86164	5.46864e-06	1.23899e-05	up	0.575367	1.65341	TRUE
ENSG00000150867	PIP4K2A	phosphatidylinositol-5-phosphate 4-kinase, type II, alpha [Source:HGNC Symbol;Acc:8997]	chr10	-	protein_coding	chr10:22823778-23003484		1.46641	2.76332	3.62347e-12	1.66093e-11	up	34.2823	94.9241	TRUE
ENSG00000141720	PIP4K2B	phosphatidylinositol-5-phosphate 4-kinase, type II, beta [Source:HGNC Symbol;Acc:8998]	chr17	-	protein_coding	chr17:36921942-36956379		1.56568	2.96016	9.60862e-14	5.26519e-13	up	62.2116	184.525	TRUE
ENSG00000197181	PIWIL2	piwi-like RNA-mediated gene silencing 2 [Source:HGNC Symbol;Acc:17644]	chr8	+	protein_coding	chr8:22132810-22215076		2.16821	4.49465	3.57695e-19	3.56258e-18	up	2.25736	10.173	TRUE
ENSG00000078795	PKD2L2	polycystic kidney disease 2-like 2 [Source:HGNC Symbol;Acc:9012]	chr5	+	protein_coding	chr5:137223657-137278436		2.19233	4.57042	1.29715e-12	6.27366e-12	up	0.601618	2.76209	TRUE
ENSG00000171033	PKIA	protein kinase (cAMP-dependent, catalytic) inhibitor alpha [Source:HGNC Symbol;Acc:9017]	chr8	+	protein_coding	chr8:79428374-79517502		1.35481	2.55764	1.1629e-07	3.19792e-07	up	1.84597	4.73373	TRUE
ENSG00000135549	PKIB	protein kinase (cAMP-dependent, catalytic) inhibitor beta [Source:HGNC Symbol;Acc:9018]	chr6	+	protein_coding	chr6:122793076-123047518		1.01844	2.02573	0.000215129	0.000400629	up	1.41684	2.87783	TRUE
ENSG00000168734	PKIG	protein kinase (cAMP-dependent, catalytic) inhibitor gamma [Source:HGNC Symbol;Acc:9019]	chr20	+	protein_coding	chr20:43160426-43252888		2.37126	5.17393	7.10474e-26	1.3852e-24	up	5.86155	30.3955	TRUE
ENSG00000165495	PKNOX2	PBX/knotted 1 homeobox 2 [Source:HGNC Symbol;Acc:16714]	chr11	+	protein_coding	chr11:125034583-125303285		3.01178	8.06558	1.84329e-14	1.09914e-13	up	0.209769	1.70912	TRUE
ENSG00000243708	PLA2G4B	phospholipase A2, group IVB (cytosolic) [Source:HGNC Symbol;Acc:9036]	chr15	+	protein_coding	chr15:42120283-42140345		1.85327	3.61318	1.37103e-05	2.9533e-05	up	0.250644	0.912544	TRUE
ENSG00000105499	PLA2G4C	phospholipase A2, group IVC (cytosolic, calcium-independent) [Source:HGNC Symbol;Acc:9037]	chr19	-	protein_coding	chr19:48551100-48614074		1.54316	2.91433	2.90097e-08	8.57714e-08	up	1.13347	3.31361	TRUE
ENSG00000188089	PLA2G4E	phospholipase A2, group IVE [Source:HGNC Symbol;Acc:24791]	chr15	-	protein_coding	chr15:42273780-42343388		4.4308	21.5677	2.35205e-09	7.86719e-09	up	0.0240935	0.561026	TRUE
ENSG00000153246	PLA2R1	phospholipase A2 receptor 1, 180kDa [Source:HGNC Symbol;Acc:9042]	chr2	-	protein_coding	chr2:160788519-160919121		1.17103	2.25172	0.000736272	0.00128016	up	0.576446	1.30302	TRUE
ENSG00000145287	PLAC8	placenta-specific 8 [Source:HGNC Symbol;Acc:19254]	chr4	-	protein_coding	chr4:84011201-84058228		1.4201	2.67604	3.73192e-11	1.5309e-10	up	13.9564	37.425	TRUE
ENSG00000181690	PLAG1	pleiomorphic adenoma gene 1 [Source:HGNC Symbol;Acc:9045]	chr8	-	protein_coding	chr8:57073463-57123883		1.38801	2.61717	3.95966e-10	1.44752e-09	up	6.64069	17.4174	TRUE
ENSG00000126003	PLAGL2	pleiomorphic adenoma gene-like 2 [Source:HGNC Symbol;Acc:9047]	chr20	-	protein_coding	chr20:30780306-30795594		1.1865	2.276	1.29618e-08	3.98786e-08	up	57.285	130.641	TRUE
ENSG00000161714	PLCD3	phospholipase C, delta 3 [Source:HGNC Symbol;Acc:9061]	chr17	-	protein_coding	chr17:43186335-43210721		1.19826	2.29463	9.05288e-09	2.83097e-08	up	65.0192	149.493	TRUE
ENSG00000182378	PLCXD1	phosphatidylinositol-specific phospholipase C, X domain containing 1 [Source:HGNC Symbol;Acc:23148]	chrX	+	protein_coding	chrX:192989-220023		1.49914	2.82674	3.73803e-11	1.533e-10	up	4.85346	13.7502	TRUE
ENSGR0000182378	PLCXD1		chrY	+	protein_coding	chrY:142989-170023		1.44592	2.72437	1.8084e-10	6.84485e-10	up	4.8537	13.2528	TRUE
ENSG00000240891	PLCXD2	phosphatidylinositol-specific phospholipase C, X domain containing 2 [Source:HGNC Symbol;Acc:26462]	chr3	+	protein_coding	chr3:111393523-111565294		1.02818	2.03944	1.36109e-05	2.9327e-05	up	3.47929	7.11191	TRUE
ENSG00000179598	PLD6	phospholipase D family, member 6 [Source:HGNC Symbol;Acc:30447]	chr17	-	protein_coding	chr17:17104309-17109629		1.71525	3.28354	5.64377e-13	2.83561e-12	up	2.8169	9.27221	TRUE
ENSG00000107679	PLEKHA1	pleckstrin homology domain containing, family A (phosphoinositide binding specific) member 1 [Source:HGNC Symbol;Acc:14335]	chr10	+	protein_coding	chr10:124134212-124191867		2.20766	4.61924	1.20713e-24	2.09697e-23	up	31.824	147.301	TRUE
ENSG00000169499	PLEKHA2	pleckstrin homology domain containing, family A (phosphoinositide binding specific) member 2 [Source:HGNC Symbol;Acc:14336]	chr8	+	protein_coding	chr8:38758753-38831428		1.41023	2.6578	1.57157e-11	6.7205e-11	up	76.4303	203.542	TRUE
ENSG00000116095	PLEKHA3	pleckstrin homology domain containing, family A (phosphoinositide binding specific) member 3 [Source:HGNC Symbol;Acc:14338]	chr2	+	protein_coding	chr2:179345195-179381189		1.48377	2.79678	1.36157e-12	6.57502e-12	up	94.4798	264.766	TRUE
ENSG00000175985	PLEKHD1	pleckstrin homology domain containing, family D (with coiled-coil domains) member 1 [Source:HGNC Symbol;Acc:20148]	chr14	+	protein_coding	chr14:69951409-69995215		2.77568	6.84798	9.99785e-09	3.1165e-08	up	0.128978	0.896463	TRUE
ENSG00000175895	PLEKHF2	pleckstrin homology domain containing, family F (with FYVE domain) member 2 [Source:HGNC Symbol;Acc:20757]	chr8	+	protein_coding	chr8:96146032-96168912		1.19296	2.28622	2.27858e-08	6.81698e-08	up	15.6308	35.8087	TRUE
ENSG00000054690	PLEKHH1	pleckstrin homology domain containing, family H (with MyTH4 domain) member 1 [Source:HGNC Symbol;Acc:17733]	chr14	+	protein_coding	chr14:68000018-68056329		1.76197	3.39161	6.4263e-15	4.01278e-14	up	4.99515	16.9798	TRUE
ENSG00000104886	PLEKHJ1	pleckstrin homology domain containing, family J member 1 [Source:HGNC Symbol;Acc:18211]	chr19	-	protein_coding	chr19:2230002-2237703		1.22726	2.34121	9.97161e-09	3.10956e-08	up	14.2196	33.3596	TRUE
ENSG00000183281	PLGLB1	plasminogen-like B1 [Source:HGNC Symbol;Acc:9072]	chr2	-	protein_coding	chr2:87229682-87248975		1.31444	2.48705	0.00185625	0.00306535	up	0.313215	0.783443	TRUE
ENSG00000125551	PLGLB2	plasminogen-like B2 [Source:HGNC Symbol;Acc:9073]	chr2	+	protein_coding	chr2:88047606-88058312		1.53332	2.89452	0.000377166	0.000682684	up	0.273299	0.796353	TRUE
ENSG00000136040	PLXNC1	plexin C1 [Source:HGNC Symbol;Acc:9106]	chr12	+	protein_coding	chr12:94542499-94701451		1.52382	2.87552	2.46275e-07	6.50115e-07	up	0.887024	2.55938	TRUE
ENSG00000146281	PM20D2	peptidase M20 domain containing 2 [Source:HGNC Symbol;Acc:21408]	chr6	+	protein_coding	chr6:89855769-89875284		1.57171	2.97257	9.9301e-14	5.42992e-13	up	38.0284	113.27	TRUE
ENSG00000141682	PMAIP1	phorbol-12-myristate-13-acetate-induced protein 1 [Source:HGNC Symbol;Acc:9108]	chr18	+	protein_coding	chr18:57567180-57571538		1.20574	2.30656	1.00152e-08	3.12065e-08	up	29.4876	68.1521	TRUE
ENSG00000132424	PNISR	PNN-interacting serine/arginine-rich protein [Source:HGNC Symbol;Acc:21222]	chr6	-	protein_coding	chr6:99845927-99873207		1.62146	3.07687	5.68386e-14	3.2022e-13	up	13.0536	40.248	TRUE
ENSG00000240694	PNMA2	paraneoplastic Ma antigen 2 [Source:HGNC Symbol;Acc:9159]	chr8	-	protein_coding	chr8:26362202-26371608		2.94609	7.7066	4.13073e-21	4.98143e-20	up	0.464609	3.6008	TRUE
ENSG00000108439	PNPO	pyridoxamine 5'-phosphate oxidase [Source:HGNC Symbol;Acc:30260]	chr17	+	protein_coding	chr17:46018872-46025654		1.14065	2.2048	4.79679e-08	1.38086e-07	up	45.3666	100.225	TRUE
ENSG00000146278	PNRC1	proline-rich nuclear receptor coactivator 1 [Source:HGNC Symbol;Acc:17278]	chr6	+	protein_coding	chr6:89790470-89794879		1.25391	2.38487	1.4231e-08	4.36117e-08	up	7.06023	16.8738	TRUE
ENSG00000259075	POC1B-GALNT4	POC1B-GALNT4 readthrough [Source:HGNC Symbol;Acc:42957]	chr12	-	protein_coding	chr12:89913185-89920039		1.11197	2.16141	1.58459e-06	3.81127e-06	up	4.07444	8.82625	TRUE
ENSG00000144231	POLR2D	polymerase (RNA) II (DNA directed) polypeptide D [Source:HGNC Symbol;Acc:9191]	chr2	-	protein_coding	chr2:128603840-128615731		1.97803	3.93954	2.62389e-20	2.92277e-19	up	27.9765	110.438	TRUE
ENSG00000168255	POLR2J3	polymerase (RNA) II (DNA directed) polypeptide J3 [Source:HGNC Symbol;Acc:33853]	chr7	-	protein_coding	chr7:102178365-102213103		1.93024	3.81119	1.27713e-18	1.1979e-17	up	9.53575	36.42	TRUE
ENSG00000255529	POLR2M	polymerase (RNA) II (DNA directed) polypeptide M [Source:HGNC Symbol;Acc:14862]	chr15	+	protein_coding	chr15:57884231-58074960		1.60883	3.05004	3.68435e-14	2.10996e-13	up	25.696	78.5332	TRUE
ENSG00000185900	POMK	protein-O-mannose kinase [Source:HGNC Symbol;Acc:26267]	chr8	+	protein_coding	chr8:42948658-42978577		1.06334	2.08976	5.80316e-07	1.46647e-06	up	16.7576	35.0907	TRUE
ENSG00000132429	POPDC3	popeye domain containing 3 [Source:HGNC Symbol;Acc:17649]	chr6	-	protein_coding	chr6:105606155-105627870		1.54778	2.92368	1.13541e-10	4.41418e-10	up	2.69703	7.90464	TRUE
ENSG00000183206	POTEC	POTE ankyrin domain family, member C [Source:HGNC Symbol;Acc:33894]	chr18	-	protein_coding	chr18:14507338-14543584		2.61722	6.13565	8.78173e-07	2.17035e-06	up	0.108001	0.674046	TRUE
ENSG00000188219	POTEE	POTE ankyrin domain family, member E [Source:HGNC Symbol;Acc:33895]	chr2	+	protein_coding	chr2:131975882-132022965		1.31348	2.48541	5.80081e-08	1.65252e-07	up	2.66647	6.6433	TRUE
ENSG00000222036	POTEG	POTE ankyrin domain family, member G [Source:HGNC Symbol;Acc:33896]	chr14	+	protein_coding	chr14:19553365-19590078		2.06401	4.18147	0.000111398	0.000214832	up	0.131495	0.557175	TRUE
ENSG00000196834	POTEI	POTE ankyrin domain family, member I [Source:HGNC Symbol;Acc:37093]	chr2	-	protein_coding	chr2:131217028-131267239		1.10669	2.1535	4.92191e-06	1.11983e-05	up	2.81091	6.06755	TRUE
ENSG00000110777	POU2AF1	POU class 2 associating factor 1 [Source:HGNC Symbol;Acc:9211]	chr11	-	protein_coding	chr11:111222977-111326355		4.07567	16.8616	1.18106e-27	2.82892e-26	up	0.176686	3.01622	TRUE
ENSG00000204531	POU5F1	POU class 5 homeobox 1 [Source:HGNC Symbol;Acc:9221]	chr6	-	protein_coding	chr6:31132119-31148508		4.03421	16.3839	8.06236e-45	1.09487e-42	up	0.560384	9.22963	TRUE
ENSG00000212993	POU5F1B	POU class 5 homeobox 1B [Source:HGNC Symbol;Acc:9223]	chr8	+	protein_coding	chr8:128426535-128432311		3.42489	10.7398	1.50771e-20	1.72119e-19	up	0.224633	2.4364	TRUE
ENSG00000248483	POU5F2	POU domain class 5, transcription factor 2 [Source:HGNC Symbol;Acc:26367]	chr5	-	protein_coding	chr5:93070508-93077343		2.15475	4.45293	3.57292e-07	9.26112e-07	up	0.228948	1.02828	TRUE
ENSG00000183657	PP13439		chr3	-	protein_coding	chr3:171509580-171527714		1.70883	3.26895	1.54681e-05	3.31139e-05	up	0.323644	1.06452	TRUE
ENSG00000186951	PPARA	peroxisome proliferator-activated receptor alpha [Source:HGNC Symbol;Acc:9232]	chr22	+	protein_coding	chr22:46546424-46639653		1.39526	2.63036	4.24558e-11	1.72935e-10	up	25.7902	67.9752	TRUE
ENSG00000163736	PPBP	pro-platelet basic protein (chemokine (C-X-C motif) ligand 7) [Source:HGNC Symbol;Acc:9240]	chr4	-	protein_coding	chr4:74852755-74853914		2.11716	4.33839	6.80836e-07	1.70586e-06	up	0.227749	0.996574	TRUE
ENSG00000156194	PPEF2	protein phosphatase, EF-hand calcium binding domain 2 [Source:HGNC Symbol;Acc:9244]	chr4	-	protein_coding	chr4:76781020-76823724		3.63695	12.4403	1.41674e-11	6.08838e-11	up	0.0722805	0.923416	TRUE
ENSG00000185250	PPIL6	peptidylprolyl isomerase (cyclophilin)-like 6 [Source:HGNC Symbol;Acc:21557]	chr6	-	protein_coding	chr6:109711418-109762374		1.78789	3.45309	2.88795e-10	1.06925e-09	up	0.964699	3.3426	TRUE
ENSG00000100614	PPM1A	protein phosphatase, Mg2+/Mn2+ dependent, 1A [Source:HGNC Symbol;Acc:9275]	chr14	+	protein_coding	chr14:60712470-60765805		1.33644	2.52528	1.68242e-10	6.39433e-10	up	59.2388	149.894	TRUE
ENSG00000111110	PPM1H	protein phosphatase, Mg2+/Mn2+ dependent, 1H [Source:HGNC Symbol;Acc:18583]	chr12	-	protein_coding	chr12:63037762-63328817		1.2329	2.35039	1.10082e-05	2.4034e-05	up	1.21067	2.85382	TRUE
ENSG00000163644	PPM1K	protein phosphatase, Mg2+/Mn2+ dependent, 1K [Source:HGNC Symbol;Acc:25415]	chr4	-	protein_coding	chr4:89178772-89205921		1.62254	3.07916	2.04603e-13	1.07513e-12	up	7.2712	22.4376	TRUE
ENSG00000186298	PPP1CC	protein phosphatase 1, catalytic subunit, gamma isozyme [Source:HGNC Symbol;Acc:9283]	chr12	-	protein_coding	chr12:111157485-111180744		2.20641	4.61526	5.07435e-25	9.07746e-24	up	216.079	999.24	TRUE
ENSG00000173457	PPP1R14B	protein phosphatase 1, regulatory (inhibitor) subunit 14B [Source:HGNC Symbol;Acc:9057]	chr11	-	protein_coding	chr11:64011956-64014413		1.66267	3.16602	4.02955e-15	2.56646e-14	up	37.553	119.133	TRUE
ENSG00000198729	PPP1R14C	protein phosphatase 1, regulatory (inhibitor) subunit 14C [Source:HGNC Symbol;Acc:14952]	chr6	+	protein_coding	chr6:150464212-150571493		1.43994	2.71309	4.13687e-11	1.69036e-10	up	9.12197	24.8011	TRUE
ENSG00000158615	PPP1R15B	protein phosphatase 1, regulatory subunit 15B [Source:HGNC Symbol;Acc:14951]	chr1	-	protein_coding	chr1:204372515-204380919		1.47986	2.78922	1.50796e-12	7.23717e-12	up	106.859	298.647	TRUE
ENSG00000173281	PPP1R3B	protein phosphatase 1, regulatory subunit 3B [Source:HGNC Symbol;Acc:14942]	chr8	-	protein_coding	chr8:8993765-9009084		1.11958	2.17284	1.1878e-07	3.26409e-07	up	21.7176	47.2845	TRUE
ENSG00000119938	PPP1R3C	protein phosphatase 1, regulatory subunit 3C [Source:HGNC Symbol;Acc:9293]	chr10	-	protein_coding	chr10:93388199-93392811		1.54371	2.91544	8.83977e-05	0.00017265	up	0.347618	1.01922	TRUE
ENSG00000049769	PPP1R3F	protein phosphatase 1, regulatory subunit 3F [Source:HGNC Symbol;Acc:14944]	chrX	+	protein_coding	chrX:49126306-49157929		1.26455	2.40252	0.000253422	0.000467592	up	0.56338	1.35896	TRUE
ENSG00000074211	PPP2R2C	protein phosphatase 2, regulatory subunit B, gamma [Source:HGNC Symbol;Acc:9306]	chr4	-	protein_coding	chr4:6322305-6565327		2.17497	4.51577	1.75787e-13	9.33127e-13	up	0.724004	3.2828	TRUE
ENSG00000107758	PPP3CB	protein phosphatase 3, catalytic subunit, beta isozyme [Source:HGNC Symbol;Acc:9315]	chr10	-	protein_coding	chr10:75196186-75255782		1.40079	2.64046	3.26104e-11	1.34587e-10	up	29.2598	77.4157	TRUE
ENSG00000230510	PPP5D1	PPP5 tetratricopeptide repeat domain containing 1 [Source:HGNC Symbol;Acc:44209]	chr19	-	protein_coding	chr19:46984053-47104457		1.34887	2.54712	0.00134063	0.00225464	up	0.312616	0.800883	TRUE
ENSG00000196850	PPTC7	PTC7 protein phosphatase homolog (S. cerevisiae) [Source:HGNC Symbol;Acc:30695]	chr12	-	protein_coding	chr12:110969120-111021125		1.81094	3.50871	1.29454e-17	1.09799e-16	up	51.3298	180.463	TRUE
ENSG00000162976	PQLC3	PQ loop repeat containing 3 [Source:HGNC Symbol;Acc:28503]	chr2	+	protein_coding	chr2:11295324-11319000		1.132	2.19163	1.18489e-06	2.88996e-06	up	3.83578	8.42558	TRUE
ENSG00000019485	PRDM11	PR domain containing 11 [Source:HGNC Symbol;Acc:13996]	chr11	+	protein_coding	chr11:45115564-45247734		1.14523	2.21181	1.2256e-05	2.65688e-05	up	1.7261	3.82775	TRUE
ENSG00000186314	PRELID2	PRELI domain containing 2 [Source:HGNC Symbol;Acc:28306]	chr5	-	protein_coding	chr5:144851362-145214932		1.91819	3.77948	4.40201e-17	3.52364e-16	up	4.35001	16.4788	TRUE
ENSG00000131791	PRKAB2	protein kinase, AMP-activated, beta 2 non-catalytic subunit [Source:HGNC Symbol;Acc:9379]	chr1	-	protein_coding	chr1:146626685-146644129		1.57561	2.98061	2.07611e-13	1.0902e-12	up	15.5229	46.3633	TRUE
ENSG00000072062	PRKACA	protein kinase, cAMP-dependent, catalytic, alpha [Source:HGNC Symbol;Acc:9380]	chr19	-	protein_coding	chr19:14202500-14228896		1.17277	2.25444	2.68224e-08	7.95906e-08	up	25.2562	57.0538	TRUE
ENSG00000106617	PRKAG2	protein kinase, AMP-activated, gamma 2 non-catalytic subunit [Source:HGNC Symbol;Acc:9386]	chr7	-	protein_coding	chr7:151253197-151574210		2.09375	4.26855	2.08133e-22	2.86633e-21	up	27.3779	117.102	TRUE
ENSG00000005249	PRKAR2B	protein kinase, cAMP-dependent, regulatory, type II, beta [Source:HGNC Symbol;Acc:9392]	chr7	+	protein_coding	chr7:106685094-106802256		1.54687	2.92183	0.000128593	0.000246018	up	0.323644	0.951275	TRUE
ENSG00000163558	PRKCI	protein kinase C, iota [Source:HGNC Symbol;Acc:9404]	chr3	+	protein_coding	chr3:169940153-170023769		1.12563	2.18197	5.81999e-08	1.65768e-07	up	111.549	243.882	TRUE
ENSG00000185532	PRKG1	protein kinase, cGMP-dependent, type I [Source:HGNC Symbol;Acc:9414]	chr10	+	protein_coding	chr10:52750945-54058110		1.242	2.36525	0.00191542	0.00315472	up	0.371591	0.883327	TRUE
ENSG00000138669	PRKG2	protein kinase, cGMP-dependent, type II [Source:HGNC Symbol;Acc:9416]	chr4	-	protein_coding	chr4:82009837-82136218		1.09726	2.13948	0.00878526	0.0132189	up	0.347618	0.74743	TRUE
ENSG00000183943	PRKX	protein kinase, X-linked [Source:HGNC Symbol;Acc:9441]	chrX	-	protein_coding	chrX:3522411-3631649		1.27691	2.4232	1.63546e-08	4.971e-08	up	5.1294	12.4569	TRUE
ENSG00000171864	PRND	prion protein 2 (dublet) [Source:HGNC Symbol;Acc:15748]	chr20	+	protein_coding	chr20:4702556-4709106		5.28549	39.0025	5.04088e-11	2.03525e-10	up	0.013665	0.608589	TRUE
ENSG00000167525	PROCA1	protein interacting with cyclin A1 [Source:HGNC Symbol;Acc:28600]	chr17	-	protein_coding	chr17:27030215-27038872		1.19643	2.29172	0.00265286	0.00428923	up	0.383578	0.883327	TRUE
ENSG00000134186	PRPF38B	pre-mRNA processing factor 38B [Source:HGNC Symbol;Acc:25512]	chr1	+	protein_coding	chr1:109234945-109244425		1.27031	2.41214	2.38367e-09	7.96614e-09	up	17.8604	43.1698	TRUE
ENSG00000188368	PRR19	proline rich 19 [Source:HGNC Symbol;Acc:33728]	chr19	+	protein_coding	chr19:42806250-42814973		1.18303	2.27053	0.000277761	0.000510329	up	0.703866	1.6038	TRUE
ENSG00000204576	PRR3	proline rich 3 [Source:HGNC Symbol;Acc:21149]	chr6	+	protein_coding	chr6:30524663-30531500		1.68969	3.22588	7.2663e-14	4.03835e-13	up	5.06407	16.3728	TRUE
ENSG00000248405	PRR5-ARHGAP8	PRR5-ARHGAP8 readthrough [Source:HGNC Symbol;Acc:34512]	chr22	+	protein_coding	chr22:45098113-45258586		2.9369	7.65761	3.99233e-18	3.5526e-17	up	0.346299	2.67014	TRUE
ENSG00000130962	PRRG1	proline rich Gla (G-carboxyglutamic acid) 1 [Source:HGNC Symbol;Acc:9469]	chrX	+	protein_coding	chrX:37208528-37316548		1.13565	2.19717	6.15027e-08	1.74507e-07	up	33.7026	74.1994	TRUE
ENSG00000135378	PRRG4	proline rich Gla (G-carboxyglutamic acid) 4 (transmembrane) [Source:HGNC Symbol;Acc:30799]	chr11	+	protein_coding	chr11:32851489-32879669		1.59456	3.02003	3.66915e-14	2.10202e-13	up	55.8867	169.117	TRUE
ENSG00000164099	PRSS12	protease, serine, 12 (neurotrypsin, motopsin) [Source:HGNC Symbol;Acc:9477]	chr4	-	protein_coding	chr4:119201193-119274158		1.25688	2.38978	0.00576715	0.00891738	up	0.26371	0.634183	TRUE
ENSG00000172382	PRSS27	protease, serine 27 [Source:HGNC Symbol;Acc:15475]	chr16	-	protein_coding	chr16:2762419-2770552		1.76953	3.40942	8.35249e-07	2.07082e-06	up	0.4181	1.43303	TRUE
ENSG00000143363	PRUNE	prune exopolyphosphatase [Source:HGNC Symbol;Acc:13420]	chr1	+	protein_coding	chr1:150980896-151008189		1.3673	2.57987	1.71011e-10	6.49325e-10	up	14.9116	38.5493	TRUE
ENSG00000157778	PSMG3	proteasome (prosome, macropain) assembly chaperone 3 [Source:HGNC Symbol;Acc:22420]	chr7	-	protein_coding	chr7:1606966-1610641		3.36353	10.2926	7.63975e-50	1.92435e-47	up	16.0743	165.792	TRUE
ENSG00000180822	PSMG4	proteasome (prosome, macropain) assembly chaperone 4 [Source:HGNC Symbol;Acc:21108]	chr6	+	protein_coding	chr6:3231637-3303607		1.68294	3.21081	2.90645e-14	1.68673e-13	up	7.02607	22.6084	TRUE
ENSG00000146733	PSPH	phosphoserine phosphatase [Source:HGNC Symbol;Acc:9577]	chr7	-	protein_coding	chr7:56078744-56119297		2.89263	7.42625	3.70684e-39	2.93857e-37	up	29.4816	219.383	TRUE
ENSG00000152229	PSTPIP2	proline-serine-threonine phosphatase interacting protein 2 [Source:HGNC Symbol;Acc:9581]	chr18	-	protein_coding	chr18:43563502-43652238		1.14487	2.21127	7.26137e-08	2.04695e-07	up	17.5555	38.8992	TRUE
ENSG00000188647	PTAR1	protein prenyltransferase alpha subunit repeat containing 1 [Source:HGNC Symbol;Acc:30449]	chr9	-	protein_coding	chr9:72324438-72374875		1.00218	2.00302	1.39277e-06	3.37486e-06	up	69.5954	139.679	TRUE
ENSG00000117569	PTBP2	polypyrimidine tract binding protein 2 [Source:HGNC Symbol;Acc:17662]	chr1	+	protein_coding	chr1:97187221-97289294		1.46901	2.76832	4.74141e-12	2.14877e-11	up	21.8059	60.4889	TRUE
ENSG00000119314	PTBP3	polypyrimidine tract binding protein 3 [Source:HGNC Symbol;Acc:10253]	chr9	-	protein_coding	chr9:114980715-115095947		1.25767	2.3911	1.30772e-09	4.51628e-09	up	712.928	1708.06	TRUE
ENSG00000244694	PTCHD4	patched domain containing 4 [Source:HGNC Symbol;Acc:21345]	chr6	-	protein_coding	chr6:47845764-48036425		4.12692	17.4713	1.75354e-31	6.09912e-30	up	0.212526	3.75278	TRUE
ENSG00000156471	PTDSS1	phosphatidylserine synthase 1 [Source:HGNC Symbol;Acc:9587]	chr8	+	protein_coding	chr8:97273943-97349223		1.10623	2.15282	9.77842e-08	2.71629e-07	up	103.517	223.298	TRUE
ENSG00000171862	PTEN	phosphatase and tensin homolog [Source:HGNC Symbol;Acc:9588]	chr10	+	protein_coding	chr10:89622870-89731687		1.75176	3.36769	9.90577e-17	7.5279e-16	up	90.394	305.026	TRUE
ENSG00000267060	PTGES3L	prostaglandin E synthase 3 (cytosolic)-like [Source:HGNC Symbol;Acc:43943]	chr17	-	protein_coding	chr17:41120105-41132545		2.76489	6.79697	3.80239e-13	1.9444e-12	up	0.250285	1.71592	TRUE
ENSG00000112245	PTP4A1	protein tyrosine phosphatase type IVA, member 1 [Source:HGNC Symbol;Acc:9634]	chr6	+	protein_coding	chr6:64231666-64293492		1.34336	2.53742	1.07109e-10	4.17033e-10	up	213.893	543.812	TRUE
ENSG00000184007	PTP4A2	protein tyrosine phosphatase type IVA, member 2 [Source:HGNC Symbol;Acc:9635]	chr1	-	protein_coding	chr1:32372022-32410457		2.59511	6.04236	4.84844e-33	1.98215e-31	up	212.62	1287.28	TRUE
ENSG00000158079	PTPDC1	protein tyrosine phosphatase domain containing 1 [Source:HGNC Symbol;Acc:30184]	chr9	+	protein_coding	chr9:96793076-96872138		1.5733	2.97585	4.31541e-13	2.19309e-12	up	10.5724	31.528	TRUE
ENSG00000206527	PTPLB	protein tyrosine phosphatase-like (proline instead of catalytic arginine), member b [Source:HGNC Symbol;Acc:9640]	chr3	-	protein_coding	chr3:123209667-123304032		1.43767	2.70883	5.44615e-12	2.44896e-11	up	209.191	567.789	TRUE
ENSG00000179295	PTPN11	protein tyrosine phosphatase, non-receptor type 11 [Source:HGNC Symbol;Acc:9644]	chr12	+	protein_coding	chr12:112856155-112947717		1.20999	2.31335	5.31164e-09	1.70193e-08	up	297.914	690.548	TRUE
ENSG00000183675	PTPN20B	protein tyrosine phosphatase, non-receptor type 20B [Source:HGNC Symbol;Acc:23423]	chr10	-	protein_coding	chr10:48736874-48827966		2.237	4.71417	2.04059e-05	4.31112e-05	up	0.128499	0.614252	TRUE
ENSG00000055917	PUM2	pumilio RNA-binding family member 2 [Source:HGNC Symbol;Acc:14958]	chr2	-	protein_coding	chr2:20448452-20551995		1.21448	2.32057	5.00428e-09	1.60972e-08	up	138.759	322.641	TRUE
ENSG00000146676	PURB	purine-rich element binding protein B [Source:HGNC Symbol;Acc:9702]	chr7	-	protein_coding	chr7:44915896-44924960		1.09013	2.12893	1.39103e-07	3.78594e-07	up	184.141	392.802	TRUE
ENSG00000168994	PXDC1	PX domain containing 1 [Source:HGNC Symbol;Acc:21361]	chr6	-	protein_coding	chr6:3722848-3752260		1.25199	2.3817	3.08493e-09	1.01769e-08	up	24.6089	58.7299	TRUE
ENSG00000068976	PYGM	phosphorylase, glycogen, muscle [Source:HGNC Symbol;Acc:9726]	chr11	-	protein_coding	chr11:64513861-64527769		1.63539	3.10671	3.29115e-05	6.76823e-05	up	0.33599	1.05003	TRUE
ENSG00000171016	PYGO1	pygopus family PHD finger 1 [Source:HGNC Symbol;Acc:30256]	chr15	-	protein_coding	chr15:55831088-55881145		1.67442	3.19191	3.81961e-12	1.74724e-11	up	2.53353	8.10713	TRUE
ENSG00000163348	PYGO2	pygopus family PHD finger 2 [Source:HGNC Symbol;Acc:30257]	chr1	-	protein_coding	chr1:154929502-154936329		1.38712	2.61557	5.85316e-11	2.34622e-10	up	23.6426	61.9642	TRUE
ENSG00000151576	QTRTD1	queuine tRNA-ribosyltransferase domain containing 1 [Source:HGNC Symbol;Acc:25771]	chr3	+	protein_coding	chr3:113724680-113807269		1.11793	2.17035	9.55153e-08	2.65657e-07	up	35.378	76.9368	TRUE
ENSG00000179912	R3HDM2	R3H domain containing 2 [Source:HGNC Symbol;Acc:29167]	chr12	-	protein_coding	chr12:57643392-57824788		1.57051	2.97011	2.47764e-13	1.29193e-12	up	15.4759	46.0601	TRUE
ENSG00000198858	R3HDM4	R3H domain containing 4 [Source:HGNC Symbol;Acc:28270]	chr19	-	protein_coding	chr19:896503-913240		1.21573	2.32258	1.02273e-08	3.1842e-08	up	19.1909	44.6633	TRUE
ENSG00000107560	RAB11FIP2	RAB11 family interacting protein 2 (class I) [Source:HGNC Symbol;Acc:29152]	chr10	-	protein_coding	chr10:119764427-119806114		1.72025	3.29493	9.33879e-16	6.37151e-15	up	19.3108	63.7581	TRUE
ENSG00000206418	RAB12	RAB12, member RAS oncogene family [Source:HGNC Symbol;Acc:31332]	chr18	+	protein_coding	chr18:8609443-8639379		1.28425	2.43556	8.03074e-10	2.83238e-09	up	58.3398	142.374	TRUE
ENSG00000146955	RAB19	RAB19, member RAS oncogene family [Source:HGNC Symbol;Acc:19982]	chr7	+	protein_coding	chr7:140103843-140126050		1.85268	3.6117	1.24992e-13	6.759e-13	up	1.86994	6.77217	TRUE
ENSG00000080371	RAB21	RAB21, member RAS oncogene family [Source:HGNC Symbol;Acc:18263]	chr12	+	protein_coding	chr12:72148654-72184699		1.107	2.15397	1.08164e-07	2.98496e-07	up	56.5845	122.125	TRUE
ENSG00000124209	RAB22A	RAB22A, member RAS oncogene family [Source:HGNC Symbol;Acc:9764]	chr20	+	protein_coding	chr20:56884752-56942563		1.76495	3.39862	5.64908e-17	4.45114e-16	up	112.557	383.3	TRUE
ENSG00000167964	RAB26	RAB26, member RAS oncogene family [Source:HGNC Symbol;Acc:14259]	chr16	+	protein_coding	chr16:2190804-2204166		1.57391	2.97711	7.76109e-07	1.92848e-06	up	0.659275	1.9705	TRUE
ENSG00000041353	RAB27B	RAB27B, member RAS oncogene family [Source:HGNC Symbol;Acc:9767]	chr18	+	protein_coding	chr18:52385091-52562747		1.09165	2.13117	2.52038e-07	6.64093e-07	up	20.2577	43.2604	TRUE
ENSG00000157869	RAB28	RAB28, member RAS oncogene family [Source:HGNC Symbol;Acc:9768]	chr4	-	protein_coding	chr4:13362978-13485989		2.40915	5.31163	3.06211e-27	7.07411e-26	up	7.93527	42.2411	TRUE
ENSG00000129472	RAB2B	RAB2B, member RAS oncogene family [Source:HGNC Symbol;Acc:20246]	chr14	-	protein_coding	chr14:21927179-21945132		1.14039	2.2044	1.00101e-07	2.7767e-07	up	14.0282	30.9873	TRUE
ENSG00000137502	RAB30	RAB30, member RAS oncogene family [Source:HGNC Symbol;Acc:9770]	chr11	-	protein_coding	chr11:82684175-82782965		1.04074	2.05728	5.9771e-06	1.34852e-05	up	4.47108	9.21853	TRUE
ENSG00000168461	RAB31	RAB31, member RAS oncogene family [Source:HGNC Symbol;Acc:9771]	chr18	+	protein_coding	chr18:9708162-9862548		1.56916	2.96733	7.00424e-14	3.90104e-13	up	126.089	374.893	TRUE
ENSG00000172007	RAB33B	RAB33B, member RAS oncogene family [Source:HGNC Symbol;Acc:16075]	chr4	+	protein_coding	chr4:140374386-140397763		2.24355	4.73562	1.19228e-23	1.83087e-22	up	6.51495	30.9207	TRUE
ENSG00000100228	RAB36	RAB36, member RAS oncogene family [Source:HGNC Symbol;Acc:9775]	chr22	+	protein_coding	chr22:23487513-23506537		2.95096	7.73264	2.39e-23	3.58891e-22	up	0.579443	4.5027	TRUE
ENSG00000105514	RAB3D	RAB3D, member RAS oncogene family [Source:HGNC Symbol;Acc:9779]	chr19	-	protein_coding	chr19:11432722-11456946		2.38778	5.2335	2.1835e-27	5.1124e-26	up	11.5673	60.6655	TRUE
ENSG00000141542	RAB40B	RAB40B, member RAS oncogene family [Source:HGNC Symbol;Acc:18284]	chr17	-	protein_coding	chr17:80612849-80656604		2.17047	4.5017	4.97898e-15	3.1455e-14	up	0.959664	4.33555	TRUE
ENSG00000168118	RAB4A	RAB4A, member RAS oncogene family [Source:HGNC Symbol;Acc:9781]	chr1	+	protein_coding	chr1:229406822-229441641		2.04401	4.12389	7.84825e-20	8.30393e-19	up	5.88553	24.3255	TRUE
ENSG00000111540	RAB5B	RAB5B, member RAS oncogene family [Source:HGNC Symbol;Acc:9784]	chr12	+	protein_coding	chr12:56367697-56388490		1.13326	2.19353	5.50953e-08	1.57471e-07	up	54.3877	119.54	TRUE
ENSG00000166128	RAB8B	RAB8B, member RAS oncogene family [Source:HGNC Symbol;Acc:30273]	chr15	+	protein_coding	chr15:63481668-63559981		1.41624	2.66889	2.09721e-11	8.84716e-11	up	27.5337	73.6332	TRUE
ENSG00000137955	RABGGTB	Rab geranylgeranyltransferase, beta subunit [Source:HGNC Symbol;Acc:9796]	chr1	+	protein_coding	chr1:76251879-76260764		3.14272	8.83188	1.97923e-45	3.06037e-43	up	75.3657	666.954	TRUE
ENSG00000144134	RABL2A	RAB, member of RAS oncogene family-like 2A [Source:HGNC Symbol;Acc:9799]	chr2	+	protein_coding	chr2:114384806-114400973		1.40973	2.65688	1.1536e-06	2.8154e-06	up	0.992508	2.64545	TRUE
ENSG00000079974	RABL2B	RAB, member of RAS oncogene family-like 2B [Source:HGNC Symbol;Acc:9800]	chr22	-	protein_coding	chr22:51205929-51222091		1.54659	2.92127	3.18438e-12	1.46784e-11	up	6.63494	19.4246	TRUE
ENSG00000002016	RAD52	RAD52 homolog (S. cerevisiae) [Source:HGNC Symbol;Acc:9824]	chr12	-	protein_coding	chr12:1021243-1099219		1.49617	2.82093	3.00195e-11	1.24519e-10	up	5.32215	15.0467	TRUE
ENSG00000151164	RAD9B	RAD9 homolog B (S. pombe) [Source:HGNC Symbol;Acc:21700]	chr12	+	protein_coding	chr12:110939460-110969891		2.1136	4.32771	3.33807e-09	1.09726e-08	up	0.376865	1.64072	TRUE
ENSG00000164520	RAET1E	retinoic acid early transcript 1E [Source:HGNC Symbol;Acc:16793]	chr6	-	protein_coding	chr6:150204511-150219238		1.22847	2.34319	0.0102422	0.0152569	up	0.235421	0.555363	TRUE
ENSG00000166349	RAG1	recombination activating gene 1 [Source:HGNC Symbol;Acc:9831]	chr11	+	protein_coding	chr11:36532259-36614706		1.38472	2.61121	6.61983e-09	2.10169e-08	up	2.92478	7.6555	TRUE
ENSG00000006451	RALA	v-ral simian leukemia viral oncogene homolog A (ras related) [Source:HGNC Symbol;Acc:9839]	chr7	+	protein_coding	chr7:39663082-39747723		1.23211	2.3491	4.00355e-09	1.30447e-08	up	43.3683	102.081	TRUE
ENSG00000116191	RALGPS2	Ral GEF with PH domain and SH3 binding motif 2 [Source:HGNC Symbol;Acc:30279]	chr1	+	protein_coding	chr1:178694300-178889238		1.40928	2.65604	1.78678e-11	7.58676e-11	up	56.2301	149.648	TRUE
ENSG00000127314	RAP1B	RAP1B, member of RAS oncogene family [Source:HGNC Symbol;Acc:9857]	chr12	+	protein_coding	chr12:69004619-69054372		1.52266	2.8732	3.67628e-13	1.883e-12	up	95.8213	275.862	TRUE
ENSG00000125249	RAP2A	RAP2A, member of RAS oncogene family [Source:HGNC Symbol;Acc:9861]	chr13	+	protein_coding	chr13:98086476-98121382		2.53092	5.77938	1.97865e-31	6.80629e-30	up	54.9124	317.998	TRUE
ENSG00000181467	RAP2B	RAP2B, member of RAS oncogene family [Source:HGNC Symbol;Acc:9862]	chr3	+	protein_coding	chr3:152880029-152886265		2.40448	5.29446	5.32824e-29	1.43467e-27	up	204.554	1085.16	TRUE
ENSG00000123728	RAP2C	RAP2C, member of RAS oncogene family [Source:HGNC Symbol;Acc:21165]	chrX	-	protein_coding	chrX:131337053-131353471		1.68317	3.21134	1.63171e-15	1.08251e-14	up	49.055	157.848	TRUE
ENSG00000108352	RAPGEFL1	Rap guanine nucleotide exchange factor (GEF)-like 1 [Source:HGNC Symbol;Acc:17428]	chr17	+	protein_coding	chr17:38333263-38351908		1.34157	2.53428	9.59903e-07	2.36411e-06	up	1.30009	3.30432	TRUE
ENSG00000155903	RASA2	RAS p21 protein activator 2 [Source:HGNC Symbol;Acc:9872]	chr3	+	protein_coding	chr3:141205889-141334184		1.04024	2.05656	7.07641e-07	1.76707e-06	up	30.9619	63.8034	TRUE
ENSG00000108551	RASD1	RAS, dexamethasone-induced 1 [Source:HGNC Symbol;Acc:15828]	chr17	-	protein_coding	chr17:17397751-17399709		2.24628	4.74459	1.49318e-05	3.20051e-05	up	0.131855	0.634183	TRUE
ENSG00000138670	RASGEF1B	RasGEF domain family, member 1B [Source:HGNC Symbol;Acc:24881]	chr4	-	protein_coding	chr4:82347547-82965397		2.06142	4.17397	0.000112997	0.000217699	up	0.131735	0.557175	TRUE
ENSG00000152689	RASGRP3	RAS guanyl releasing protein 3 (calcium and DAG-regulated) [Source:HGNC Symbol;Acc:14545]	chr2	+	protein_coding	chr2:33661391-33789817		3.6726	12.7516	1.32932e-38	9.88573e-37	up	0.643332	8.2428	TRUE
ENSG00000171777	RASGRP4	RAS guanyl releasing protein 4 [Source:HGNC Symbol;Acc:18958]	chr19	-	protein_coding	chr19:38899695-38916945		6.47662	89.0546	1.50644e-20	1.721e-19	up	0.0118669	1.23167	TRUE
ENSG00000100276	RASL10A	RAS-like, family 10, member A [Source:HGNC Symbol;Acc:16954]	chr22	-	protein_coding	chr22:29708922-29715668		2.54228	5.82507	2.45249e-12	1.14817e-11	up	0.311657	1.82849	TRUE
ENSG00000141150	RASL10B	RAS-like, family 10, member B [Source:HGNC Symbol;Acc:30295]	chr17	+	protein_coding	chr17:34058668-34070540		4.45109	21.8732	4.69939e-27	1.04396e-25	up	0.114114	2.54194	TRUE
ENSG00000153179	RASSF3	Ras association (RalGDS/AF-6) domain family member 3 [Source:HGNC Symbol;Acc:14271]	chr12	+	protein_coding	chr12:65004293-65091347		2.6748	6.3855	1.60681e-34	7.5583e-33	up	51.1477	327.261	TRUE
ENSG00000089050	RBBP9	retinoblastoma binding protein 9 [Source:HGNC Symbol;Acc:9892]	chr20	-	protein_coding	chr20:18467184-18477887		1.64924	3.13668	1.25844e-14	7.63224e-14	up	18.6901	58.7451	TRUE
ENSG00000101546	RBFA	ribosome binding factor A (putative) [Source:HGNC Symbol;Acc:26120]	chr18	+	protein_coding	chr18:77794358-77806397		1.51527	2.85853	2.04762e-11	8.65433e-11	up	5.01432	14.3656	TRUE
ENSG00000248643	RBM14-RBM4	RBM14-RBM4 readthrough [Source:HGNC Symbol;Acc:38840]	chr11	+	protein_coding	chr11:66384097-66413940		1.8551	3.61776	2.58404e-14	1.51256e-13	up	2.26407	8.21222	TRUE
ENSG00000162775	RBM15	RNA binding motif protein 15 [Source:HGNC Symbol;Acc:14959]	chr1	+	protein_coding	chr1:110881128-110889299		1.01466	2.02043	1.3106e-06	3.18612e-06	up	30.7102	62.1726	TRUE
ENSG00000179837	RBM15B	RNA binding motif protein 15B [Source:HGNC Symbol;Acc:24303]	chr3	+	protein_coding	chr3:51428731-51435330		1.45014	2.73234	5.38657e-12	2.42427e-11	up	43.4402	118.932	TRUE
ENSG00000203867	RBM20	RNA binding motif protein 20 [Source:HGNC Symbol;Acc:27424]	chr10	+	protein_coding	chr10:112404155-112599227		2.69645	6.48204	8.79393e-09	2.75551e-08	up	0.144321	0.948104	TRUE
ENSG00000112183	RBM24	RNA binding motif protein 24 [Source:HGNC Symbol;Acc:21539]	chr6	+	protein_coding	chr6:17281577-17294106		2.20691	4.61685	3.1039e-14	1.79532e-13	up	0.767156	3.55596	TRUE
ENSG00000102317	RBM3	RNA binding motif (RNP1, RRM) protein 3 [Source:HGNC Symbol;Acc:9900]	chrX	+	protein_coding	chrX:48432837-48437454		1.0232	2.03242	8.77866e-07	2.17017e-06	up	56.9134	115.903	TRUE
ENSG00000188739	RBM34	RNA binding motif protein 34 [Source:HGNC Symbol;Acc:28965]	chr1	-	protein_coding	chr1:235294498-235324772		1.53906	2.90606	3.97378e-12	1.81299e-11	up	6.67761	19.4477	TRUE
ENSG00000132819	RBM38	RNA binding motif protein 38 [Source:HGNC Symbol;Acc:15818]	chr20	+	protein_coding	chr20:55966463-55984389		1.39952	2.63814	4.18946e-11	1.70916e-10	up	22.3194	59.0017	TRUE
ENSG00000131051	RBM39	RNA binding motif protein 39 [Source:HGNC Symbol;Acc:15923]	chr20	-	protein_coding	chr20:34291531-34330234		1.02686	2.03758	7.12895e-07	1.77933e-06	up	114.21	233.176	TRUE
ENSG00000177483	RBM44	RNA binding motif protein 44 [Source:HGNC Symbol;Acc:24756]	chr2	+	protein_coding	chr2:238707032-238751451		1.72927	3.31561	0.000289913	0.000531467	up	0.196344	0.656833	TRUE
ENSG00000127993	RBM48	RNA binding motif protein 48 [Source:HGNC Symbol;Acc:21785]	chr7	+	protein_coding	chr7:92158087-92167319		1.55544	2.93924	2.84411e-12	1.31956e-11	up	6.26467	18.4536	TRUE
ENSG00000076053	RBM7	RNA binding motif protein 7 [Source:HGNC Symbol;Acc:9904]	chr11	+	protein_coding	chr11:114270752-114284925		1.20834	2.31072	1.19591e-08	3.69248e-08	up	20.295	46.9914	TRUE
ENSG00000153250	RBMS1	RNA binding motif, single stranded interacting protein 1 [Source:HGNC Symbol;Acc:9907]	chr2	-	protein_coding	chr2:161128662-161350305		1.11184	2.16121	9.03146e-08	2.5182e-07	up	71.2496	154.292	TRUE
ENSG00000076067	RBMS2	RNA binding motif, single stranded interacting protein 2 [Source:HGNC Symbol;Acc:9909]	chr12	+	protein_coding	chr12:56915713-56984745		2.16728	4.49176	8.81887e-24	1.37587e-22	up	26.6987	120.168	TRUE
ENSG00000144642	RBMS3	RNA binding motif, single stranded interacting protein 3 [Source:HGNC Symbol;Acc:13427]	chr3	+	protein_coding	chr3:29322473-30051886		1.12036	2.17401	3.65292e-07	9.4575e-07	up	7.59964	16.5567	TRUE
ENSG00000168214	RBPJ	recombination signal binding protein for immunoglobulin kappa J region [Source:HGNC Symbol;Acc:5724]	chr4	+	protein_coding	chr4:26165077-26436541		1.16591	2.24375	2.19299e-08	6.57476e-08	up	65.3521	146.927	TRUE
ENSG00000135870	RC3H1	ring finger and CCCH-type domains 1 [Source:HGNC Symbol;Acc:29434]	chr1	-	protein_coding	chr1:173900352-173991435		1.09335	2.1337	1.45126e-07	3.94095e-07	up	72.335	154.649	TRUE
ENSG00000056586	RC3H2	ring finger and CCCH-type domains 2 [Source:HGNC Symbol;Acc:21461]	chr9	-	protein_coding	chr9:125606835-125667620		1.88379	3.69044	5.70693e-19	5.54951e-18	up	92.8259	343.252	TRUE
ENSG00000117602	RCAN3	RCAN family member 3 [Source:HGNC Symbol;Acc:3042]	chr1	+	protein_coding	chr1:24829387-24867530		1.72455	3.30477	4.41528e-16	3.11162e-15	up	34.7462	115.06	TRUE
ENSG00000163743	RCHY1	ring finger and CHY zinc finger domain containing 1, E3 ubiquitin protein ligase [Source:HGNC Symbol;Acc:17479]	chr4	-	protein_coding	chr4:76404247-76439974		1.69563	3.23918	1.43976e-15	9.6171e-15	up	30.039	97.4987	TRUE
ENSG00000117625	RCOR3	REST corepressor 3 [Source:HGNC Symbol;Acc:25594]	chr1	+	protein_coding	chr1:211431719-211489727		1.23697	2.35703	4.56539e-08	1.31764e-07	up	5.13036	12.119	TRUE
ENSG00000198771	RCSD1	RCSD domain containing 1 [Source:HGNC Symbol;Acc:28310]	chr1	+	protein_coding	chr1:167599330-167675486		1.57619	2.98182	0.0013679	0.00229754	up	0.192388	0.578692	TRUE
ENSG00000121039	RDH10	retinol dehydrogenase 10 (all-trans) [Source:HGNC Symbol;Acc:19975]	chr8	+	protein_coding	chr8:74206847-74237516		2.19705	4.58542	8.02917e-24	1.26022e-22	up	13.3678	61.4254	TRUE
ENSG00000160439	RDH13	retinol dehydrogenase 13 (all-trans/9-cis) [Source:HGNC Symbol;Acc:19978]	chr19	-	protein_coding	chr19:55550476-55582659		1.54498	2.918	1.56551e-12	7.50185e-12	up	8.94288	26.1508	TRUE
ENSG00000139547	RDH16	retinol dehydrogenase 16 (all-trans) [Source:HGNC Symbol;Acc:29674]	chr12	-	protein_coding	chr12:57345219-57353158		2.43715	5.41569	4.41019e-09	1.42922e-08	up	0.21816	1.19249	TRUE
ENSG00000135437	RDH5	retinol dehydrogenase 5 (11-cis/9-cis) [Source:HGNC Symbol;Acc:9940]	chr12	+	protein_coding	chr12:56114151-56118489		2.96526	7.80965	2.18495e-10	8.20446e-10	up	0.132334	1.04889	TRUE
ENSG00000100918	REC8	REC8 meiotic recombination protein [Source:HGNC Symbol;Acc:16879]	chr14	+	protein_coding	chr14:24641062-24649463		2.26111	4.79361	4.01422e-07	1.03261e-06	up	0.191789	0.928626	TRUE
ENSG00000165476	REEP3	receptor accessory protein 3 [Source:HGNC Symbol;Acc:23711]	chr10	+	protein_coding	chr10:65281123-65384883		2.00088	4.00243	4.48391e-21	5.37004e-20	up	108.13	433.645	TRUE
ENSG00000181826	RELL1	RELT-like 1 [Source:HGNC Symbol;Acc:27379]	chr4	-	protein_coding	chr4:37592422-37687998		2.81897	7.0566	2.97266e-35	1.49273e-33	up	6.01738	42.5582	TRUE
ENSG00000169891	REPS2	RALBP1 associated Eps domain containing 2 [Source:HGNC Symbol;Acc:9963]	chrX	+	protein_coding	chrX:16964814-17171395		1.67948	3.20313	6.22163e-14	3.4838e-13	up	5.78544	18.5725	TRUE
ENSG00000134533	RERG	RAS-like, estrogen-regulated, growth inhibitor [Source:HGNC Symbol;Acc:15980]	chr12	-	protein_coding	chr12:15260717-15501609		3.37624	10.3837	2.26078e-13	1.1824e-12	up	0.119029	1.25682	TRUE
ENSG00000092871	RFFL	ring finger and FYVE-like domain containing E3 ubiquitin protein ligase [Source:HGNC Symbol;Acc:24821]	chr17	-	protein_coding	chr17:33333009-33416338		2.51131	5.70136	8.8852e-31	2.82607e-29	up	30.8478	176.232	TRUE
ENSG00000162944	RFTN2	raftlin family member 2 [Source:HGNC Symbol;Acc:26402]	chr2	-	protein_coding	chr2:198432948-198540769		3.94706	15.4235	6.38557e-11	2.54852e-10	up	0.0483069	0.774836	TRUE
ENSG00000174136	RGMB	repulsive guidance molecule family member b [Source:HGNC Symbol;Acc:26896]	chr5	+	protein_coding	chr5:98104354-98134347		1.18394	2.27196	8.26188e-08	2.3127e-07	up	7.25202	16.5114	TRUE
ENSG00000116741	RGS2	regulator of G-protein signaling 2, 24kDa [Source:HGNC Symbol;Acc:9998]	chr1	+	protein_coding	chr1:192778169-192781403		1.53969	2.90733	6.72616e-06	1.50815e-05	up	0.52742	1.54016	TRUE
ENSG00000186326	RGS9BP	regulator of G protein signaling 9 binding protein [Source:HGNC Symbol;Acc:30304]	chr19	+	protein_coding	chr19:33166313-33169206		1.80028	3.48287	2.66728e-05	5.54586e-05	up	0.251723	0.883327	TRUE
ENSG00000106615	RHEB	Ras homolog enriched in brain [Source:HGNC Symbol;Acc:10011]	chr7	-	protein_coding	chr7:151163098-151217206		1.09479	2.13581	1.39139e-07	3.78625e-07	up	74.2919	158.99	TRUE
ENSG00000171792	RHNO1	RAD9-HUS1-RAD1 interacting nuclear orphan 1 [Source:HGNC Symbol;Acc:28206]	chr12	+	protein_coding	chr12:2985424-2998626		1.90378	3.74192	6.9276e-19	6.67006e-18	up	22.2798	83.5396	TRUE
ENSG00000143878	RHOB	ras homolog family member B [Source:HGNC Symbol;Acc:668]	chr2	+	protein_coding	chr2:20646835-20649200		1.30704	2.47434	4.32822e-10	1.57451e-09	up	49.7333	123.303	TRUE
ENSG00000139725	RHOF	ras homolog family member F (in filopodia) [Source:HGNC Symbol;Acc:15703]	chr12	-	protein_coding	chr12:122215664-122241309		2.26659	4.81186	4.69662e-26	9.3317e-25	up	69.0711	333.026	TRUE
ENSG00000119729	RHOQ	ras homolog family member Q [Source:HGNC Symbol;Acc:17736]	chr2	+	protein_coding	chr2:46768945-46810260		1.30345	2.46818	1.08476e-09	3.7772e-09	up	15.3064	37.8567	TRUE
ENSG00000126858	RHOT1	ras homolog family member T1 [Source:HGNC Symbol;Acc:21168]	chr17	+	protein_coding	chr17:30469473-30580393		1.34555	2.54128	2.27877e-10	8.53624e-10	up	21.135	53.8193	TRUE
ENSG00000166405	RIC3	RIC3 acetylcholine receptor chaperone [Source:HGNC Symbol;Acc:30338]	chr11	-	protein_coding	chr11:8127597-8190602		2.74047	6.6829	5.47564e-07	1.3873e-06	up	0.0964939	0.657286	TRUE
ENSG00000166532	RIMKLB	ribosomal modification protein rimK-like family member B [Source:HGNC Symbol;Acc:29228]	chr12	+	protein_coding	chr12:8834196-8935691		1.23422	2.35254	1.29084e-08	3.97378e-08	up	10.0687	23.7366	TRUE
ENSG00000239305	RNF103	ring finger protein 103 [Source:HGNC Symbol;Acc:12859]	chr2	-	protein_coding	chr2:86830516-86850989		1.76078	3.38882	4.96856e-16	3.48424e-15	up	11.6043	39.4075	TRUE
ENSG00000123091	RNF11	ring finger protein 11 [Source:HGNC Symbol;Acc:10056]	chr1	+	protein_coding	chr1:51701943-51739127		1.81726	3.52411	8.75432e-18	7.57851e-17	up	69.8951	246.811	TRUE
ENSG00000121848	RNF115	ring finger protein 115 [Source:HGNC Symbol;Acc:18154]	chr1	+	protein_coding	chr1:145611036-145696218		1.52996	2.88779	5.31746e-13	2.68053e-12	up	26.6625	77.1518	TRUE
ENSG00000101695	RNF125	ring finger protein 125, E3 ubiquitin protein ligase [Source:HGNC Symbol;Acc:21150]	chr18	+	protein_coding	chr18:29598335-29653176		4.10712	17.2332	2.84665e-25	5.18742e-24	up	0.14576	2.54874	TRUE
ENSG00000113269	RNF130	ring finger protein 130 [Source:HGNC Symbol;Acc:18280]	chr5	-	protein_coding	chr5:179338651-179499118		3.00978	8.05443	1.11178e-08	3.44565e-08	up	0.0958945	0.787746	TRUE
ENSG00000134758	RNF138	ring finger protein 138, E3 ubiquitin protein ligase [Source:HGNC Symbol;Acc:17765]	chr18	+	protein_coding	chr18:29671818-29711524		1.49537	2.81936	1.78316e-12	8.47569e-12	up	24.8367	70.1658	TRUE
ENSG00000170881	RNF139	ring finger protein 139 [Source:HGNC Symbol;Acc:17023]	chr8	+	protein_coding	chr8:125486979-125500155		2.03694	4.10373	2.24891e-21	2.80297e-20	up	28.157	115.784	TRUE
ENSG00000110315	RNF141	ring finger protein 141 [Source:HGNC Symbol;Acc:21159]	chr11	-	protein_coding	chr11:10533225-10562777		1.28576	2.4381	9.47768e-10	3.3224e-09	up	34.9163	85.3006	TRUE
ENSG00000137393	RNF144B	ring finger protein 144B [Source:HGNC Symbol;Acc:21578]	chr6	+	protein_coding	chr6:18368779-18469105		1.4921	2.81298	7.38203e-12	3.27701e-11	up	9.57746	26.9981	TRUE
ENSG00000145860	RNF145	ring finger protein 145 [Source:HGNC Symbol;Acc:20853]	chr5	-	protein_coding	chr5:158584417-158637061		1.6719	3.18634	2.54756e-15	1.65016e-14	up	46.0253	146.947	TRUE
ENSG00000176641	RNF152	ring finger protein 152 [Source:HGNC Symbol;Acc:26811]	chr18	-	protein_coding	chr18:59475296-59561480		1.94321	3.84561	2.65809e-16	1.92271e-15	up	2.79509	10.7757	TRUE
ENSG00000141622	RNF165	ring finger protein 165 [Source:HGNC Symbol;Acc:31696]	chr18	+	protein_coding	chr18:43906772-44043103		1.14217	2.20713	6.34372e-06	1.4269e-05	up	2.09458	4.63452	TRUE
ENSG00000158717	RNF166	ring finger protein 166 [Source:HGNC Symbol;Acc:28856]	chr16	-	protein_coding	chr16:88762903-88772829		1.53731	2.90253	1.91606e-12	9.07859e-12	up	9.13395	26.5677	TRUE
ENSG00000180537	RNF182	ring finger protein 182 [Source:HGNC Symbol;Acc:28522]	chr6	+	protein_coding	chr6:13924677-13980533		1.51218	2.8524	0.000194758	0.000364867	up	0.323644	0.928626	TRUE
ENSG00000116514	RNF19B	ring finger protein 19B [Source:HGNC Symbol;Acc:26886]	chr1	-	protein_coding	chr1:33402046-33430286		1.01611	2.02246	1.7006e-06	4.07585e-06	up	17.8484	36.1711	TRUE
ENSG00000121481	RNF2	ring finger protein 2 [Source:HGNC Symbol;Acc:10061]	chr1	+	protein_coding	chr1:185014496-185071740		1.76005	3.38709	3.01673e-16	2.16509e-15	up	15.3501	52.0997	TRUE
ENSG00000158286	RNF207	ring finger protein 207 [Source:HGNC Symbol;Acc:32947]	chr1	+	protein_coding	chr1:6265535-6281359		2.50317	5.66931	3.07806e-26	6.23477e-25	up	2.8911	16.4321	TRUE
ENSG00000146373	RNF217	ring finger protein 217 [Source:HGNC Symbol;Acc:21487]	chr6	+	protein_coding	chr6:125283691-125413779		1.28887	2.44337	7.56679e-10	2.67475e-09	up	46.9883	115.04	TRUE
ENSG00000189051	RNF222	ring finger protein 222 [Source:HGNC Symbol;Acc:34517]	chr17	-	protein_coding	chr17:8294022-8301144		1.22826	2.34284	0.00281401	0.00453616	up	0.347378	0.818096	TRUE
ENSG00000101236	RNF24	ring finger protein 24 [Source:HGNC Symbol;Acc:13779]	chr20	-	protein_coding	chr20:3907956-3996229		1.39163	2.62374	3.21612e-11	1.32803e-10	up	51.8128	136.216	TRUE
ENSG00000137075	RNF38	ring finger protein 38 [Source:HGNC Symbol;Acc:18052]	chr9	-	protein_coding	chr9:36336393-36487545		2.75224	6.73764	2.85218e-36	1.56289e-34	up	56.4459	381.076	TRUE
ENSG00000181852	RNF41	ring finger protein 41 [Source:HGNC Symbol;Acc:18401]	chr12	-	protein_coding	chr12:56598285-56615717		1.28493	2.4367	1.39886e-09	4.81825e-09	up	20.3057	49.5795	TRUE
ENSG00000114125	RNF7	ring finger protein 7 [Source:HGNC Symbol;Acc:10070]	chr3	+	protein_coding	chr3:141457046-141466402		1.02553	2.03571	8.51573e-07	2.10928e-06	up	51.2441	104.527	TRUE
ENSG00000189050	RNFT1	ring finger protein, transmembrane 1 [Source:HGNC Symbol;Acc:30206]	chr17	-	protein_coding	chr17:58029601-58042122		1.3065	2.47341	3.95258e-09	1.28892e-08	up	6.62631	16.4249	TRUE
ENSG00000135119	RNFT2	ring finger protein, transmembrane 2 [Source:HGNC Symbol;Acc:25905]	chr12	+	protein_coding	chr12:117176096-117291436		1.47298	2.77595	1.1457e-10	4.45085e-10	up	4.40599	12.2585	TRUE
ENSG00000185946	RNPC3	RNA-binding region (RNP1, RRM) containing 3 [Source:HGNC Symbol;Acc:18666]	chr1	+	protein_coding	chr1:104068313-104097861		2.06987	4.19848	3.50771e-19	3.50031e-18	up	3.69194	15.5375	TRUE
ENSG00000069667	RORA	RAR-related orphan receptor A [Source:HGNC Symbol;Acc:10258]	chr15	-	protein_coding	chr15:60780483-61521518		1.48201	2.79338	6.60383e-05	0.000131045	up	0.419538	1.17777	TRUE
ENSG00000254536	RP11-108K14.8	Mitochondrial GTPase 1 [Source:UniProtKB/TrEMBL;Acc:E9PI62]	chr10	+	protein_coding	chr10:135204338-135233999		1.85608	3.62023	8.93158e-05	0.000174334	up	0.19071	0.696922	TRUE
ENSG00000179240	RP11-111M22.2	Homo sapiens putative uncharacterized protein FLJ37770-like (LOC100506127), mRNA. [Source:RefSeq mRNA;Acc:NM_001282456]	chr11	+	protein_coding	chr11:76092357-76125663		2.30956	4.9573	6.82804e-15	4.25343e-14	up	0.683968	3.40511	TRUE
ENSG00000189332	RP11-113D6.10	Putative mitochondrial carrier protein LOC494141 [Source:UniProtKB/Swiss-Prot;Acc:Q7Z469]	chr11	+	protein_coding	chr11:18230685-18236109		2.38888	5.23749	1.2587e-20	1.44857e-19	up	1.41624	7.44056	TRUE
ENSG00000174093	RP11-1407O15.2	TBC1 domain family member 3 [Source:UniProtKB/TrEMBL;Acc:E5RJ24]	chr17	-	protein_coding	chr17:36337717-36421858		1.62984	3.0948	5.20064e-14	2.94269e-13	up	11.696	36.2726	TRUE
ENSG00000266086	RP11-159D12.5	Uncharacterized protein [Source:UniProtKB/TrEMBL;Acc:J3QKU1]	chr17	-	protein_coding	chr17:56066399-56082614		2.07125	4.20251	1.34e-05	2.89085e-05	up	0.174288	0.740182	TRUE
ENSG00000264278	RP11-162A12.2	Uncharacterized protein [Source:UniProtKB/TrEMBL;Acc:J3QQK0]	chr18	-	protein_coding	chr18:74506688-74534251		2.58314	5.99244	8.95081e-09	2.80186e-08	up	0.167815	1.01741	TRUE
ENSG00000263711	RP11-169F17.1	Protein LOC400655 [Source:UniProtKB/TrEMBL;Acc:J3KRU9]	chr18	-	protein_coding	chr18:70818476-70931715		1.4919	2.81258	9.67332e-10	3.3887e-09	up	2.40983	6.79482	TRUE
ENSG00000203546	RP11-176H8.1	Uncharacterized protein [Source:UniProtKB/TrEMBL;Acc:F8W1H4]	chr14	-	protein_coding	chr14:31803518-31926647		5.20631	36.9195	8.10237e-49	1.75743e-46	up	0.162421	6.07887	TRUE
ENSG00000245017	RP11-181C3.1	Uncharacterized protein [Source:UniProtKB/TrEMBL;Acc:G3V2P1]	chr12	-	protein_coding	chr12:98879322-98897633		2.96481	7.80724	4.62068e-09	1.49278e-08	up	0.107881	0.85728	TRUE
ENSG00000169203	RP11-231C14.4	Uncharacterized protein [Source:UniProtKB/TrEMBL;Acc:A8MQ56]	chr16	-	protein_coding	chr16:29495010-29517320		1.98889	3.96932	1.77289e-16	1.31157e-15	up	2.37591	9.45522	TRUE
ENSG00000258064	RP11-293I14.2	Uncharacterized protein [Source:UniProtKB/TrEMBL;Acc:F8VRH5]	chr12	+	protein_coding	chr12:72067984-72092748		1.72851	3.31386	4.94472e-05	9.95894e-05	up	0.262751	0.876985	TRUE
ENSG00000239665	RP11-295P9.3	Uncharacterized protein [Source:UniProtKB/TrEMBL;Acc:M0QXX3]	chr10	+	protein_coding	chr10:13652047-13710299		1.02589	2.03622	8.68451e-05	0.000169787	up	1.81384	3.70272	TRUE
ENSG00000259132	RP11-298I3.5		chr14	-	protein_coding	chr14:23415479-23451467		1.72376	3.30297	0.000143614	0.000273049	up	0.223794	0.745165	TRUE
ENSG00000198064	RP11-347C12.1	Putative NPIP-like protein LOC613037 [Source:UniProtKB/Swiss-Prot;Acc:A6NJU9]	chr16	-	protein_coding	chr16:30234258-30265831		3.17421	9.02679	4.5236e-11	1.83637e-10	up	0.113275	1.04029	TRUE
ENSG00000258130	RP11-347C12.3	Uncharacterized protein [Source:UniProtKB/TrEMBL;Acc:F8VWA3]	chr16	-	protein_coding	chr16:30215637-30220392		1.41527	2.66709	1.07133e-05	2.34295e-05	up	0.674858	1.80674	TRUE
ENSG00000197301	RP11-366L20.2	Uncharacterized protein [Source:UniProtKB/TrEMBL;Acc:B7WPI5]	chr12	-	protein_coding	chr12:66245120-66275947		5.10487	34.4128	4.18201e-19	4.13095e-18	up	0.0359604	1.30551	TRUE
ENSG00000246366	RP11-382J12.1	Uncharacterized protein [Source:UniProtKB/TrEMBL;Acc:E5RJX1]	chr8	+	protein_coding	chr8:71520812-71575514		2.3478	5.09048	1.87561e-08	5.66456e-08	up	0.221876	1.13972	TRUE
ENSG00000232774	RP11-47I22.3	Uncharacterized protein [Source:UniProtKB/TrEMBL;Acc:G3V2X1]	chr14	+	protein_coding	chr14:62037258-62125414		1.56865	2.96626	1.27366e-12	6.16961e-12	up	7.13995	21.2248	TRUE
ENSG00000206532	RP11-553A10.1	Uncharacterized protein [Source:UniProtKB/TrEMBL;Acc:H7C4H0]	chr3	-	protein_coding	chr3:110607231-110612323		1.18835	2.27892	2.0396e-05	4.3102e-05	up	1.25862	2.87647	TRUE
ENSG00000271092	RP11-57H12.6		chr1	+	protein_coding	chr1:95583479-95712781		1.74555	3.35322	3.74871e-07	9.68303e-07	up	0.483788	1.63008	TRUE
ENSG00000258311	RP11-644F5.10	Uncharacterized protein [Source:UniProtKB/TrEMBL;Acc:F8VNQ1]	chr12	+	protein_coding	chr12:56109820-56118487		3.7782	13.7199	1.74187e-42	1.91569e-40	up	0.726761	10.0158	TRUE
ENSG00000205664	RP11-706O15.1	HCG1981372, isoform CRA_c; Uncharacterized protein [Source:UniProtKB/TrEMBL;Acc:B1B108]	chrX	-	protein_coding	chrX:3735569-3761898		1.14141	2.20597	1.6459e-06	3.95022e-06	up	3.17039	7.00999	TRUE
ENSG00000267281	RP11-793H13.10	Uncharacterized protein [Source:UniProtKB/TrEMBL;Acc:K7ELQ4]	chr12	-	protein_coding	chr12:53900472-54019763		1.38611	2.61372	0.00111272	0.00189213	up	0.29967	0.787973	TRUE
ENSG00000255468	RP11-867G23.8	Uncharacterized protein [Source:UniProtKB/TrEMBL;Acc:E9PLG1]	chr11	+	protein_coding	chr11:66115421-66132275		2.47989	5.57854	2.63871e-16	1.90958e-15	up	0.598262	3.35302	TRUE
ENSG00000262302	RP1-4G17.5	Claudin [Source:UniProtKB/TrEMBL;Acc:I3L3M4]	chr17	-	protein_coding	chr17:7150148-7165408		3.20934	9.24926	8.87776e-09	2.78011e-08	up	0.077315	0.732708	TRUE
ENSG00000181031	RPH3AL	rabphilin 3A-like (without C2 domains) [Source:HGNC Symbol;Acc:10296]	chr17	-	protein_coding	chr17:62293-236045		1.5171	2.86215	3.4405e-05	7.06234e-05	up	0.431525	1.24119	TRUE
ENSG00000241343	RPL36A	ribosomal protein L36a [Source:HGNC Symbol;Acc:10359]	chrX	+	protein_coding	chrX:100645812-100651105		1.27424	2.41872	1.98151e-08	5.97282e-08	up	4.90021	11.8785	TRUE
ENSG00000257529	RPL36A-HNRNPH2	RPL36A-HNRNPH2 readthrough [Source:HGNC Symbol;Acc:48349]	chrX	+	protein_coding	chrX:100645999-100667285		1.1646	2.24172	0.0122181	0.0179993	up	0.259275	0.584808	TRUE
ENSG00000270800	RPS10-NUDT3	RPS10-NUDT3 readthrough [Source:HGNC Symbol;Acc:49181]	chr6	-	protein_coding	chr6:34256547-34393825		1.11549	2.16669	1.87149e-05	3.96675e-05	up	1.78723	3.88233	TRUE
ENSG00000182774	RPS17L	ribosomal protein S17-like [Source:HGNC Symbol;Acc:40029]	chr15	-	protein_coding	chr15:83205504-83209315		2.55776	5.88794	1.44107e-26	3.03305e-25	up	2.44675	14.4444	TRUE
ENSG00000071242	RPS6KA2	ribosomal protein S6 kinase, 90kDa, polypeptide 2 [Source:HGNC Symbol;Acc:10431]	chr6	-	protein_coding	chr6:166822852-167319939		1.14137	2.2059	8.40429e-08	2.35088e-07	up	16.4459	36.3523	TRUE
ENSG00000205246	RPSAP58	ribosomal protein SA pseudogene 58 [Source:HGNC Symbol;Acc:36809]	chr19	+	protein_coding	chr19:23945807-24010937		1.91575	3.77311	2.26693e-11	9.52857e-11	up	0.888343	3.36389	TRUE
ENSG00000144580	RQCD1	RCD1 required for cell differentiation1 homolog (S. pombe) [Source:HGNC Symbol;Acc:10445]	chr2	+	protein_coding	chr2:219433303-219461803		1.03133	2.04391	8.41021e-07	2.08414e-06	up	34.3662	70.3826	TRUE
ENSG00000133818	RRAS2	related RAS viral (r-ras) oncogene homolog 2 [Source:HGNC Symbol;Acc:17271]	chr11	-	protein_coding	chr11:14299472-14386052		1.3668	2.57897	6.55415e-11	2.61113e-10	up	61.5166	158.967	TRUE
ENSG00000155026	RSPH10B	radial spoke head 10 homolog B (Chlamydomonas) [Source:HGNC Symbol;Acc:27362]	chr7	-	protein_coding	chr7:5965181-6010314		2.35833	5.12777	4.91344e-10	1.77705e-09	up	0.29056	1.50098	TRUE
ENSG00000169402	RSPH10B2	radial spoke head 10 homolog B2 (Chlamydomonas) [Source:HGNC Symbol;Acc:34385]	chr7	+	protein_coding	chr7:6793740-6838996		2.50479	5.67567	9.70712e-12	4.25115e-11	up	0.302787	1.73109	TRUE
ENSG00000159579	RSPRY1	ring finger and SPRY domain containing 1 [Source:HGNC Symbol;Acc:29420]	chr16	+	protein_coding	chr16:57220049-57274387		1.35892	2.56494	1.34038e-10	5.15966e-10	up	24.6689	63.4025	TRUE
ENSG00000111011	RSRC2	arginine/serine-rich coiled-coil 2 [Source:HGNC Symbol;Acc:30559]	chr12	-	protein_coding	chr12:122989190-123011547		1.49597	2.82054	2.63236e-12	1.22678e-11	up	16.8055	47.4981	TRUE
ENSG00000108309	RUNDC3A	RUN domain containing 3A [Source:HGNC Symbol;Acc:16984]	chr17	+	protein_coding	chr17:42385781-42396039		4.91969	30.2673	7.18868e-37	4.17344e-35	up	0.122985	3.78721	TRUE
ENSG00000159216	RUNX1	runt-related transcription factor 1 [Source:HGNC Symbol;Acc:10471]	chr21	-	protein_coding	chr21:36160098-37376965		1.12609	2.18267	5.64914e-08	1.61177e-07	up	127.617	279.1	TRUE
ENSG00000156253	RWDD2B	RWD domain containing 2B [Source:HGNC Symbol;Acc:1302]	chr21	-	protein_coding	chr21:30376705-30391699		1.32242	2.50085	6.44041e-10	2.2953e-09	up	14.9309	37.4168	TRUE
ENSG00000182552	RWDD4	RWD domain containing 4 [Source:HGNC Symbol;Acc:23750]	chr4	-	protein_coding	chr4:184560788-184580378		1.86189	3.63483	8.25686e-18	7.15977e-17	up	13.3174	48.5073	TRUE
ENSG00000163602	RYBP	RING1 and YY1 binding protein [Source:HGNC Symbol;Acc:10480]	chr3	-	protein_coding	chr3:72420976-72496069		1.62409	3.08247	1.61298e-14	9.66982e-14	up	37.1711	114.81	TRUE
ENSG00000163785	RYK	receptor-like tyrosine kinase [Source:HGNC Symbol;Acc:10481]	chr3	-	protein_coding	chr3:133784147-133969689		2.61437	6.12354	3.25628e-33	1.35248e-31	up	53.2694	326.853	TRUE
ENSG00000116497	S100PBP	S100P binding protein [Source:HGNC Symbol;Acc:25768]	chr1	+	protein_coding	chr1:33282368-33324476		2.06787	4.19267	1.70952e-21	2.16e-20	up	14.4996	60.9187	TRUE
ENSG00000267534	S1PR2	sphingosine-1-phosphate receptor 2 [Source:HGNC Symbol;Acc:3169]	chr19	-	protein_coding	chr19:10334520-10341948		3.21455	9.28273	3.76689e-39	2.97109e-37	up	1.96584	18.3007	TRUE
ENSG00000213694	S1PR3	sphingosine-1-phosphate receptor 3 [Source:HGNC Symbol;Acc:3167]	chr9	+	protein_coding	chr9:91606362-91619925		2.25764	4.78209	6.03505e-06	1.3608e-05	up	0.144561	0.700093	TRUE
ENSG00000130561	SAG	S-antigen; retina and pineal gland (arrestin) [Source:HGNC Symbol;Acc:10521]	chr2	+	protein_coding	chr2:234216462-234255701		3.52727	11.5296	1.34857e-27	3.20071e-26	up	0.345939	4.0171	TRUE
ENSG00000101115	SALL4	spalt-like transcription factor 4 [Source:HGNC Symbol;Acc:15924]	chr20	-	protein_coding	chr20:50400581-50419059		1.73982	3.33994	1.89769e-10	7.16198e-10	up	1.16272	3.8957	TRUE
ENSG00000203943	SAMD13	sterile alpha motif domain containing 13 [Source:HGNC Symbol;Acc:24582]	chr1	+	protein_coding	chr1:84764049-84855640		1.02938	2.04115	0.000958325	0.00164301	up	0.862811	1.76665	TRUE
ENSG00000156671	SAMD8	sterile alpha motif domain containing 8 [Source:HGNC Symbol;Acc:26320]	chr10	+	protein_coding	chr10:76859344-76941881		1.04181	2.05881	6.11131e-07	1.53936e-06	up	41.2641	85.1253	TRUE
ENSG00000164576	SAP30L	SAP30-like [Source:HGNC Symbol;Acc:25663]	chr5	+	protein_coding	chr5:153825517-153840614		1.32049	2.49752	5.84873e-10	2.09542e-09	up	17.1411	42.898	TRUE
ENSG00000182568	SATB1	SATB homeobox 1 [Source:HGNC Symbol;Acc:10541]	chr3	-	protein_coding	chr3:18386879-18487080		2.10781	4.31035	8.69666e-13	4.28306e-12	up	0.743182	3.21622	TRUE
ENSG00000112167	SAYSD1	SAYSVFN motif domain containing 1 [Source:HGNC Symbol;Acc:21025]	chr6	-	protein_coding	chr6:39071840-39082965		1.45175	2.73541	9.66834e-11	3.77571e-10	up	5.60983	15.3789	TRUE
ENSG00000188322	SBK1	SH3 domain binding kinase 1 [Source:HGNC Symbol;Acc:17699]	chr16	+	protein_coding	chr16:28303840-28335170		2.75008	6.72752	3.04809e-27	7.05214e-26	up	1.43159	9.66133	TRUE
ENSG00000231274	SBK3	SH3 domain binding kinase family, member 3 [Source:HGNC Symbol;Acc:44121]	chr19	-	protein_coding	chr19:56052023-56056909		1.47064	2.77145	4.77745e-05	9.63946e-05	up	0.455499	1.26837	TRUE
ENSG00000164764	SBSPON	somatomedin B and thrombospondin, type 1 domain containing [Source:HGNC Symbol;Acc:30362]	chr8	-	protein_coding	chr8:73976775-74036323		2.41422	5.33033	9.71026e-06	2.13555e-05	up	0.109559	0.593641	TRUE
ENSG00000173611	SCAI	suppressor of cancer cell invasion [Source:HGNC Symbol;Acc:26709]	chr9	-	protein_coding	chr9:127704887-127905785		2.26477	4.80579	1.44171e-24	2.49338e-23	up	8.71657	41.9804	TRUE
ENSG00000074660	SCARF1	scavenger receptor class F, member 1 [Source:HGNC Symbol;Acc:16820]	chr17	-	protein_coding	chr17:1537152-1549041		2.41176	5.32125	7.38974e-17	5.7103e-16	up	0.741384	3.96138	TRUE
ENSG00000145284	SCD5	stearoyl-CoA desaturase 5 [Source:HGNC Symbol;Acc:21088]	chr4	-	protein_coding	chr4:83550692-83720010		1.30722	2.47463	5.13037e-10	1.85208e-09	up	33.8617	83.9641	TRUE
ENSG00000151967	SCHIP1	schwannomin interacting protein 1 [Source:HGNC Symbol;Acc:15678]	chr3	+	protein_coding	chr3:159557650-159615149		2.28021	4.85748	5.39475e-20	5.79434e-19	up	1.77848	8.66362	TRUE
ENSG00000161929	SCIMP	SLP adaptor and CSK interacting membrane protein [Source:HGNC Symbol;Acc:33504]	chr17	-	protein_coding	chr17:5112256-5138155		2.98035	7.89177	1.36713e-10	5.25616e-10	up	0.133773	1.07132	TRUE
ENSG00000151466	SCLT1	sodium channel and clathrin linker 1 [Source:HGNC Symbol;Acc:26406]	chr4	-	protein_coding	chr4:129786076-130014764		1.19883	2.29553	5.34417e-08	1.52913e-07	up	7.48289	17.2138	TRUE
ENSG00000168356	SCN11A	sodium channel, voltage-gated, type XI, alpha subunit [Source:HGNC Symbol;Acc:10583]	chr3	-	protein_coding	chr3:38887260-38992052		3.00433	8.02406	3.28859e-09	1.08236e-08	up	0.105364	0.860904	TRUE
ENSG00000159307	SCUBE1	signal peptide, CUB domain, EGF-like 1 [Source:HGNC Symbol;Acc:13441]	chr22	-	protein_coding	chr22:43593289-43739394		4.18161	18.1464	2.64242e-26	5.41558e-25	up	0.144082	2.65338	TRUE
ENSG00000165689	SDCCAG3	serologically defined colon cancer antigen 3 [Source:HGNC Symbol;Acc:10667]	chr9	-	protein_coding	chr9:139296377-139305061		1.12297	2.17794	9.6881e-08	2.69263e-07	up	26.2991	57.3936	TRUE
ENSG00000133488	SEC14L4	SEC14-like 4 (S. cerevisiae) [Source:HGNC Symbol;Acc:20627]	chr22	-	protein_coding	chr22:30884900-30901698		2.23624	4.71167	5.23437e-09	1.67889e-08	up	0.294037	1.39543	TRUE
ENSG00000093183	SEC22C	SEC22 vesicle trafficking protein homolog C (S. cerevisiae) [Source:HGNC Symbol;Acc:16828]	chr3	-	protein_coding	chr3:42589461-42642572		1.48012	2.78973	3.0167e-12	1.39425e-11	up	24.0906	67.3428	TRUE
ENSG00000167680	SEMA6B	sema domain, transmembrane domain (TM), and cytoplasmic domain, (semaphorin) 6B [Source:HGNC Symbol;Acc:10739]	chr19	-	protein_coding	chr19:4542600-4559820		1.48149	2.79238	4.90691e-10	1.7751e-09	up	2.9261	8.19048	TRUE
ENSG00000079387	SENP1	SUMO1/sentrin specific peptidase 1 [Source:HGNC Symbol;Acc:17927]	chr12	-	protein_coding	chr12:48436681-48500091		1.53089	2.88964	3.56863e-13	1.82906e-12	up	47.0363	136.191	TRUE
ENSG00000163904	SENP2	SUMO1/sentrin/SMT3 specific peptidase 2 [Source:HGNC Symbol;Acc:23116]	chr3	+	protein_coding	chr3:185300284-185351339		2.0961	4.27552	7.89279e-23	1.13188e-21	up	101.849	436.326	TRUE
ENSG00000119231	SENP5	SUMO1/sentrin specific peptidase 5 [Source:HGNC Symbol;Acc:28407]	chr3	+	protein_coding	chr3:196594727-196661585		2.05103	4.144	5.99708e-22	7.89683e-21	up	79.2957	329.258	TRUE
ENSG00000138468	SENP7	SUMO1/sentrin specific peptidase 7 [Source:HGNC Symbol;Acc:30402]	chr3	-	protein_coding	chr3:101043049-101232085		1.18171	2.26845	2.29724e-07	6.08686e-07	up	4.63782	10.544	TRUE
ENSG00000086475	SEPHS1	selenophosphate synthetase 1 [Source:HGNC Symbol;Acc:19685]	chr10	-	protein_coding	chr10:13359424-13390297		1.15795	2.23139	4.03161e-08	1.17225e-07	up	24.7168	55.2645	TRUE
ENSG00000162430	SEPN1	selenoprotein N, 1 [Source:HGNC Symbol;Acc:15999]	chr1	+	protein_coding	chr1:26126667-26144713		1.75892	3.38445	1.46529e-16	1.09385e-15	up	28.0357	95.0779	TRUE
ENSG00000154997	SEPT14	septin 14 [Source:HGNC Symbol;Acc:33280]	chr7	-	protein_coding	chr7:55861237-55930482		1.57798	2.98551	1.34061e-07	3.65509e-07	up	0.82709	2.47807	TRUE
ENSG00000172058	SERF1A	small EDRK-rich factor 1A (telomeric) [Source:HGNC Symbol;Acc:10755]	chr5	+	protein_coding	chr5:70196492-70214357		1.67936	3.20285	6.93841e-07	1.7351e-06	up	0.519509	1.67153	TRUE
ENSG00000205572	SERF1B	small EDRK-rich factor 1B (centromeric) [Source:HGNC Symbol;Acc:10756]	chr5	+	protein_coding	chr5:69321074-69338940		1.58957	3.00961	1.26486e-11	5.47185e-11	up	3.26245	9.84207	TRUE
ENSG00000170542	SERPINB9	serpin peptidase inhibitor, clade B (ovalbumin), member 9 [Source:HGNC Symbol;Acc:8955]	chr6	-	protein_coding	chr6:2887500-2903514		1.52136	2.87061	5.24222e-13	2.64773e-12	up	41.6503	119.802	TRUE
ENSG00000179833	SERTAD2	SERTA domain containing 2 [Source:HGNC Symbol;Acc:30784]	chr2	-	protein_coding	chr2:64858755-64978139		1.61446	3.06197	2.40412e-14	1.4136e-13	up	34.0905	104.595	TRUE
ENSG00000082497	SERTAD4	SERTA domain containing 4 [Source:HGNC Symbol;Acc:25236]	chr1	+	protein_coding	chr1:210406144-210419976		1.50035	2.82911	2.05326e-12	9.69341e-12	up	18.3518	52.0257	TRUE
ENSG00000080546	SESN1	sestrin 1 [Source:HGNC Symbol;Acc:21595]	chr6	-	protein_coding	chr6:109307640-109416022		1.33941	2.53048	6.49775e-09	2.06503e-08	up	4.02757	10.2149	TRUE
ENSG00000149212	SESN3	sestrin 3 [Source:HGNC Symbol;Acc:23060]	chr11	-	protein_coding	chr11:94898704-94965705		2.32937	5.02587	1.22899e-05	2.66386e-05	up	0.119868	0.611534	TRUE
ENSG00000119335	SET	SET nuclear oncogene [Source:HGNC Symbol;Acc:10760]	chr9	+	protein_coding	chr9:131445703-131458679		1.24399	2.36853	1.98856e-09	6.70163e-09	up	380.762	903.632	TRUE
ENSG00000183576	SETD3	SET domain containing 3 [Source:HGNC Symbol;Acc:20493]	chr14	-	protein_coding	chr14:99864083-99947216		1.07262	2.10326	2.68068e-07	7.04784e-07	up	50.4046	106.226	TRUE
ENSG00000185917	SETD4	SET domain containing 4 [Source:HGNC Symbol;Acc:1258]	chr21	-	protein_coding	chr21:37406839-37451687		1.81699	3.52345	1.86659e-15	1.22739e-14	up	4.28601	15.1364	TRUE
ENSG00000183955	SETD8	SET domain containing (lysine methyltransferase) 8 [Source:HGNC Symbol;Acc:29489]	chr12	+	protein_coding	chr12:123868320-123893905		1.7314	3.3205	4.14812e-16	2.93128e-15	up	27.6656	92.0499	TRUE
ENSG00000155542	SETD9	SET domain containing 9 [Source:HGNC Symbol;Acc:28508]	chr5	+	protein_coding	chr5:56205087-56221359		1.33777	2.5276	1.66876e-09	5.68026e-09	up	6.61672	16.7606	TRUE
ENSG00000198879	SFMBT2	Scm-like with four mbt domains 2 [Source:HGNC Symbol;Acc:20256]	chr10	-	protein_coding	chr10:7200586-7453450		3.21213	9.26717	8.06987e-14	4.46272e-13	up	0.151753	1.42533	TRUE
ENSG00000156384	SFR1	SWI5-dependent recombination repair 1 [Source:HGNC Symbol;Acc:29574]	chr10	+	protein_coding	chr10:105881816-105886143		1.18069	2.26684	5.02864e-08	1.44387e-07	up	10.443	23.7221	TRUE
ENSG00000198818	SFT2D1	SFT2 domain containing 1 [Source:HGNC Symbol;Acc:21102]	chr6	-	protein_coding	chr6:166733216-166756079		1.23999	2.36196	3.9553e-09	1.28902e-08	up	28.3009	66.9806	TRUE
ENSG00000164466	SFXN1	sideroflexin 1 [Source:HGNC Symbol;Acc:16085]	chr5	+	protein_coding	chr5:174904065-174956745		1.09241	2.13229	1.44746e-07	3.93129e-07	up	83.2853	177.943	TRUE
ENSG00000104205	SGK3	serum/glucocorticoid regulated kinase family, member 3 [Source:HGNC Symbol;Acc:10812]	chr8	+	protein_coding	chr8:67624653-67774257		1.31851	2.49409	7.47642e-10	2.6452e-09	up	14.4911	36.2166	TRUE
ENSG00000166224	SGPL1	sphingosine-1-phosphate lyase 1 [Source:HGNC Symbol;Acc:10817]	chr10	+	protein_coding	chr10:72575717-72640930		1.54477	2.91758	1.78974e-13	9.4779e-13	up	83.8837	245.226	TRUE
ENSG00000167037	SGSM1	small G protein signaling modulator 1 [Source:HGNC Symbol;Acc:29410]	chr22	+	protein_coding	chr22:25202236-25323545		3.63222	12.3996	2.28097e-20	2.56072e-19	up	0.17237	2.16392	TRUE
ENSG00000111252	SH2B3	SH2B adaptor protein 3 [Source:HGNC Symbol;Acc:29605]	chr12	+	protein_coding	chr12:111843752-111889427		2.70209	6.50745	5.78737e-35	2.79818e-33	up	35.0413	228.492	TRUE
ENSG00000198478	SH3BGRL2	SH3 domain binding glutamic acid-rich protein like 2 [Source:HGNC Symbol;Acc:15567]	chr6	+	protein_coding	chr6:80341000-80413372		1.6903	3.22725	2.26753e-15	1.4755e-14	up	22.9308	74.1541	TRUE
ENSG00000087266	SH3BP2	SH3-domain binding protein 2 [Source:HGNC Symbol;Acc:10825]	chr4	+	protein_coding	chr4:2794750-2842825		1.75381	3.37247	1.72668e-16	1.2786e-15	up	28.8907	97.6307	TRUE
ENSG00000148082	SHC3	SHC (Src homology 2 domain containing) transforming protein 3 [Source:HGNC Symbol;Acc:18181]	chr9	-	protein_coding	chr9:91628060-91793682		1.27844	2.42577	0.00132705	0.00223277	up	0.371591	0.905976	TRUE
ENSG00000169291	SHE	Src homology 2 domain containing E [Source:HGNC Symbol;Acc:27004]	chr1	-	protein_coding	chr1:154442248-154474589		3.00507	8.02818	6.86087e-07	1.71791e-06	up	0.0685646	0.565329	TRUE
ENSG00000180730	SHISA2	shisa family member 2 [Source:HGNC Symbol;Acc:20366]	chr13	-	protein_coding	chr13:26618735-26625169		2.03711	4.10422	3.59134e-10	1.31843e-09	up	0.52742	2.17502	TRUE
ENSG00000237515	SHISA9	shisa family member 9 [Source:HGNC Symbol;Acc:37231]	chr16	+	protein_coding	chr16:12995477-13334272		2.79132	6.92261	2.16268e-36	1.20623e-34	up	16.587	115.064	TRUE
ENSG00000108061	SHOC2	soc-2 suppressor of clear homolog (C. elegans) [Source:HGNC Symbol;Acc:15454]	chr10	+	protein_coding	chr10:112679301-112773425		1.39659	2.63278	2.98376e-11	1.23798e-10	up	42.9967	113.428	TRUE
ENSG00000262304	SHPK	transient receptor potential cation channel subfamily V member 1 [Source:RefSeq peptide;Acc:NP_542435]	chr17	-	protein_coding	chr17:3468738-3539543		1.74894	3.36112	3.38471e-13	1.73821e-12	up	2.57153	8.66498	TRUE
ENSG00000196470	SIAH1	siah E3 ubiquitin protein ligase 1 [Source:HGNC Symbol;Acc:10857]	chr16	-	protein_coding	chr16:48390275-48482313		1.88406	3.69111	2.67355e-18	2.41905e-17	up	15.3151	56.6468	TRUE
ENSG00000181788	SIAH2	siah E3 ubiquitin protein ligase 2 [Source:HGNC Symbol;Acc:10858]	chr3	-	protein_coding	chr3:150458914-150481264		1.31317	2.48487	5.85681e-10	2.09784e-09	up	21.5403	53.6338	TRUE
ENSG00000072858	SIDT1	SID1 transmembrane family, member 1 [Source:HGNC Symbol;Acc:25967]	chr3	+	protein_coding	chr3:113251143-113348425		4.51141	22.8071	1.46186e-09	5.01864e-09	up	0.0230147	0.568726	TRUE
ENSG00000142512	SIGLEC10	sialic acid binding Ig-like lectin 10 [Source:HGNC Symbol;Acc:15620]	chr19	-	protein_coding	chr19:51913275-51921057		2.26252	4.79829	7.86131e-06	1.74787e-05	up	0.139167	0.676538	TRUE
ENSG00000052723	SIKE1	suppressor of IKBKE 1 [Source:HGNC Symbol;Acc:26119]	chr1	-	protein_coding	chr1:115312100-115323306		1.11156	2.16079	8.9334e-08	2.49219e-07	up	77.9263	168.718	TRUE
ENSG00000159263	SIM2	single-minded family bHLH transcription factor 2 [Source:HGNC Symbol;Acc:10883]	chr21	+	protein_coding	chr21:38071433-38122218		1.25691	2.38983	2.64838e-08	7.86157e-08	up	5.20228	12.4599	TRUE
ENSG00000100625	SIX4	SIX homeobox 4 [Source:HGNC Symbol;Acc:10890]	chr14	-	protein_coding	chr14:61176246-61191066		1.24305	2.36699	2.79034e-09	9.24804e-09	up	49.6583	117.776	TRUE
ENSG00000154839	SKA1	spindle and kinetochore associated complex subunit 1 [Source:HGNC Symbol;Acc:28109]	chr18	+	protein_coding	chr18:47901365-47920543		2.18132	4.53569	6.21369e-24	9.89186e-23	up	21.945	99.7396	TRUE
ENSG00000182628	SKA2	spindle and kinetochore associated complex subunit 2 [Source:HGNC Symbol;Acc:28006]	chr17	-	protein_coding	chr17:57187312-57232630		1.2263	2.33966	5.95984e-09	1.89949e-08	up	27.0782	63.482	TRUE
ENSG00000180592	SKIDA1	SKI/DACH domain containing 1 [Source:HGNC Symbol;Acc:32697]	chr10	-	protein_coding	chr10:21802407-21814611		2.51047	5.69807	1.08242e-18	1.02264e-17	up	0.779383	4.45899	TRUE
ENSG00000145604	SKP2	S-phase kinase-associated protein 2, E3 ubiquitin protein ligase [Source:HGNC Symbol;Acc:10901]	chr5	+	protein_coding	chr5:36152091-36184421		1.93495	3.82365	8.17473e-20	8.626e-19	up	66.8711	256.203	TRUE
ENSG00000101082	SLA2	Src-like-adaptor 2 [Source:HGNC Symbol;Acc:17329]	chr20	-	protein_coding	chr20:35240721-35274619		1.55495	2.93824	2.20277e-06	5.20592e-06	up	0.597782	1.76371	TRUE
ENSG00000100652	SLC10A1	solute carrier family 10 (sodium/bile acid cotransporter), member 1 [Source:HGNC Symbol;Acc:10905]	chr14	-	protein_coding	chr14:70242134-70264006		4.5614	23.6112	3.64221e-10	1.33585e-09	up	0.0239736	0.611534	TRUE
ENSG00000253598	SLC10A5	solute carrier family 10, member 5 [Source:HGNC Symbol;Acc:22981]	chr8	-	protein_coding	chr8:82605842-82608409		1.18194	2.26881	0.00428018	0.00673223	up	0.347618	0.792729	TRUE
ENSG00000018280	SLC11A1	solute carrier family 11 (proton-coupled divalent metal ion transporter), member 1 [Source:HGNC Symbol;Acc:10907]	chr2	+	protein_coding	chr2:219246752-219261617		3.52893	11.5429	6.17194e-14	3.4597e-13	up	0.106683	1.25455	TRUE
ENSG00000221955	SLC12A8	solute carrier family 12, member 8 [Source:HGNC Symbol;Acc:15595]	chr3	-	protein_coding	chr3:124801480-124998021		1.57374	2.97676	8.86658e-12	3.90164e-11	up	3.91561	11.6828	TRUE
ENSG00000141485	SLC13A5	solute carrier family 13 (sodium-dependent citrate transporter), member 5 [Source:HGNC Symbol;Acc:23089]	chr17	-	protein_coding	chr17:6588032-6616886		3.99438	15.9378	1.28982e-31	4.5676e-30	up	0.250764	4.03386	TRUE
ENSG00000132874	SLC14A2	solute carrier family 14 (urea transporter), member 2 [Source:HGNC Symbol;Acc:10919]	chr18	+	protein_coding	chr18:42792960-43263072		2.26456	4.80508	1.31698e-07	3.59658e-07	up	0.212167	1.02896	TRUE
ENSG00000112394	SLC16A10	solute carrier family 16 (aromatic amino acid transporter), member 10 [Source:HGNC Symbol;Acc:17027]	chr6	+	protein_coding	chr6:111408781-111552397		1.72033	3.29512	1.37612e-05	2.96384e-05	up	0.321606	1.06633	TRUE
ENSG00000168679	SLC16A4	solute carrier family 16, member 4 [Source:HGNC Symbol;Acc:10925]	chr1	-	protein_coding	chr1:110905470-110933704		4.52647	23.0464	7.11583e-23	1.02516e-21	up	0.0807911	1.90889	TRUE
ENSG00000119899	SLC17A5	solute carrier family 17 (acidic sugar transporter), member 5 [Source:HGNC Symbol;Acc:10933]	chr6	-	protein_coding	chr6:74303102-74363878		1.06992	2.09931	4.00268e-07	1.03049e-06	up	22.8179	47.9988	TRUE
ENSG00000165646	SLC18A2	solute carrier family 18 (vesicular monoamine transporter), member 2 [Source:HGNC Symbol;Acc:10935]	chr10	+	protein_coding	chr10:119000604-119038941		1.90159	3.73624	1.11383e-10	4.33242e-10	up	0.79113	2.96707	TRUE
ENSG00000146409	SLC18B1	solute carrier family 18, subfamily B, member 1 [Source:HGNC Symbol;Acc:21573]	chr6	-	protein_coding	chr6:133090509-133119701		1.24789	2.37494	5.96832e-09	1.9018e-08	up	13.5811	32.3207	TRUE
ENSG00000168575	SLC20A2	solute carrier family 20 (phosphate transporter), member 2 [Source:HGNC Symbol;Acc:10947]	chr8	-	protein_coding	chr8:42273993-42397069		1.0296	2.04146	7.63491e-07	1.89954e-06	up	53.4252	109.283	TRUE
ENSG00000163393	SLC22A15	solute carrier family 22, member 15 [Source:HGNC Symbol;Acc:20301]	chr1	+	protein_coding	chr1:116519119-116612675		1.38032	2.60327	1.33601e-06	3.24587e-06	up	1.06683	2.78588	TRUE
ENSG00000197375	SLC22A5	solute carrier family 22 (organic cation/carnitine transporter), member 5 [Source:HGNC Symbol;Acc:10969]	chr5	+	protein_coding	chr5:131705444-131731306		1.02042	2.02852	2.33821e-06	5.51182e-06	up	10.9792	22.3176	TRUE
ENSG00000213901	SLC23A3	solute carrier family 23, member 3 [Source:HGNC Symbol;Acc:20601]	chr2	-	protein_coding	chr2:219940051-220035549		2.34951	5.0965	4.52028e-08	1.30511e-07	up	0.205334	1.05659	TRUE
ENSG00000122912	SLC25A16	solute carrier family 25 (mitochondrial carrier; Graves disease autoantigen), member 16 [Source:HGNC Symbol;Acc:10986]	chr10	-	protein_coding	chr10:70237756-70287231		1.09053	2.12952	2.4866e-07	6.55634e-07	up	21.5646	46.0154	TRUE
ENSG00000182902	SLC25A18	solute carrier family 25 (glutamate carrier), member 18 [Source:HGNC Symbol;Acc:10988]	chr22	+	protein_coding	chr22:18043139-18073760		2.78414	6.88825	1.04229e-06	2.55854e-06	up	0.0859455	0.604739	TRUE
ENSG00000174032	SLC25A30	solute carrier family 25, member 30 [Source:HGNC Symbol;Acc:27371]	chr13	-	protein_coding	chr13:45967451-45992590		1.66711	3.17578	1.92367e-14	1.14445e-13	up	10.1245	32.2213	TRUE
ENSG00000164933	SLC25A32	solute carrier family 25 (mitochondrial folate carrier), member 32 [Source:HGNC Symbol;Acc:29683]	chr8	-	protein_coding	chr8:104410863-104427417		2.00868	4.02415	4.3179e-21	5.18713e-20	up	54.2354	218.689	TRUE
ENSG00000171612	SLC25A33	solute carrier family 25 (pyrimidine nucleotide carrier), member 33 [Source:HGNC Symbol;Acc:29681]	chr1	+	protein_coding	chr1:9599541-9645237		1.48133	2.79207	7.0609e-12	3.1407e-11	up	11.7963	33.0049	TRUE
ENSG00000162461	SLC25A34	solute carrier family 25, member 34 [Source:HGNC Symbol;Acc:27653]	chr1	+	protein_coding	chr1:16062900-16067891		3.56679	11.8498	4.30752e-23	6.33433e-22	up	0.231945	2.77523	TRUE
ENSG00000114120	SLC25A36	solute carrier family 25 (pyrimidine nucleotide carrier ), member 36 [Source:HGNC Symbol;Acc:25554]	chr3	+	protein_coding	chr3:140660672-140698775		1.94697	3.85564	5.0468e-20	5.43558e-19	up	65.5559	253.266	TRUE
ENSG00000147454	SLC25A37	solute carrier family 25 (mitochondrial iron transporter), member 37 [Source:HGNC Symbol;Acc:29786]	chr8	+	protein_coding	chr8:23386318-23432976		2.6502	6.27753	6.13166e-34	2.72815e-32	up	45.5473	286.501	TRUE
ENSG00000077713	SLC25A43	solute carrier family 25, member 43 [Source:HGNC Symbol;Acc:30557]	chrX	+	protein_coding	chrX:118533023-118588441		2.63038	6.19187	1.71597e-32	6.68288e-31	up	12.1187	75.196	TRUE
ENSG00000162241	SLC25A45	solute carrier family 25, member 45 [Source:HGNC Symbol;Acc:27442]	chr11	-	protein_coding	chr11:65142663-65151172		1.59476	3.02044	3.41476e-09	1.12081e-08	up	1.28846	3.9034	TRUE
ENSG00000122696	SLC25A51	solute carrier family 25, member 51 [Source:HGNC Symbol;Acc:23323]	chr9	-	protein_coding	chr9:37879400-37904350		2.92291	7.58374	3.79986e-37	2.29121e-35	up	5.19856	39.5155	TRUE
ENSG00000181045	SLC26A11	solute carrier family 26 (anion exchanger), member 11 [Source:HGNC Symbol;Acc:14471]	chr17	+	protein_coding	chr17:78193498-78227299		2.15958	4.46786	9.26871e-06	2.04288e-05	up	0.159065	0.718892	TRUE
ENSG00000091137	SLC26A4	solute carrier family 26 (anion exchanger), member 4 [Source:HGNC Symbol;Acc:8818]	chr7	+	protein_coding	chr7:107301080-107358254		2.84384	7.17927	2.51422e-08	7.47755e-08	up	0.110279	0.805413	TRUE
ENSG00000112053	SLC26A8	solute carrier family 26 (anion exchanger), member 8 [Source:HGNC Symbol;Acc:14468]	chr6	-	protein_coding	chr6:35911291-35992645		2.30624	4.94591	3.73314e-07	9.64441e-07	up	0.180521	0.902352	TRUE
ENSG00000130304	SLC27A1	solute carrier family 27 (fatty acid transporter), member 1 [Source:HGNC Symbol;Acc:10995]	chr19	+	protein_coding	chr19:17579578-17616977		1.08454	2.12069	4.62903e-06	1.05628e-05	up	3.37896	7.18213	TRUE
ENSG00000083807	SLC27A5	solute carrier family 27 (fatty acid transporter), member 5 [Source:HGNC Symbol;Acc:10999]	chr19	-	protein_coding	chr19:58990879-59023780		3.0291	8.163	1.2022e-28	3.13434e-27	up	0.869404	7.12505	TRUE
ENSG00000137860	SLC28A2	solute carrier family 28 (concentrative nucleoside transporter), member 2 [Source:HGNC Symbol;Acc:11002]	chr15	+	protein_coding	chr15:45544428-45568149		3.63174	12.3955	1.77159e-11	7.52431e-11	up	0.071801	0.91413	TRUE
ENSG00000164638	SLC29A4	solute carrier family 29 (equilibrative nucleoside transporter), member 4 [Source:HGNC Symbol;Acc:23097]	chr7	+	protein_coding	chr7:5314000-5346501		3.8752	14.6741	4.68431e-35	2.30047e-33	up	0.365957	5.40754	TRUE
ENSG00000151229	SLC2A13	solute carrier family 2 (facilitated glucose transporter), member 13 [Source:HGNC Symbol;Acc:15956]	chr12	-	protein_coding	chr12:40148823-40499891		1.78976	3.45757	8.62598e-06	1.90648e-05	up	0.29967	1.043	TRUE
ENSG00000125520	SLC2A4RG	SLC2A4 regulator [Source:HGNC Symbol;Acc:15930]	chr20	+	protein_coding	chr20:62371214-62374858		1.27766	2.42445	1.80838e-09	6.13545e-09	up	19.2149	46.6804	TRUE
ENSG00000142583	SLC2A5	solute carrier family 2 (facilitated glucose/fructose transporter), member 5 [Source:HGNC Symbol;Acc:11010]	chr1	-	protein_coding	chr1:9095166-9148537		4.03906	16.4391	1.74057e-14	1.04028e-13	up	0.0660473	1.1182	TRUE
ENSG00000104154	SLC30A4	solute carrier family 30 (zinc transporter), member 4 [Source:HGNC Symbol;Acc:11015]	chr15	-	protein_coding	chr15:45771809-45815005		1.47938	2.78829	3.04822e-11	1.26237e-10	up	6.2691	17.5182	TRUE
ENSG00000145740	SLC30A5	solute carrier family 30 (zinc transporter), member 5 [Source:HGNC Symbol;Acc:19089]	chr5	+	protein_coding	chr5:68389473-68426896		1.52529	2.87844	5.61493e-13	2.82319e-12	up	30.3791	87.6213	TRUE
ENSG00000152683	SLC30A6	solute carrier family 30 (zinc transporter), member 6 [Source:HGNC Symbol;Acc:19305]	chr2	+	protein_coding	chr2:32390933-32449448		1.10701	2.15399	1.04481e-07	2.89202e-07	up	65.0152	140.321	TRUE
ENSG00000014824	SLC30A9	solute carrier family 30 (zinc transporter), member 9 [Source:HGNC Symbol;Acc:1329]	chr4	+	protein_coding	chr4:41992489-42092474		1.06959	2.09884	3.08956e-07	8.06715e-07	up	40.8077	85.8206	TRUE
ENSG00000102100	SLC35A2	solute carrier family 35 (UDP-galactose transporter), member A2 [Source:HGNC Symbol;Acc:11022]	chrX	-	protein_coding	chrX:48760459-48769235		1.42389	2.68308	2.12485e-11	8.9565e-11	up	20.4375	54.9475	TRUE
ENSG00000117620	SLC35A3	solute carrier family 35 (UDP-N-acetylglucosamine (UDP-GlcNAc) transporter), member A3 [Source:HGNC Symbol;Acc:11023]	chr1	+	protein_coding	chr1:100435345-100492535		1.0843	2.12035	1.97621e-07	5.28106e-07	up	52.2503	111.011	TRUE
ENSG00000116704	SLC35D1	solute carrier family 35 (UDP-GlcA/UDP-GalNAc transporter), member D1 [Source:HGNC Symbol;Acc:20800]	chr1	-	protein_coding	chr1:67465015-67519782		1.43683	2.70725	9.30782e-12	4.08774e-11	up	34.9413	94.7855	TRUE
ENSG00000215790	SLC35E2	solute carrier family 35, member E2 [Source:HGNC Symbol;Acc:20863]	chr1	-	protein_coding	chr1:1656277-1677431		2.58275	5.99082	1.04416e-27	2.52424e-26	up	2.82877	16.99	TRUE
ENSG00000189339	SLC35E2B	solute carrier family 35, member E2B [Source:HGNC Symbol;Acc:33941]	chr1	-	protein_coding	chr1:1592939-1624167		1.37314	2.59034	7.39046e-11	2.92788e-10	up	31.0556	80.6067	TRUE
ENSG00000196376	SLC35F1	solute carrier family 35, member F1 [Source:HGNC Symbol;Acc:21483]	chr6	+	protein_coding	chr6:118228689-118638839		4.54143	23.2866	5.15124e-19	5.04369e-18	up	0.0601738	1.44775	TRUE
ENSG00000110660	SLC35F2	solute carrier family 35, member F2 [Source:HGNC Symbol;Acc:23615]	chr11	-	protein_coding	chr11:107661717-107799019		1.42074	2.67723	1.23704e-11	5.35593e-11	up	56.6617	152	TRUE
ENSG00000115084	SLC35F5	solute carrier family 35, member F5 [Source:HGNC Symbol;Acc:23617]	chr2	-	protein_coding	chr2:114462588-114514400		1.72756	3.31166	2.97721e-16	2.13968e-15	up	55.2882	183.463	TRUE
ENSG00000213699	SLC35F6	solute carrier family 35, member F6 [Source:HGNC Symbol;Acc:26055]	chr2	+	protein_coding	chr2:26987152-27004099		1.57036	2.96979	7.26174e-14	4.03726e-13	up	89.6017	266.629	TRUE
ENSG00000176273	SLC35G1	solute carrier family 35, member G1 [Source:HGNC Symbol;Acc:26607]	chr10	+	protein_coding	chr10:95653730-95715819		1.46621	2.76294	5.41492e-11	2.17951e-10	up	5.89751	16.3302	TRUE
ENSG00000186335	SLC36A2	solute carrier family 36 (proton/amino acid symporter), member 2 [Source:HGNC Symbol;Acc:18762]	chr5	-	protein_coding	chr5:150694539-150727151		5.34879	40.7517	3.70018e-17	2.99874e-16	up	0.0246928	1.08627	TRUE
ENSG00000186334	SLC36A3	solute carrier family 36, member 3 [Source:HGNC Symbol;Acc:19659]	chr5	-	protein_coding	chr5:150656323-150683327		5.13777	35.2064	1.28725e-27	3.07386e-26	up	0.0610129	2.21941	TRUE
ENSG00000139974	SLC38A6	solute carrier family 38, member 6 [Source:HGNC Symbol;Acc:19863]	chr14	+	protein_coding	chr14:61447832-61550451		1.74036	3.34118	2.67189e-13	1.38905e-12	up	2.79053	9.34673	TRUE
ENSG00000138079	SLC3A1	solute carrier family 3 (amino acid transporter heavy chain), member 1 [Source:HGNC Symbol;Acc:11025]	chr2	+	protein_coding	chr2:44502599-44548633		2.07805	4.22235	2.14185e-13	1.12208e-12	up	0.892658	3.7829	TRUE
ENSG00000143036	SLC44A3	solute carrier family 44, member 3 [Source:HGNC Symbol;Acc:28689]	chr1	+	protein_coding	chr1:95285898-95360802		1.64768	3.1333	1.53965e-14	9.24088e-14	up	16.7576	52.6146	TRUE
ENSG00000211584	SLC48A1	solute carrier family 48 (heme transporter), member 1 [Source:HGNC Symbol;Acc:26035]	chr12	+	protein_coding	chr12:48147699-48176536		2.2545	4.77171	1.60324e-23	2.43795e-22	up	5.56332	26.6065	TRUE
ENSG00000188687	SLC4A5	solute carrier family 4 (sodium bicarbonate cotransporter), member 5 [Source:HGNC Symbol;Acc:18168]	chr2	-	protein_coding	chr2:74443369-74570541		2.17689	4.52178	2.78232e-14	1.61951e-13	up	0.828169	3.75912	TRUE
ENSG00000050438	SLC4A8	solute carrier family 4, sodium bicarbonate cotransporter, member 8 [Source:HGNC Symbol;Acc:11034]	chr12	+	protein_coding	chr12:51785101-51902980		1.4252	2.68551	3.50617e-08	1.0277e-07	up	1.69889	4.57473	TRUE
ENSG00000132517	SLC52A1	solute carrier family 52 (riboflavin transporter), member 1 [Source:HGNC Symbol;Acc:30225]	chr17	-	protein_coding	chr17:4935895-4955304		2.33815	5.05655	3.46215e-20	3.79161e-19	up	1.5264	7.74157	TRUE
ENSG00000105641	SLC5A5	solute carrier family 5 (sodium/iodide cotransporter), member 5 [Source:HGNC Symbol;Acc:11040]	chr19	+	protein_coding	chr19:17982782-18005983		3.91894	15.1258	3.56925e-14	2.05081e-13	up	0.0722805	1.12318	TRUE
ENSG00000132164	SLC6A11	solute carrier family 6 (neurotransmitter transporter), member 11 [Source:HGNC Symbol;Acc:11044]	chr3	+	protein_coding	chr3:10857885-10982419		1.32896	2.51222	9.30334e-08	2.59077e-07	up	2.19359	5.52464	TRUE
ENSG00000163817	SLC6A20	solute carrier family 6 (proline IMINO transporter), member 20 [Source:HGNC Symbol;Acc:30927]	chr3	-	protein_coding	chr3:45796942-45838027		1.85885	3.62718	1.64586e-06	3.95022e-06	up	0.323644	1.18139	TRUE
ENSG00000108576	SLC6A4	solute carrier family 6 (neurotransmitter transporter), member 4 [Source:HGNC Symbol;Acc:11050]	chr17	-	protein_coding	chr17:28521337-28563020		3.65253	12.5754	7.38646e-18	6.42284e-17	up	0.13605	1.73698	TRUE
ENSG00000013293	SLC7A14	solute carrier family 7, member 14 [Source:HGNC Symbol;Acc:29326]	chr3	-	protein_coding	chr3:170177372-170303863		3.00458	8.02542	6.59463e-15	4.1146e-14	up	0.222715	1.8047	TRUE
ENSG00000183023	SLC8A1	solute carrier family 8 (sodium/calcium exchanger), member 1 [Source:HGNC Symbol;Acc:11068]	chr2	-	protein_coding	chr2:40324410-40838193		1.41763	2.67146	3.89672e-11	1.59599e-10	up	14.3006	38.2825	TRUE
ENSG00000180251	SLC9A4	solute carrier family 9, subfamily A (NHE4, cation proton antiporter 4), member 4 [Source:HGNC Symbol;Acc:11077]	chr2	+	protein_coding	chr2:103089762-103150431		2.17669	4.52115	3.54582e-19	3.53608e-18	up	2.18232	9.89303	TRUE
ENSG00000065923	SLC9A7	solute carrier family 9, subfamily A (NHE7, cation proton antiporter 7), member 7 [Source:HGNC Symbol;Acc:17123]	chrX	-	protein_coding	chrX:46464753-46618490		1.17391	2.25623	4.33303e-08	1.25406e-07	up	13.6464	30.8528	TRUE
ENSG00000164038	SLC9B2	solute carrier family 9, subfamily B (NHA2, cation proton antiporter 2), member 2 [Source:HGNC Symbol;Acc:25143]	chr4	-	protein_coding	chr4:103941025-104006986		1.08249	2.11769	1.45142e-06	3.5077e-06	up	5.74168	12.1854	TRUE
ENSG00000084453	SLCO1A2	solute carrier organic anion transporter family, member 1A2 [Source:HGNC Symbol;Acc:10956]	chr12	-	protein_coding	chr12:21417534-21572528		2.03296	4.09243	0.000102984	0.000199318	up	0.139646	0.578692	TRUE
ENSG00000205754	SLCO1B7	solute carrier organic anion transporter family, member 1B7 (non-functional) [Source:HGNC Symbol;Acc:32934]	chr12	+	protein_coding	chr12:20968673-21245679		2.21327	4.63725	8.18788e-09	2.57491e-08	up	0.294156	1.37391	TRUE
ENSG00000171790	SLFNL1	schlafen-like 1 [Source:HGNC Symbol;Acc:26313]	chr1	-	protein_coding	chr1:41481269-41488909		3.44325	10.8773	3.61813e-12	1.65896e-11	up	0.0958945	1.06452	TRUE
ENSG00000101166	SLMO2	slowmo homolog 2 (Drosophila) [Source:HGNC Symbol;Acc:15892]	chr20	-	protein_coding	chr20:57608200-57617964		1.6629	3.16652	2.81475e-15	1.81344e-14	up	77.9383	247.286	TRUE
ENSG00000181625	SLX1B	SLX1 structure-specific endonuclease subunit homolog B (S. cerevisiae) [Source:HGNC Symbol;Acc:28748]	chr16	+	protein_coding	chr16:29465822-29469540		1.22624	2.33956	7.91023e-08	2.21944e-07	up	4.60461	10.7967	TRUE
ENSG00000170365	SMAD1	SMAD family member 1 [Source:HGNC Symbol;Acc:6767]	chr4	+	protein_coding	chr4:146402346-146479231		1.18723	2.27716	4.0068e-07	1.03139e-06	up	3.60815	8.2351	TRUE
ENSG00000175387	SMAD2	SMAD family member 2 [Source:HGNC Symbol;Acc:6768]	chr18	-	protein_coding	chr18:45357922-45457515		1.40211	2.64288	2.09324e-11	8.83279e-11	up	69.0751	182.922	TRUE
ENSG00000166949	SMAD3	SMAD family member 3 [Source:HGNC Symbol;Acc:6769]	chr15	+	protein_coding	chr15:67356101-67487533		1.12786	2.18534	5.07498e-08	1.45664e-07	up	250.908	549.407	TRUE
ENSG00000101665	SMAD7	SMAD family member 7 [Source:HGNC Symbol;Acc:6773]	chr18	-	protein_coding	chr18:46446223-46477081		1.71157	3.27517	2.00888e-14	1.19333e-13	up	5.83758	19.1614	TRUE
ENSG00000163866	SMIM12	small integral membrane protein 12 [Source:HGNC Symbol;Acc:25154]	chr1	-	protein_coding	chr1:35178338-35325417		1.7738	3.41954	9.98106e-17	7.58143e-16	up	23.6183	80.9286	TRUE
ENSG00000224531	SMIM13	small integral membrane protein 13 [Source:HGNC Symbol;Acc:27356]	chr6	+	protein_coding	chr6:11094266-11138964		1.45035	2.73275	5.07826e-12	2.29079e-11	up	48.5706	132.997	TRUE
ENSG00000176209	SMIM19	small integral membrane protein 19 [Source:HGNC Symbol;Acc:25166]	chr8	+	protein_coding	chr8:42396298-42409603		1.14622	2.21334	2.47303e-07	6.52719e-07	up	6.64069	14.7296	TRUE
ENSG00000168273	SMIM4	small integral membrane protein 4 [Source:HGNC Symbol;Acc:37257]	chr3	+	protein_coding	chr3:52568029-52613253		1.18267	2.26996	8.20138e-05	0.000160906	up	0.934971	2.12904	TRUE
ENSG00000240204	SMKR1	small lysine-rich protein 1 [Source:HGNC Symbol;Acc:43561]	chr7	+	protein_coding	chr7:129142320-129152773		1.08585	2.12263	0.00210719	0.00344947	up	0.56338	1.20042	TRUE
ENSG00000102172	SMS	spermine synthase [Source:HGNC Symbol;Acc:11123]	chrX	+	protein_coding	chrX:21958691-22025798		1.47138	2.77287	2.07035e-12	9.76227e-12	up	91.0351	252.931	TRUE
ENSG00000123415	SMUG1	single-strand-selective monofunctional uracil-DNA glycosylase 1 [Source:HGNC Symbol;Acc:17148]	chr12	-	protein_coding	chr12:54558529-54582778		1.64197	3.12092	5.77586e-14	3.24934e-13	up	9.16991	28.6794	TRUE
ENSG00000174446	SNAPC5	small nuclear RNA activating complex, polypeptide 5, 19kDa [Source:HGNC Symbol;Acc:15484]	chr15	-	protein_coding	chr15:66782473-66790151		1.17	2.25012	2.30662e-05	4.83588e-05	up	1.31855	2.97523	TRUE
ENSG00000143553	SNAPIN	SNAP-associated protein [Source:HGNC Symbol;Acc:17145]	chr1	+	protein_coding	chr1:153631130-153634306		1.02448	2.03423	2.81003e-06	6.56261e-06	up	8.66647	17.6665	TRUE
ENSG00000162804	SNED1	sushi, nidogen and EGF-like domains 1 [Source:HGNC Symbol;Acc:24696]	chr2	+	protein_coding	chr2:241938255-242034983		3.29535	9.81748	6.30908e-09	2.0067e-08	up	0.0719209	0.724781	TRUE
ENSG00000184602	SNN	stannin [Source:HGNC Symbol;Acc:11149]	chr16	+	protein_coding	chr16:11762270-11773015		2.64536	6.25653	2.3517e-33	9.89932e-32	up	20.0539	125.727	TRUE
ENSG00000168807	SNTB2	syntrophin, beta 2 (dystrophin-associated protein A1, 59kDa, basic component 2) [Source:HGNC Symbol;Acc:11169]	chr16	+	protein_coding	chr16:69221032-69342955		1.12581	2.18224	6.79009e-08	1.91964e-07	up	51.9319	113.555	TRUE
ENSG00000147164	SNX12	sorting nexin 12 [Source:HGNC Symbol;Acc:14976]	chrX	-	protein_coding	chrX:70279094-70288273		1.19462	2.28884	1.03366e-08	3.21566e-08	up	57.8723	132.725	TRUE
ENSG00000112320	SOBP	sine oculis binding protein homolog (Drosophila) [Source:HGNC Symbol;Acc:29256]	chr6	+	protein_coding	chr6:107811162-107981357		1.26191	2.39814	0.00203904	0.00334492	up	0.347618	0.838028	TRUE
ENSG00000185338	SOCS1	suppressor of cytokine signaling 1 [Source:HGNC Symbol;Acc:19383]	chr16	-	protein_coding	chr16:11348262-11350036		2.18157	4.53648	1.03542e-15	7.02134e-15	up	1.05484	4.80167	TRUE
ENSG00000120833	SOCS2	suppressor of cytokine signaling 2 [Source:HGNC Symbol;Acc:19382]	chr12	+	protein_coding	chr12:93963590-93977263		1.01326	2.01847	2.87035e-06	6.69849e-06	up	10.5484	21.3357	TRUE
ENSG00000184557	SOCS3	suppressor of cytokine signaling 3 [Source:HGNC Symbol;Acc:19391]	chr17	-	protein_coding	chr17:76352864-76356158		1.15118	2.22096	3.87059e-08	1.1288e-07	up	38.166	84.9353	TRUE
ENSG00000180008	SOCS4	suppressor of cytokine signaling 4 [Source:HGNC Symbol;Acc:19392]	chr14	+	protein_coding	chr14:55493948-55516206		1.79379	3.46724	2.92622e-17	2.39135e-16	up	39.9281	138.719	TRUE
ENSG00000171150	SOCS5	suppressor of cytokine signaling 5 [Source:HGNC Symbol;Acc:16852]	chr2	+	protein_coding	chr2:46926091-46990268		1.60448	3.04086	3.2059e-14	1.85158e-13	up	37.4346	114.063	TRUE
ENSG00000112096	SOD2	superoxide dismutase 2, mitochondrial [Source:HGNC Symbol;Acc:11180]	chr6	-	protein_coding	chr6:160090089-160183561		1.70672	3.26418	4.55961e-16	3.21188e-15	up	202.707	662.986	TRUE
ENSG00000255330	SOGA3	C6orf174 protein [Source:UniProtKB/TrEMBL;Acc:A5PLQ8]	chr6	-	protein_coding	chr6:127759551-127840146		1.34296	2.53672	9.94227e-05	0.000192952	up	0.550315	1.40177	TRUE
ENSG00000182968	SOX1	SRY (sex determining region Y)-box 1 [Source:HGNC Symbol;Acc:11189]	chr13	+	protein_coding	chr13:112721913-112726020		2.22355	4.67041	7.47445e-11	2.9589e-10	up	0.419538	1.9705	TRUE
ENSG00000124766	SOX4	SRY (sex determining region Y)-box 4 [Source:HGNC Symbol;Acc:11200]	chr6	+	protein_coding	chr6:21593972-21598847		1.00149	2.00206	1.99065e-06	4.73038e-06	up	24.2853	48.7189	TRUE
ENSG00000172845	SP3	Sp3 transcription factor [Source:HGNC Symbol;Acc:11208]	chr2	-	protein_coding	chr2:174771187-174830430		1.29437	2.4527	4.70659e-10	1.70461e-09	up	218.783	537.674	TRUE
ENSG00000105866	SP4	Sp4 transcription factor [Source:HGNC Symbol;Acc:11209]	chr7	+	protein_coding	chr7:21467652-21554440		1.08873	2.12687	6.93668e-07	1.73495e-06	up	8.17369	17.421	TRUE
ENSG00000021574	SPAST	spastin [Source:HGNC Symbol;Acc:11233]	chr2	+	protein_coding	chr2:32288680-32382706		1.13753	2.20004	5.54346e-08	1.58354e-07	up	38.3166	84.4673	TRUE
ENSG00000187144	SPATA21	spermatogenesis associated 21 [Source:HGNC Symbol;Acc:28026]	chr1	-	protein_coding	chr1:16713612-16763919		2.10654	4.30657	7.13745e-16	4.91904e-15	up	1.34252	5.79961	TRUE
ENSG00000149634	SPATA25	spermatogenesis associated 25 [Source:HGNC Symbol;Acc:16158]	chr20	-	protein_coding	chr20:44515128-44516274		3.72062	13.1831	2.92245e-12	1.35309e-11	up	0.0719209	0.973924	TRUE
ENSG00000106686	SPATA6L	spermatogenesis associated 6-like [Source:HGNC Symbol;Acc:25472]	chr9	-	protein_coding	chr9:4553386-4666674		1.29012	2.44548	0.000854073	0.00147268	up	0.400839	0.985023	TRUE
ENSG00000161888	SPC24	SPC24, NDC80 kinetochore complex component [Source:HGNC Symbol;Acc:26913]	chr19	-	protein_coding	chr19:11242196-11266484		2.14247	4.41517	2.04883e-22	2.82406e-21	up	9.68499	42.8522	TRUE
ENSG00000129128	SPCS3	signal peptidase complex subunit 3 homolog (S. cerevisiae) [Source:HGNC Symbol;Acc:26212]	chr4	+	protein_coding	chr4:177241115-177253396		1.03567	2.05007	5.50233e-07	1.39361e-06	up	176.932	363.443	TRUE
ENSG00000163806	SPDYA	speedy/RINGO cell cycle regulator family member A [Source:HGNC Symbol;Acc:30613]	chr2	+	protein_coding	chr2:29005383-29073477		1.63812	3.11261	2.46838e-06	5.80465e-06	up	0.483428	1.51185	TRUE
ENSG00000214300	SPDYE3	speedy/RINGO cell cycle regulator family member E3 [Source:HGNC Symbol;Acc:35462]	chr7	+	protein_coding	chr7:99905325-99919819		2.10025	4.28784	5.41729e-07	1.37274e-06	up	0.239736	1.03644	TRUE
ENSG00000090487	SPG21	spastic paraplegia 21 (autosomal recessive, Mast syndrome) [Source:HGNC Symbol;Acc:20373]	chr15	-	protein_coding	chr15:65255362-65282648		2.30358	4.93683	1.3647e-26	2.88007e-25	up	36.4664	180.393	TRUE
ENSG00000269404	SPIB	Spi-B transcription factor (Spi-1/PU.1 related) [Source:HGNC Symbol;Acc:11242]	chr19	+	protein_coding	chr19:50922195-50934570		3.93573	15.3028	1.05385e-12	5.14796e-12	up	0.0606533	0.95807	TRUE
ENSG00000106723	SPIN1	spindlin 1 [Source:HGNC Symbol;Acc:11243]	chr9	+	protein_coding	chr9:91003334-91093609		1.65355	3.14607	3.23181e-15	2.07188e-14	up	200.276	631.333	TRUE
ENSG00000204271	SPIN3	spindlin family, member 3 [Source:HGNC Symbol;Acc:27272]	chrX	-	protein_coding	chrX:57002803-57021970		1.05377	2.07595	9.39456e-05	0.000182754	up	1.53431	3.19357	TRUE
ENSG00000197471	SPN	sialophorin [Source:HGNC Symbol;Acc:11249]	chr16	+	protein_coding	chr16:29674300-29682187		4.52742	23.0616	3.69832e-16	2.62769e-15	up	0.0480671	1.15399	TRUE
ENSG00000159674	SPON2	spondin 2, extracellular matrix protein [Source:HGNC Symbol;Acc:11253]	chr4	-	protein_coding	chr4:1160720-1202750		3.2535	9.5368	1.90514e-13	1.00515e-12	up	0.138448	1.33971	TRUE
ENSG00000144228	SPOPL	speckle-type POZ protein-like [Source:HGNC Symbol;Acc:27934]	chr2	+	protein_coding	chr2:139259371-139331117		1.44406	2.72085	8.37622e-12	3.69942e-11	up	28.8523	78.6614	TRUE
ENSG00000072080	SPP2	secreted phosphoprotein 2, 24kDa [Source:HGNC Symbol;Acc:11256]	chr2	+	protein_coding	chr2:234959323-234985778		2.5527	5.86732	2.69213e-14	1.57053e-13	up	0.401438	2.36958	TRUE
ENSG00000166068	SPRED1	sprouty-related, EVH1 domain containing 1 [Source:HGNC Symbol;Acc:20249]	chr15	+	protein_coding	chr15:38544527-38649450		1.89623	3.72238	6.65914e-19	6.43402e-18	up	30.2728	112.915	TRUE
ENSG00000164056	SPRY1	sprouty homolog 1, antagonist of FGF signaling (Drosophila) [Source:HGNC Symbol;Acc:11269]	chr4	+	protein_coding	chr4:124317950-124324910		1.71467	3.28223	5.95045e-14	3.33914e-13	up	4.35121	14.3144	TRUE
ENSG00000136158	SPRY2	sprouty homolog 2 (Drosophila) [Source:HGNC Symbol;Acc:11270]	chr13	-	protein_coding	chr13:80910111-80915086		1.80454	3.49317	5.75162e-16	4.01175e-15	up	6.2691	21.9473	TRUE
ENSG00000171621	SPSB1	splA/ryanodine receptor domain and SOCS box containing 1 [Source:HGNC Symbol;Acc:30628]	chr1	+	protein_coding	chr1:9352939-9429591		1.51409	2.85619	1.82221e-12	8.65229e-12	up	14.2523	40.7916	TRUE
ENSG00000070182	SPTB	spectrin, beta, erythrocytic [Source:HGNC Symbol;Acc:11274]	chr14	-	protein_coding	chr14:65213002-65346601		2.49287	5.62895	1.08245e-23	1.66713e-22	up	1.7659	9.96891	TRUE
ENSG00000145545	SRD5A1	steroid-5-alpha-reductase, alpha polypeptide 1 (3-oxo-5 alpha-steroid delta 4-dehydrogenase alpha 1) [Source:HGNC Symbol;Acc:11284]	chr5	+	protein_coding	chr5:6633456-6669675		2.14461	4.42172	1.51665e-23	2.31531e-22	up	42.0258	186.201	TRUE
ENSG00000153914	SREK1	splicing regulatory glutamine/lysine-rich protein 1 [Source:HGNC Symbol;Acc:17882]	chr5	+	protein_coding	chr5:65435799-65479443		1.37922	2.60128	5.94857e-11	2.38263e-10	up	32.5682	84.89	TRUE
ENSG00000112658	SRF	serum response factor (c-fos serum response element-binding transcription factor) [Source:HGNC Symbol;Acc:11291]	chr6	+	protein_coding	chr6:43139037-43149243		1.7603	3.38768	7.83555e-17	6.02797e-16	up	69.7273	236.686	TRUE
ENSG00000139767	SRRM4	serine/arginine repetitive matrix 4 [Source:HGNC Symbol;Acc:29389]	chr12	+	protein_coding	chr12:119419300-119600856		2.50569	5.67922	5.14142e-25	9.1869e-24	up	2.178	12.403	TRUE
ENSG00000111786	SRSF9	serine/arginine-rich splicing factor 9 [Source:HGNC Symbol;Acc:10791]	chr12	-	protein_coding	chr12:120899471-120907596		1.52927	2.8864	2.9579e-13	1.5306e-12	up	92.9577	268.848	TRUE
ENSG00000145687	SSBP2	single-stranded DNA binding protein 2 [Source:HGNC Symbol;Acc:15831]	chr5	-	protein_coding	chr5:80708840-81047616		2.38964	5.24027	1.25982e-22	1.77089e-21	up	2.06737	10.8633	TRUE
ENSG00000138434	SSFA2	sperm specific antigen 2 [Source:HGNC Symbol;Acc:11319]	chr2	+	protein_coding	chr2:182756560-182795465		1.05916	2.08372	3.00328e-07	7.855e-07	up	238.964	498.921	TRUE
ENSG00000084112	SSH1	slingshot protein phosphatase 1 [Source:HGNC Symbol;Acc:30579]	chr12	-	protein_coding	chr12:109176466-109251366		1.54737	2.92284	1.78278e-13	9.44744e-13	up	64.2949	188.3	TRUE
ENSG00000114850	SSR3	signal sequence receptor, gamma (translocon-associated protein gamma) [Source:HGNC Symbol;Acc:11325]	chr3	-	protein_coding	chr3:156257929-156272973		1.05135	2.07247	3.69332e-07	9.54786e-07	up	201.774	419.001	TRUE
ENSG00000160075	SSU72	SSU72 RNA polymerase II CTD phosphatase homolog (S. cerevisiae) [Source:HGNC Symbol;Acc:25016]	chr1	-	protein_coding	chr1:1477053-1510249		1.54133	2.91062	2.43428e-13	1.27059e-12	up	49.8773	145.465	TRUE
ENSG00000117155	SSX2IP	synovial sarcoma, X breakpoint 2 interacting protein [Source:HGNC Symbol;Acc:16509]	chr1	-	protein_coding	chr1:85109390-85156486		1.18215	2.26915	1.45032e-08	4.44197e-08	up	58.6635	133.382	TRUE
ENSG00000115525	ST3GAL5	ST3 beta-galactoside alpha-2,3-sialyltransferase 5 [Source:HGNC Symbol;Acc:10872]	chr2	-	protein_coding	chr2:86066267-86116137		2.77771	6.85765	1.0561e-13	5.76076e-13	up	0.26371	1.8235	TRUE
ENSG00000064225	ST3GAL6	ST3 beta-galactoside alpha-2,3-sialyltransferase 6 [Source:HGNC Symbol;Acc:18080]	chr3	+	protein_coding	chr3:98451080-98540045		1.33943	2.53051	2.92918e-06	6.82864e-06	up	1.06683	2.70796	TRUE
ENSG00000070731	ST6GALNAC2	ST6 (alpha-N-acetyl-neuraminyl-2,3-beta-galactosyl-1,3)-N-acetylgalactosaminide alpha-2,6-sialyltransferase 2 [Source:HGNC Symbol;Acc:10867]	chr17	-	protein_coding	chr17:74559792-74583038		3.5368	11.606	3.783e-51	1.18158e-48	up	4.49506	52.2936	TRUE
ENSG00000214188	ST7-OT4	ST7 overlapping transcript 4 [Source:HGNC Symbol;Acc:18835]	chr7	+	protein_coding	chr7:116593953-116738860		2.75779	6.7636	5.98962e-13	2.99807e-12	up	0.246449	1.68149	TRUE
ENSG00000111728	ST8SIA1	ST8 alpha-N-acetyl-neuraminide alpha-2,8-sialyltransferase 1 [Source:HGNC Symbol;Acc:10869]	chr12	-	protein_coding	chr12:22216707-22589975		3.07647	8.43547	5.45854e-10	1.96374e-09	up	0.10908	0.936553	TRUE
ENSG00000113532	ST8SIA4	ST8 alpha-N-acetyl-neuraminide alpha-2,8-sialyltransferase 4 [Source:HGNC Symbol;Acc:10871]	chr5	-	protein_coding	chr5:100142639-100238970		1.74622	3.35478	4.46448e-11	1.81331e-10	up	1.35115	4.54641	TRUE
ENSG00000141750	STAC2	SH3 and cysteine rich domain 2 [Source:HGNC Symbol;Acc:23990]	chr17	-	protein_coding	chr17:37366789-37382125		2.74603	6.7087	9.09218e-15	5.58806e-14	up	0.314894	2.12791	TRUE
ENSG00000066923	STAG3	stromal antigen 3 [Source:HGNC Symbol;Acc:11356]	chr7	+	protein_coding	chr7:99775186-99819111		2.81092	7.01734	6.36837e-24	1.01072e-22	up	0.804795	5.6705	TRUE
ENSG00000010270	STARD3NL	STARD3 N-terminal like [Source:HGNC Symbol;Acc:19169]	chr7	+	protein_coding	chr7:38217824-38270272		2.85854	7.25281	2.54562e-38	1.79076e-36	up	26.9703	196.01	TRUE
ENSG00000084090	STARD7	StAR-related lipid transfer (START) domain containing 7 [Source:HGNC Symbol;Acc:18063]	chr2	-	protein_coding	chr2:96850597-96874563		1.98908	3.96984	6.23143e-21	7.37804e-20	up	247.348	983.882	TRUE
ENSG00000159433	STARD9	StAR-related lipid transfer (START) domain containing 9 [Source:HGNC Symbol;Acc:19162]	chr15	+	protein_coding	chr15:42867857-43013179		1.17827	2.26305	1.06521e-06	2.60946e-06	up	2.81978	6.39642	TRUE
ENSG00000157214	STEAP2	STEAP family member 2, metalloreductase [Source:HGNC Symbol;Acc:17885]	chr7	+	protein_coding	chr7:89796904-89867451		1.12192	2.17637	5.89541e-07	1.48786e-06	up	5.72071	12.4773	TRUE
ENSG00000118046	STK11	serine/threonine kinase 11 [Source:HGNC Symbol;Acc:11389]	chr19	+	protein_coding	chr19:1189406-1228428		1.5048	2.83785	1.12763e-12	5.48264e-12	up	29.8232	84.805	TRUE
ENSG00000102572	STK24	serine/threonine kinase 24 [Source:HGNC Symbol;Acc:11403]	chr13	-	protein_coding	chr13:99102455-99230194		1.31403	2.48636	2.70342e-10	1.00522e-09	up	156.728	390.455	TRUE
ENSG00000130413	STK33	serine/threonine kinase 33 [Source:HGNC Symbol;Acc:14568]	chr11	-	protein_coding	chr11:8413418-8615836		1.25339	2.38401	3.76643e-05	7.698e-05	up	0.869763	2.08035	TRUE
ENSG00000125834	STK35	serine/threonine kinase 35 [Source:HGNC Symbol;Acc:16254]	chr20	+	protein_coding	chr20:2082257-2157684		1.6007	3.03291	2.785e-14	1.62047e-13	up	64.7887	196.891	TRUE
ENSG00000211455	STK38L	serine/threonine kinase 38 like [Source:HGNC Symbol;Acc:17848]	chr12	+	protein_coding	chr12:27396901-27478892		1.06183	2.08757	4.57541e-07	1.16889e-06	up	25.628	53.6084	TRUE
ENSG00000082146	STRADB	STE20-related kinase adaptor beta [Source:HGNC Symbol;Acc:13205]	chr2	+	protein_coding	chr2:202252581-202345569		3.18222	9.07706	1.83827e-44	2.43291e-42	up	8.74234	79.5277	TRUE
ENSG00000128578	STRIP2	striatin interacting protein 2 [Source:HGNC Symbol;Acc:22209]	chr7	+	protein_coding	chr7:129074274-129128240		1.05326	2.07521	5.63232e-07	1.42514e-06	up	25.707	53.4553	TRUE
ENSG00000124222	STX16	syntaxin 16 [Source:HGNC Symbol;Acc:11431]	chr20	+	protein_coding	chr20:57226328-57254582		1.07849	2.11183	2.21373e-07	5.88055e-07	up	59.498	125.9	TRUE
ENSG00000254995	STX16-NPEPL1	STX16-NPEPL1 readthrough (NMD candidate) [Source:HGNC Symbol;Acc:41993]	chr20	+	protein_coding	chr20:57226490-57290466		1.00383	2.00532	0.00999502	0.0149199	up	0.437399	0.880835	TRUE
ENSG00000111450	STX2	syntaxin 2 [Source:HGNC Symbol;Acc:3403]	chr12	-	protein_coding	chr12:131274145-131323811		2.61759	6.13726	5.71315e-32	2.11427e-30	up	10.1984	62.7241	TRUE
ENSG00000166900	STX3	syntaxin 3 [Source:HGNC Symbol;Acc:11438]	chr11	+	protein_coding	chr11:59480929-59573354		1.67652	3.19656	1.63819e-15	1.08636e-14	up	89.9247	288.023	TRUE
ENSG00000198252	STYX	serine/threonine/tyrosine interacting protein [Source:HGNC Symbol;Acc:11447]	chr14	+	protein_coding	chr14:53196898-53241716		2.34932	5.09585	2.76622e-27	6.4095e-26	up	23.8147	121.604	TRUE
ENSG00000111707	SUDS3	suppressor of defective silencing 3 homolog (S. cerevisiae) [Source:HGNC Symbol;Acc:29545]	chr12	+	protein_coding	chr12:118814185-118855840		1.67268	3.18807	2.28763e-15	1.48796e-14	up	53.6762	171.467	TRUE
ENSG00000196502	SULT1A1	sulfotransferase family, cytosolic, 1A, phenol-preferring, member 1 [Source:HGNC Symbol;Acc:11453]	chr16	-	protein_coding	chr16:28616903-28634946		1.44599	2.72449	5.77326e-06	1.30498e-05	up	0.686485	1.87741	TRUE
ENSG00000261052	SULT1A3	sulfotransferase family, cytosolic, 1A, phenol-preferring, member 3 [Source:HGNC Symbol;Acc:11455]	chr16	+	protein_coding	chr16:30205754-30215631		2.21234	4.63425	3.39109e-16	2.42263e-15	up	1.06215	4.93916	TRUE
ENSG00000173597	SULT1B1	sulfotransferase family, cytosolic, 1B, member 1 [Source:HGNC Symbol;Acc:17845]	chr4	-	protein_coding	chr4:70586880-70653679		2.69098	6.45753	1.20431e-34	5.68211e-33	up	30.5513	197.687	TRUE
ENSG00000198203	SULT1C2	sulfotransferase family, cytosolic, 1C, member 2 [Source:HGNC Symbol;Acc:11456]	chr2	+	protein_coding	chr2:108905095-108926371		4.12264	17.4197	2.19847e-10	8.25126e-10	up	0.0377585	0.69126	TRUE
ENSG00000184900	SUMO3	small ubiquitin-like modifier 3 [Source:HGNC Symbol;Acc:11124]	chr21	-	protein_coding	chr21:46225532-46238694		1.22326	2.33473	4.4266e-09	1.43363e-08	up	69.4183	162.396	TRUE
ENSG00000164744	SUN3	Sad1 and UNC84 domain containing 3 [Source:HGNC Symbol;Acc:22429]	chr7	-	protein_coding	chr7:48026745-48068716		1.23351	2.35138	0.00303834	0.00487315	up	0.335631	0.793409	TRUE
ENSG00000152455	SUV39H2	suppressor of variegation 3-9 homolog 2 (Drosophila) [Source:HGNC Symbol;Acc:17287]	chr10	+	protein_coding	chr10:14920819-14946314		1.24866	2.37621	4.88169e-09	1.57186e-08	up	15.9915	38.077	TRUE
ENSG00000178691	SUZ12	SUZ12 polycomb repressive complex 2 subunit [Source:HGNC Symbol;Acc:17101]	chr17	+	protein_coding	chr17:30264037-30328064		1.41004	2.65745	1.57604e-11	6.73592e-11	up	77.3063	205.848	TRUE
ENSG00000185518	SV2B	synaptic vesicle glycoprotein 2B [Source:HGNC Symbol;Acc:16874]	chr15	+	protein_coding	chr15:91643180-91844539		4.26152	19.1799	5.77705e-24	9.22498e-23	up	0.113395	2.21489	TRUE
ENSG00000198168	SVIP	small VCP/p97-interacting protein [Source:HGNC Symbol;Acc:25238]	chr11	-	protein_coding	chr11:22835345-22851845		2.79063	6.91933	2.43149e-07	6.42296e-07	up	0.0975727	0.688089	TRUE
ENSG00000172403	SYNPO2	synaptopodin 2 [Source:HGNC Symbol;Acc:17732]	chr4	+	protein_coding	chr4:119809996-119982402		1.57956	2.98879	0.000276073	0.000507406	up	0.26371	0.793635	TRUE
ENSG00000102003	SYP	synaptophysin [Source:HGNC Symbol;Acc:11506]	chrX	-	protein_coding	chrX:49044269-49056718		3.80725	13.999	2.37338e-16	1.72235e-15	up	0.10033	1.4328	TRUE
ENSG00000204176	SYT15	synaptotagmin XV [Source:HGNC Symbol;Acc:17167]	chr10	-	protein_coding	chr10:46955444-46971400		1.5453	2.91865	1.83649e-12	8.7148e-12	up	8.31154	24.3103	TRUE
ENSG00000103528	SYT17	synaptotagmin XVII [Source:HGNC Symbol;Acc:24119]	chr16	+	protein_coding	chr16:19179293-19279652		3.1949	9.15719	4.80895e-18	4.23584e-17	up	0.240096	2.21896	TRUE
ENSG00000143858	SYT2	synaptotagmin II [Source:HGNC Symbol;Acc:11510]	chr1	-	protein_coding	chr1:202559724-202679545		3.83362	14.2572	1.0209e-11	4.46096e-11	up	0.0599341	0.882194	TRUE
ENSG00000173011	TADA2B	transcriptional adaptor 2B [Source:HGNC Symbol;Acc:30781]	chr4	+	protein_coding	chr4:7043626-7059679		1.2429	2.36674	7.4737e-09	2.36078e-08	up	12.6339	29.9629	TRUE
ENSG00000064995	TAF11	TAF11 RNA polymerase II, TATA box binding protein (TBP)-associated factor, 28kDa [Source:HGNC Symbol;Acc:11544]	chr6	-	protein_coding	chr6:34845555-34855866		1.43386	2.70168	2.72758e-11	1.13561e-10	up	12.8978	34.9181	TRUE
ENSG00000166012	TAF1D	TATA box binding protein (TBP)-associated factor, RNA polymerase I, D, 41kDa [Source:HGNC Symbol;Acc:28759]	chr11	-	protein_coding	chr11:93463114-93517557		1.03567	2.05007	7.64482e-07	1.9014e-06	up	33.5525	68.9233	TRUE
ENSG00000137413	TAF8	TAF8 RNA polymerase II, TATA box binding protein (TBP)-associated factor, 43kDa [Source:HGNC Symbol;Acc:17300]	chr6	+	protein_coding	chr6:42018251-42055199		1.54263	2.91326	3.48897e-13	1.78999e-12	up	26.4967	77.3484	TRUE
ENSG00000183597	TANGO2	transport and golgi organization 2 homolog (Drosophila) [Source:HGNC Symbol;Acc:25439]	chr22	+	protein_coding	chr22:20004537-20053449		1.40018	2.63935	7.05237e-11	2.80104e-10	up	13.7078	36.2544	TRUE
ENSG00000231925	TAPBP	TAP binding protein (tapasin) [Source:HGNC Symbol;Acc:11566]	chr6	-	protein_coding	chr6:33267471-33282164		1.01988	2.02775	8.20455e-07	2.03511e-06	up	151.28	307.369	TRUE
ENSG00000212127	TAS2R14	taste receptor, type 2, member 14 [Source:HGNC Symbol;Acc:14920]	chr12	-	protein_coding	chr12:11090005-11324172		1.10651	2.15324	0.000179286	0.000337054	up	1.02355	2.21058	TRUE
ENSG00000255837	TAS2R20	taste receptor, type 2, member 20 [Source:HGNC Symbol;Acc:19109]	chr12	-	protein_coding	chr12:11149094-11150474		1.90195	3.73719	0.000195139	0.000365537	up	0.155829	0.588884	TRUE
ENSG00000256188	TAS2R30	taste receptor, type 2, member 30 [Source:HGNC Symbol;Acc:19112]	chr12	-	protein_coding	chr12:11285557-11287243		2.00162	4.00451	9.45975e-06	2.08339e-05	up	0.203776	0.823532	TRUE
ENSG00000256436	TAS2R31	taste receptor, type 2, member 31 [Source:HGNC Symbol;Acc:19113]	chr12	-	protein_coding	chr12:11182986-11184006		3.82211	14.1439	1.27352e-11	5.50779e-11	up	0.0599341	0.875173	TRUE
ENSG00000203705	TATDN3	TatD DNase domain containing 3 [Source:HGNC Symbol;Acc:27010]	chr1	+	protein_coding	chr1:212965170-212989968		2.17988	4.53116	4.31564e-22	5.74572e-21	up	5.44105	24.71	TRUE
ENSG00000125875	TBC1D20	TBC1 domain family, member 20 [Source:HGNC Symbol;Acc:16133]	chr20	-	protein_coding	chr20:416124-443197		2.15957	4.46783	1.0622e-23	1.64404e-22	up	30.4469	136.308	TRUE
ENSG00000065491	TBC1D22B	TBC1 domain family, member 22B [Source:HGNC Symbol;Acc:21602]	chr6	+	protein_coding	chr6:37225548-37300746		1.4633	2.75738	7.36033e-12	3.26923e-11	up	17.1651	47.4278	TRUE
ENSG00000156787	TBC1D31	TBC1 domain family, member 31 [Source:HGNC Symbol;Acc:30888]	chr8	+	protein_coding	chr8:124054208-124164393		1.16467	2.24182	6.75512e-08	1.91044e-07	up	11.4357	25.6899	TRUE
ENSG00000234972	TBC1D3C	TBC1 domain family, member 3C [Source:HGNC Symbol;Acc:24889]	chr17	-	protein_coding	chr17:34580902-34757050		1.85067	3.60668	8.69302e-09	2.72663e-08	up	0.580641	2.10345	TRUE
ENSG00000161583	TBC1D3G	TBC1 domain family, member 3G [Source:HGNC Symbol;Acc:29860]	chr17	-	protein_coding	chr17:34745936-34808104		3.27183	9.65871	1.38491e-19	1.43043e-18	up	0.250884	2.445	TRUE
ENSG00000113838	TBCCD1	TBCC domain containing 1 [Source:HGNC Symbol;Acc:25546]	chr3	-	protein_coding	chr3:186263862-186288332		1.89156	3.71036	1.69695e-18	1.56535e-17	up	16.8046	62.4797	TRUE
ENSG00000154114	TBCEL	tubulin folding cofactor E-like [Source:HGNC Symbol;Acc:28115]	chr11	+	protein_coding	chr11:120894781-120961484		1.7828	3.44094	2.03411e-16	1.49442e-15	up	12.0467	41.539	TRUE
ENSG00000177565	TBL1XR1	transducin (beta)-like 1 X-linked receptor 1 [Source:HGNC Symbol;Acc:29529]	chr3	-	protein_coding	chr3:176737143-176915261		1.60049	3.03247	2.09526e-14	1.24039e-13	up	277.854	844.258	TRUE
ENSG00000028839	TBPL1	TBP-like 1 [Source:HGNC Symbol;Acc:11589]	chr6	+	protein_coding	chr6:134273308-134311570		1.04201	2.0591	1.3921e-06	3.37375e-06	up	11.2077	23.1255	TRUE
ENSG00000006638	TBXA2R	thromboxane A2 receptor [Source:HGNC Symbol;Acc:11608]	chr19	-	protein_coding	chr19:3594504-3606838		3.30495	9.88302	9.95182e-37	5.67217e-35	up	1.12664	11.1741	TRUE
ENSG00000165929	TC2N	tandem C2 domains, nuclear [Source:HGNC Symbol;Acc:19859]	chr14	-	protein_coding	chr14:92246095-92333880		1.63926	3.11506	1.56722e-12	7.50775e-12	up	3.65598	11.4153	TRUE
ENSG00000187735	TCEA1	transcription elongation factor A (SII), 1 [Source:HGNC Symbol;Acc:11612]	chr8	-	protein_coding	chr8:54879112-54935089		1.63745	3.11116	6.12695e-15	3.83813e-14	up	138.365	431.332	TRUE
ENSG00000176896	TCEANC	transcription elongation factor A (SII) N-terminal and central domain containing [Source:HGNC Symbol;Acc:28277]	chrX	+	protein_coding	chrX:13671225-13700083		1.98181	3.9499	2.45831e-06	5.78184e-06	up	0.247767	0.986381	TRUE
ENSG00000011007	TCEB3	transcription elongation factor B (SIII), polypeptide 3 (110kDa, elongin A) [Source:HGNC Symbol;Acc:11620]	chr1	+	protein_coding	chr1:24069645-24088549		1.32398	2.50356	2.22555e-10	8.34487e-10	up	84.4471	211.84	TRUE
ENSG00000071564	TCF3	transcription factor 3 [Source:HGNC Symbol;Acc:11633]	chr19	-	protein_coding	chr19:1609291-1652604		1.3516	2.55194	1.66648e-10	6.33684e-10	up	24.8007	63.4183	TRUE
ENSG00000176148	TCP11L1	t-complex 11, testis-specific-like 1 [Source:HGNC Symbol;Acc:25655]	chr11	+	protein_coding	chr11:33060963-33127489		1.0458	2.06451	1.78965e-06	4.27813e-06	up	8.46269	17.508	TRUE
ENSG00000166046	TCP11L2	t-complex 11, testis-specific-like 2 [Source:HGNC Symbol;Acc:28627]	chr12	+	protein_coding	chr12:106695707-106740793		1.1815	2.26813	1.19163e-07	3.27348e-07	up	6.19718	14.0863	TRUE
ENSG00000168778	TCTN2	tectonic family member 2 [Source:HGNC Symbol;Acc:25774]	chr12	+	protein_coding	chr12:124155660-124192948		1.05961	2.08437	7.10682e-07	1.77409e-06	up	14.612	30.5194	TRUE
ENSG00000173809	TDRD12	tudor domain containing 12 [Source:HGNC Symbol;Acc:25044]	chr19	+	protein_coding	chr19:33210659-33320483		3.45733	10.984	2.09109e-16	1.53389e-15	up	0.148636	1.65544	TRUE
ENSG00000180190	TDRP	testis development related protein [Source:HGNC Symbol;Acc:26951]	chr8	-	protein_coding	chr8:439803-495781		2.02715	4.076	1.11188e-16	8.40882e-16	up	2.13365	8.72002	TRUE
ENSG00000074219	TEAD2	TEA domain family member 2 [Source:HGNC Symbol;Acc:11715]	chr19	-	protein_coding	chr19:49843852-49865714		1.54637	2.92081	8.7413e-12	3.85303e-11	up	4.86665	14.2465	TRUE
ENSG00000187605	TET3	tet methylcytosine dioxygenase 3 [Source:HGNC Symbol;Acc:28313]	chr2	+	protein_coding	chr2:74229840-74335303		1.29532	2.45431	5.76925e-10	2.06837e-09	up	59.2388	145.681	TRUE
ENSG00000198176	TFDP1	transcription factor Dp-1 [Source:HGNC Symbol;Acc:11749]	chr13	+	protein_coding	chr13:114239013-114295785		2.08949	4.25598	9.33955e-23	1.3308e-21	up	159.724	681.135	TRUE
ENSG00000163235	TGFA	transforming growth factor, alpha [Source:HGNC Symbol;Acc:11765]	chr2	-	protein_coding	chr2:70674412-70781325		1.72801	3.31271	2.18209e-16	1.59615e-15	up	139.91	464.403	TRUE
ENSG00000106799	TGFBR1	transforming growth factor, beta receptor 1 [Source:HGNC Symbol;Acc:11772]	chr9	+	protein_coding	chr9:101866320-101916474		1.05723	2.08093	3.50549e-07	9.09692e-07	up	86.1732	179.678	TRUE
ENSG00000163513	TGFBR2	transforming growth factor, beta receptor II (70/80kDa) [Source:HGNC Symbol;Acc:11773]	chr3	+	protein_coding	chr3:30647994-30735634		1.13287	2.19294	5.28003e-08	1.51244e-07	up	66.7426	146.655	TRUE
[truncated: 416 more rows]
