# Supplementary material for: lncRNA CYTOR promotes aberrant glycolysis and mitochondrial respiration via HNRNPC-mediated ZEB1 stabilization in oral squamous cell carcinoma
Source: Cell Death Dis. 2022 Aug 13;13(8):703. doi: 10.1038/s41419-022-05157-1 (PMC9376070; doi:10.1038/s41419-022-05157-1)
Supplement: Supplementary file 20 — Supplementary Table 6 [file 41419_2022_5157_MOESM20_ESM.xlsx]

## Sheet: eCLIP verified genes
Table S6. The list of HNRNPC-interacting genes with identified ENCODE eCLIP data.
gene_id	gene_name	description	chrom	strand	gene_type	Prediction using RF classifier	Prediction using SVM classifier
ENSG00000148516	ZEB1	zinc finger E-box binding homeobox 1 [Source:HGNC Symbol;Acc:11642]	chr10	+	protein_coding	0.8	0.96
ENSG00000187772	LIN28B	lin-28 homolog B (C. elegans) [Source:HGNC Symbol;Acc:32207]	chr6	+	protein_coding	0.8	0.96
ENSG00000123505	AMD1	adenosylmethionine decarboxylase 1 [Source:HGNC Symbol;Acc:457]	chr6	+	protein_coding	0.9	0.94
ENSG00000162601	MYSM1	Myb-like, SWIRM and MPN domains 1 [Source:HGNC Symbol;Acc:29401]	chr1	-	protein_coding	0.8	0.94
ENSG00000069956	MAPK6	mitogen-activated protein kinase 6 [Source:HGNC Symbol;Acc:6879]	chr15	+	protein_coding	0.85	0.93
ENSG00000154265	ABCA5	ATP-binding cassette, sub-family A (ABC1), member 5 [Source:HGNC Symbol;Acc:35]	chr17	-	protein_coding	0.9	0.92
ENSG00000118985	ELL2	elongation factor, RNA polymerase II, 2 [Source:HGNC Symbol;Acc:17064]	chr5	-	protein_coding	0.75	0.92
ENSG00000153250	RBMS1	RNA binding motif, single stranded interacting protein 1 [Source:HGNC Symbol;Acc:9907]	chr2	-	protein_coding	0.9	0.92
ENSG00000116191	RALGPS2	Ral GEF with PH domain and SH3 binding motif 2 [Source:HGNC Symbol;Acc:30279]	chr1	+	protein_coding	0.85	0.9
ENSG00000119138	KLF9	Kruppel-like factor 9 [Source:HGNC Symbol;Acc:1123]	chr9	-	protein_coding	0.8	0.87
ENSG00000135679	MDM2	MDM2 oncogene, E3 ubiquitin protein ligase [Source:HGNC Symbol;Acc:6973]	chr12	+	protein_coding	0.8	0.87
ENSG00000171940	ZNF217	zinc finger protein 217 [Source:HGNC Symbol;Acc:13009]	chr20	-	protein_coding	0.85	0.87
ENSG00000112096	SOD2	superoxide dismutase 2, mitochondrial [Source:HGNC Symbol;Acc:11180]	chr6	-	protein_coding	0.85	0.86
ENSG00000254996	ANKHD1-EIF4EBP3	ANKHD1-EIF4EBP3 readthrough [Source:HGNC Symbol;Acc:33530]	chr5	+	protein_coding	0.7	0.79
ENSG00000170873	MTSS1	metastasis suppressor 1 [Source:HGNC Symbol;Acc:20443]	chr8	-	protein_coding	0.8	0.79
ENSG00000134086	VHL	von Hippel-Lindau tumor suppressor, E3 ubiquitin protein ligase [Source:HGNC Symbol;Acc:12687]	chr3	+	protein_coding	0.75	0.71
ENSG00000258643	BCL2L2-PABPN1	BCL2L2-PABPN1 readthrough [Source:HGNC Symbol;Acc:42959]	chr14	+	protein_coding	0.9	0.54
ENSG00000065308	TRAM2	translocation associated membrane protein 2 [Source:HGNC Symbol;Acc:16855]	chr6	-	protein_coding	0.85	0.52
ENSG00000158470	B4GALT5	UDP-Gal:betaGlcNAc beta 1,4- galactosyltransferase, polypeptide 5 [Source:HGNC Symbol;Acc:928]	chr20	-	protein_coding	0.75	0.47
