# Supplementary material for: lncRNA CYTOR promotes aberrant glycolysis and mitochondrial respiration via HNRNPC-mediated ZEB1 stabilization in oral squamous cell carcinoma
Source: Cell Death Dis. 2022 Aug 13;13(8):703. doi: 10.1038/s41419-022-05157-1 (PMC9376070; doi:10.1038/s41419-022-05157-1)
Supplement: Supplementary file 21 — Supplementary Table 7 [file 41419_2022_5157_MOESM21_ESM.xls]

## Sheet: Sheet1
Table S7. Associations between clinical variables and expression levels of HNRNPC and ZEB1 in OSCC.
		HNRNPC			ZEB1
Variable	Low	High	P-value	Low	High	P-value
Tumor Location
Buccal	36	17	0.327	38	15	0.407
Central	1	4		2	3
Gingival	15	17		17	15
Lip	4	3		3	4
Oral Floor	8	5		10	3
Tongue	35	25		37	23
Palate	4	6		5	5
Other	7	5		7	5
Age（Years）
≤50	22	10	0.151	24	8	0.096
>50	88	72		95	65
Gender
Male	71	45	0.175	73	43	0.737
Female	39	37		46	30
T
T1	21	11	0.637	22	10	0.597
T2	56	42		58	40
T3	24	23		28	19
T4	9	6		11	4
N
N0	68	51	0.623	72	47	0.702
N1	23	16		25	14
N2	17	15		20	12
N2b	2	0		2	0
Pathological Grade
Ⅰ	64	46	0.867	69	41	0.709
Ⅱ	31	26		34	23
Ⅲ	8	4		9	3
Other	7	6		7	6
Clinical Stage
Ⅰ	17	11	0.895	19	9	0.659
Ⅱ	36	25		35	26
Ⅲ	32	28		36	24
Ⅳ	25	18		29	14
Infiltration
No	52	25	0.019*	54	23	0.057
Yes	58	57		65	50
Recurrence
No	95	47	<0.001*	106	36	<0.001*
Yes	15	35		13	37
